# Supplementary material for: A Factor Graph Nested Effects Model To Identify Networks from Genetic Perturbations
Source: PLoS Comput Biol. 2009 Jan 30;5(1):e1000274. doi: 10.1371/journal.pcbi.1000274 (PMC2613752; doi:10.1371/journal.pcbi.1000274)
Supplement: Dataset S1 — Colon cancer invasion data for SAM-selected E-genes. Sheet 1. Selected E-genes and their expression. Sheet 2. Input to SAM for determining parameters of the Gaussian mixture in the Expression Factors. Sheet 3. SAM results used for determining the parameters of the Gaussian mixtures in the Expression Factors. (6.09 MB XLS) [file pcbi.1000274.s001.xls]

## Sheet: egenes.tab
knockdown.cols:	DHX32	GLS	GLS	KRT20	KRT20	RPL32	TFDP1	TFDP1
lof:	DHX32	GLS	KRT20	RPL32	TFDP1
Egene	mDEAD	mGLUT	eGLUT	mKER	eKER	eRLP32	eTFDP	mTFDP
AA449107	-0.0362973	0.0022224	0.0654047	0.355138	0.169991	-0.606076	0.246097	0.439897
AI016190	-0.317559	0.0662985	-0.325104	-0.273887	-0.467132	-0.589686	-0.0362686	0.108528
H02328	0.212279	-0.0656557	-0.258915	-0.934066	-1.17624	-0.907821	-0.449436	-0.489717
W92257	-0.0930042	-0.223517	0.161651	-0.21786	-0.337675	-0.241024	0.00364369	-0.234941
H94236	-0.342556	-0.549785	-0.0795084	-0.662653	-0.731667	-0.727169	-0.367069	-0.469338
AA292074	-0.120336	-0.112916	-0.157381	0.09761	-0.199852	-0.10603	0.0619409	0.408131
AA461108	-0.602624	-0.377051	0.0406049	-0.913455	-0.795171	-0.256168	-0.674235	-0.608502
AA776810	-0.0556975	-0.702603	-0.314237	-0.965711	-1.0633	-0.707493	-0.632887	-0.734723
AA055968	0.00151348	-0.335293	-0.474494	-0.330513	-0.673879	-1.18603	-1.02924	-1.19271
H77826	-0.65799	-0.199475	-0.195106	-1.16761	-1.29819	-1.591	-0.529143	-0.542111
AA707217	-0.302785	-0.482796	-0.442265	-0.767245	-0.857795	-1.03412	-0.661971	-0.611057
AA676636	0.17048	0.515229	0.135033	0.842762	0.864217	0.905409	0.375616	0.606908
H87940	-0.324211	-0.688536	-0.32843	-1.19	-0.914973	-0.86337	-0.704521	-0.640277
AA707084	0.0236092	-0.547396	-0.444613	-0.947333	-0.757205	-0.991167	-0.60595	-0.872876
AA625789	0.208678	-0.0920712	-0.502498	-0.88762	-0.818118	-0.89695	-0.735914	-0.557523
AA256507	-0.569682	-0.578372	-0.211668	-0.710369	-0.687794	-0.607476	-0.474328	-0.580487
T71648	-0.254745	-0.673374	-0.311026	-1.26589	-0.962391	-1.36189	-0.832006	-0.762949
AA776749	-0.0152313	-0.830712	-0.364375	-0.964909	-0.759891	-1.12905	-0.622363	-0.642327
AA449832	-0.0652994	0.30144	0.392387	0.78151	0.5562	0.741258	0.674959	0.655384
AA702768	-0.0582885	-0.0762144	-0.237619	-0.923032	-1.35117	-0.961885	-0.790718	-0.499783
AI005114	-0.204353	-0.482555	-0.304269	-0.554476	-0.690944	-0.721802	-0.514005	-0.562493
AA707686	0.222421	-0.621696	-0.596537	-1.0918	-0.800009	-1.48373	-0.735902	-0.495528
AA425401	-0.0381103	-0.430299	-0.245092	-1.02082	-0.814721	-1.10857	-0.728087	-0.771866
R20648	-0.446585	-0.547557	-0.496209	-0.682171	-0.634985	-0.680427	-0.719206	-0.706847
AA719156	-0.126684	-0.626562	-0.474891	-1.28801	-1.20686	-1.54691	-1.01932	-0.875557
AA069414	-0.408558	-0.591192	-0.43305	-0.880341	-1.08071	-0.950463	-0.84063	-0.808423
R08816	-0.348521	-0.132187	0.0129267	-0.531638	-0.610974	-0.49735	-0.522561	-1.02823
W23757	0.0638041	-0.273098	0.09054	-0.84443	-1.34128	-0.997012	-0.822598	-1.07258
AI005275	-0.390607	-0.785018	-0.659818	-0.840162	-0.923257	-1.24953	-0.939459	-0.926285
AA490256	-0.340439	-0.660185	-0.810052	-0.484941	-0.745239	-0.378468	-0.718967	-0.825271
AA404276	0.0452765	-0.407932	-0.401423	-0.573455	-0.317111	-0.759866	-0.945909	-1.10786
AA872296	-0.160181	-0.138662	-0.541428	-0.761947	-0.450098	-0.511543	-1.07927	-1.25274
AA099748	-0.404668	-0.54733	-0.905336	-0.866359	-1.06606	-1.31772	-1.1069	-0.99702
W44340	-0.282935	-0.7156	-0.484154	-0.672618	-0.782942	-0.723918	-0.597899	-0.629735
AA968436	-0.200724	-1.02848	-0.856514	-1.05671	-1.00619	-1.07397	-0.655772	-0.61134
H92235	-0.321848	-0.889419	-0.449798	-0.778356	-0.831616	-0.788521	-0.505373	-0.580064
AA427528	-0.21031	-0.956524	-0.512881	-0.924243	-1.22983	-0.976888	-0.454419	-0.546559
AA456007	0.109517	0.886254	0.525237	0.853546	0.777119	1.11465	0.553704	0.556406
T97992	-0.59604	-0.718642	-0.732153	-0.954128	-0.648528	-0.951295	-0.65726	-0.570377
N63366	-0.803859	-0.998139	-1.11464	-1.09348	-1.44136	-0.960384	-1.56581	-1.63591
R06862	-0.816842	-0.568449	-0.532743	-1.18824	-1.16072	-0.972953	-0.82735	-1.07845
H19227	0.515015	0.585534	0.495241	0.625851	0.677066	0.857515	0.452078	0.859563
AI016360	-0.765412	-0.42244	-0.861975	-0.881605	-0.955323	-0.990626	-0.71981	-1.16803
H75599	-0.0784534	-0.661438	-0.51525	-0.940141	-0.872933	-0.705937	-0.927008	-0.972005
W96273	0.0635843	0.0446598	0.518175	-0.672924	-0.883293	-0.324046	-0.889212	-0.976508
T82819	0.0921889	-0.385686	-0.402853	-0.837978	-0.961587	-0.594594	-0.783021	-0.713449
N77365	-1.24829	-0.654276	-1.12011	-0.694261	-1.0244	-1.11002	-0.732637	-1.26669
AA456585	-0.545827	-0.410394	-0.586991	-0.811983	-1.07496	-0.861591	-0.842336	-1.05879
AA678021	-1.03759	-0.819399	-0.361034	-0.551778	-0.673756	-0.852478	-0.610887	-0.883231
AA932955	-0.337554	-0.42203	-0.528686	-0.884508	-0.70226	-0.618708	-1.1011	-0.961816
N53421	-0.454144	-1.57261	-1.52201	-0.152607	0.159887	0.312023	0.084496	-0.0666739
R97710	-0.726942	-1.13552	-1.18111	-0.0808449	-0.023614	-0.629053	-0.48108	-0.586057
AA917550	-0.644022	-0.137226	-0.120077	-0.91685	-0.679305	-0.619145	-0.648981	-0.900753
AA504120	-0.931409	-0.792933	-0.468846	-0.880814	-0.884718	-0.592259	-0.608096	-0.584598
H15396	0.288052	-0.126911	-0.2356	-1.29847	-1.36751	-0.815271	-0.302452	-0.474285
N75735	-0.27186	-0.590045	-0.489064	-0.436533	-0.350773	-0.673999	-0.515285	-0.950402
AA677461	-0.286109	-0.26758	-0.14581	-0.591343	-1.02233	-0.844127	-0.348515	-0.372154
R19886	-0.105708	-0.286999	-0.454637	-0.694	-0.495113	-0.750389	-0.621531	-0.632216
AA126958	-0.659398	-0.398054	-0.855774	-0.857378	-1.05583	-1.00457	-0.658209	-0.0720926
AA682834	-0.225276	-0.184785	-0.53283	-0.779333	-0.966803	-1.03162	-0.650726	-0.469551
AA885311	0.263826	-0.0858437	-0.429146	0.923178	1.01017	0.709373	-0.194148	-0.134195
H60423	-0.270107	-0.0127444	0.195053	0.488462	0.778203	0.778713	0.625063	0.643053
W93717	1.64616	0.402148	0.162349	0.421799	0.400612	1.10501	0.246879	-0.119891
N63609	0.642387	0.692755	0.823392	0.439217	0.38514	0.238769	0.290847	0.463596
H18853	-0.0931353	0.905511	0.483815	0.546685	0.412693	0.844188	0.720718	0.924341
AA114872	0.289663	0.447637	0.244093	1.21615	1.19739	0.898008	0.680878	0.523478
AA953747	0.530384	0.593136	0.707623	1.23733	1.06546	1.49946	1.19696	0.950984
H53841	0.253288	0.663297	0.206522	0.676698	0.667182	0.941197	0.84543	0.777606
R26163	0.64772	0.0986054	0.446567	1.31918	1.36243	0.683491	1.3103	1.36155
R17758	0.157914	0.658907	0.278945	1.08086	1.02504	1.17175	0.680665	0.825923
AA022684	0.375881	0.753308	0.835761	1.2743	1.32378	1.61226	1.08967	1.37262
AA863383	0.482111	0.801295	0.890564	0.399594	0.587921	0.674181	0.532794	0.792013
AA608923	0.473181	1.15307	0.731369	1.02135	0.838212	1.02415	0.806629	0.780976
AA086475	-0.0578765	-0.00259914	0.279037	-0.13239	-0.378876	-0.380761	0.148931	0.3264
AA425947	-0.578729	0.172105	0.340898	0.629751	0.953108	1.38982	0.949561	1.50324
AA488676	0.349223	0.136179	0.218076	1.03401	1.38518	1.1944	0.976065	0.871557
T65992	0.288354	0.851675	0.464165	0.794607	0.811303	0.906936	0.610385	0.768267
AA911661	-0.0532051	0.211006	0.395115	0.57156	0.72748	0.730252	0.618412	0.752045
N70072	0.176576	0.422339	0.129722	0.67773	0.984512	0.792869	0.729621	0.755647
R68765	0.210427	0.769568	0.3899	0.86995	0.62609	0.857743	0.689963	0.732995
AA181207	0.529731	0.613245	0.800438	0.776961	0.898565	0.856398	0.614738	0.713225
R92811	0.686246	1.00791	0.818565	0.904071	0.666539	0.921587	0.742801	0.775261
R38133	-0.0770152	-0.17854	0.25043	1.47244	1.30411	1.23241	0.577173	0.614902
AA137072	-0.0932717	-0.509727	-0.0253164	0.958593	1.04114	0.600112	0.078628	0.349773
AA663730	0.0473608	0.183786	0.300306	0.937477	0.859503	0.895848	0.751434	0.697157
AA460530	1.01365	1.05053	1.21192	1.6764	2.1713	1.18821	1.47472	2.41437
H00670	0.420899	1.04039	0.694054	0.940196	0.880025	1.01849	0.761431	0.837025
AA171606	-0.389087	-0.0107169	-0.250985	-0.970496	-0.840379	-0.512259	-0.54921	-0.532347
R83224	0.136457	-0.291335	0.0120851	-0.541545	-0.327607	-0.895984	-0.206868	-0.330981
AA127093	0.402069	0.795808	0.428662	1.24189	0.967906	1.33906	0.880078	0.888255
AA461166	0.315609	-0.019627	0.466966	0.58431	0.601751	0.843772	0.954069	0.860059
AA878193	0.167488	0.928245	0.429788	0.934953	0.802986	0.968753	0.873706	0.830489
H02848	0.706811	0.881132	0.881338	1.15204	0.936449	1.01073	0.512278	0.852152
AA427472	-0.0341285	-0.43017	-0.243878	-1.00021	-0.696692	-1.02252	-0.608402	-0.519648
AA677287	0.492693	0.491004	0.47876	1.48105	1.55631	1.41956	1.48003	1.49254
AA418546	0.245398	-0.595683	-0.182277	1.18524	1.11299	0.703881	0.116291	0.394773
AA406566	0.465749	0.785316	0.397159	0.924709	0.775275	1.18715	0.505519	0.495239
AA487896	0.443839	0.865514	0.429373	0.511798	0.652677	0.86989	0.520564	0.453827
H81083	0.343401	0.772375	0.561351	0.55945	0.587862	0.708514	0.505585	0.641157
AA702706	-0.386388	-0.273497	-0.383425	-1.31185	-0.874941	-1.34461	-0.887207	-0.807968
AA412403	-0.558173	-1.02373	-0.893625	-1.05719	-0.769744	-1.37306	-1.35175	-1.27773
AA885851	0.637365	1.08638	0.860837	0.931424	1.2963	0.737181	0.900347	1.13634
R25818	0.386885	0.379362	0.44757	1.0681	0.797582	0.933094	1.035	0.787436
H56903	0.574311	0.374314	0.165484	0.54639	0.678943	0.47994	0.82167	1.24391
H96654	0.22392	0.735402	0.374165	0.975979	0.990348	1.04427	0.791001	0.894268
AA054504	0.117779	1.16873	0.682863	0.682899	0.71037	0.95276	0.622909	0.848312
H63575	0.0862434	0.7514	0.286863	0.725779	0.59285	0.832962	0.707876	0.623651
AA700128	0.118211	0.163594	0.0989805	1.15002	0.706186	1.03017	0.549318	0.525658
AI025517	0.667118	1.26561	0.846499	0.0250212	-0.0156621	0.355188	0.206686	0.59562
H11063	-0.669449	-0.916033	-0.862163	-0.639544	-0.551031	-0.982176	-0.633769	-0.833265
AA490777	0.477823	-0.402168	-0.117921	1.76055	1.48608	1.23021	0.416709	0.324977
AA621192	-0.15713	-0.0264703	-0.359404	-1.22378	-1.07841	-0.875758	-0.68453	-0.720907
H71410	-0.0200709	0.729325	0.267601	0.663585	0.582572	0.890478	0.542039	0.488675
AA286908	-0.248571	0.0411377	-0.165786	0.379713	-0.0949443	0.330089	0.264407	0.692578
N76019	-0.300581	-0.699827	-0.723271	-0.244289	-0.394727	-0.542469	-0.257729	-0.362608
R91426	0.433889	0.799981	0.81252	0.480529	0.587911	0.711413	0.449059	0.589551
AA421603	-0.594797	-0.0878363	-0.383289	-0.307305	-0.438208	-0.0724855	-0.0911117	0.493663
AA775270	0.302389	0.457457	0.116923	1.36247	1.45592	0.953019	0.692864	0.926095
AI017471	0.372748	0.532089	0.22083	0.650115	0.826605	0.719035	0.338882	0.46727
N75967	0.247047	0.354773	0.32301	0.765089	1.11848	0.839845	0.776344	1.03759
H51549	0.202664	0.947103	0.46021	1.03796	0.998629	0.97984	0.78707	0.773191
AA703480	-0.54845	-0.6594	-0.681097	-0.785855	-0.869897	-0.643741	-0.677926	-0.693524
AA464417	-0.234834	-0.172791	-0.480399	-0.265083	-0.317594	-0.264999	0.188548	0.881237
AI016234	0.724131	0.627611	0.677889	0.602141	0.903811	0.839939	0.631689	0.933955
T98684	-0.000869151	-0.297624	-0.346719	-0.765231	-0.765046	-0.559536	-0.786087	-0.703725
R00276	-0.001206	-0.473227	-0.0337567	1.16586	0.964342	0.988567	1.13787	1.30848
H97875	-0.135246	-0.418767	-0.441524	-0.55022	-0.588678	-0.87475	-0.424875	-0.591748
N81025	0.00645598	-0.11076	-0.139599	0.560256	0.953198	0.856447	0.0326409	0.110117
AA041396	-0.467636	-0.738059	-0.475538	-0.825044	-0.907801	-1.28151	-0.94669	-0.984271
AA863470	0.288175	-0.793842	-0.429277	1.43901	1.43105	1.19146	0.46909	0.786124
AA521110	-0.356712	0.206533	0.142244	0.638272	0.499954	0.717601	0.367077	0.334527
N63988	-0.364862	-0.375291	-0.257589	-0.574061	-0.962271	-0.442829	-0.0720565	0.590204
AA450353	-0.373412	0.145532	0.277963	0.553368	0.481216	0.972521	0.659033	0.80039
R43544	-0.181633	-0.0507422	-0.158808	-0.661341	-0.835395	-0.710891	-0.307656	-0.501648
T72877	-0.630466	0.146727	-0.320169	-0.59283	-0.813915	-0.546584	0.0913103	0.949613
W72090	-0.0523064	-0.314879	-0.359369	-0.227245	-0.19181	-0.170069	-0.0534811	0.177401
AA705657	0.145713	0.297963	0.0517985	0.851799	0.924918	0.759716	0.438102	0.522157
AA776474	0.171194	0.254135	0.317997	0.772187	0.995184	0.315633	0.673427	0.525859
AI362226	0.441547	0.294503	0.563349	0.903712	1.1029	0.78043	0.65095	0.556898
H15842	-0.197637	-0.405792	-0.425681	-0.619302	-0.53436	-0.257588	-0.430174	-0.68236
N21553	0.229116	0.108096	0.259796	0.746628	0.874961	0.589778	0.553028	0.65452
N62638	-0.227066	-0.48224	-0.505746	1.35819	1.27537	1.01431	1.03364	1.03378
N63892	-0.406569	-0.228034	0.230782	-0.81482	-0.850544	-0.526748	-0.5124	-0.697538
N71709	0.0542536	0.238159	-0.0541272	1.00652	1.19017	0.675111	0.356521	0.542004
N74679	0.321234	-0.300633	-0.148912	1.14601	0.969488	0.844846	0.540523	0.316979
R53455	0.752575	-0.0760608	0.229337	1.14486	1.06061	0.46914	0.527016	0.783128
T96083	0.11419	-0.705268	-0.297443	0.936499	1.06372	0.445882	0.0337998	0.072746
R82317	0.41616	0.762148	0.525088	1.41668	1.00552	1.20159	1.14443	1.20224
H10779	0.288276	0.54403	0.259836	0.862135	0.768786	0.831216	0.534803	0.741441
H81938	-0.0187295	0.625448	0.165473	0.894848	0.785154	0.941953	0.598001	0.644295
N52938	0.0468051	0.579975	0.10936	0.791263	0.780834	0.989589	0.597931	0.763301
R63543	-0.044143	-0.395835	-0.0927749	0.985146	1.40152	0.911127	0.44854	0.394576
T74566	-0.303973	-0.439776	-0.576839	-0.705397	-0.576261	-0.872497	-0.372891	-0.396187
W51760	0.295908	0.491884	0.742432	1.02926	0.675739	1.17603	0.686405	0.847743
N45221	0.412975	0.606747	0.450385	1.14345	0.925886	1.23839	0.927086	0.966212
N47333	-0.48698	0.0533757	0.366609	0.985076	1.13471	0.955466	0.917741	0.992231
N54401	0.192525	0.20089	0.251038	0.864742	0.89584	1.00563	0.710098	0.957894
R26396	-0.277448	-0.460404	-0.521547	-0.997081	-1.09115	-0.792612	-0.888535	-0.884458
R89290	0.656379	0.633537	0.389225	0.713599	0.731266	0.923197	0.794439	0.75587
T52652	0.302494	0.440073	0.764329	0.937118	0.846369	0.855176	0.901794	0.89507
H71474	0.390169	0.764639	0.624968	0.634302	0.625685	0.739515	0.638763	0.823129
AA419251	-0.0764991	-0.412559	0.0467449	0.319196	0.141502	0.285495	0.475509	1.52348
AA187933	-0.598918	-1.28394	-1.54754	-0.489904	-0.28447	-0.501478	-1.07827	-1.24051
AA953973	-0.399392	-0.249795	-0.156001	-0.409074	-0.2283	-0.0973965	-0.0159214	-0.382179
W73473	1.119	-0.0173035	0.25857	0.81883	1.2099	0.89187	0.52588	0.468017
AA705431	0.414737	0.376361	0.602843	0.749337	0.853103	0.715347	0.742525	0.925256
H16761	0.20904	0.828478	0.337815	1.50285	1.34169	1.56564	1.04439	1.04984
R38613	0.164295	0.855924	0.399915	1.20877	1.02434	1.17741	0.928281	0.845963
T97493	0.341099	0.81006	0.392611	1.01649	1.01042	1.14827	0.712854	0.684794
R09769	0.521498	0.812733	0.502999	0.771984	0.601397	0.715354	0.671957	0.711917
N26026	0.402226	0.777132	0.277414	1.23514	1.18026	1.25178	0.760633	1.03763
N27280	-0.528774	-0.674758	-0.412959	-0.785072	-0.655564	-0.815802	-0.48187	-0.737797
H69004	0.384756	0.82552	0.78857	0.814981	0.665581	0.792154	0.599117	0.746732
AA973492	0.277828	0.282005	0.546585	0.676606	0.428868	1.18668	1.07682	1.1548
AI002036	0.748315	1.00366	0.555437	1.3113	1.08368	1.0652	1.16484	0.895572
H49589	0.666093	0.877465	0.808484	0.615833	0.49122	0.735437	0.446945	0.518025
R45939	-0.20533	-0.560046	-0.602822	-0.240921	-0.340183	-0.612812	-0.13209	-0.352824
R12473	-0.0923772	-0.484544	-0.64225	-0.210626	-0.441425	-0.0331977	-0.404234	-0.701684
AI018242	0.594518	1.83522	1.43839	2.03063	1.93553	2.20742	1.3168	1.81264
AA046430	0.560837	0.432371	0.657855	1.08987	1.1601	1.15535	0.848587	1.03402
N32847	0.313504	0.81055	0.457331	0.591996	0.561443	0.798091	0.587633	0.525173
N52189	-0.0533671	0.617721	0.361548	0.443519	0.405847	0.696374	0.340063	0.365605
W69460	-0.410373	-0.79603	-0.429748	-0.538892	-0.537139	-0.358301	-0.720785	-0.734228
W95805	-0.139465	1.23614	0.879519	0.275474	0.209562	0.240695	0.183888	0.553329
H17055	0.859131	0.565543	0.831157	0.879202	0.780039	0.905385	0.554267	0.722991

## Sheet: saminput.tab
UniGene	GB#	Annotation	GFP	mDEAD	mGLUT	eGLUT	mKER	eKER	eRLP32	eTFDP	mTFDP	GFP	ADAM21	CCR9	CD53	Sp100	PRDM2	RBP1	SAS
Hs.444200	AA700730,AA488659,N77203,N91172,R89374,AA481504,AI218116,AA704948,AA973079,T96595,AA169449,AA704421	FALZ BPTF|FAC1|NURF301 fetal Alzheimer antigen	0.502562	0.432937	0.2872	0.44424	0.116569	0.149091	0.0433869	0.201426	0.502562	0.378297	-0.0611929	NA	NA	NA	0.346416	NA	0.405706
Hs.270492	AI190774,N62601,AI138404,AA699325,AI082362,H78010,H90688,H82435,AA913906,N91302	BAGE4 - B melanoma antigen family, member 4	0.0796001	0.0717627	0.205367	0.197991	0.0488409	0.0169859	-0.0356622	0.0557964	0.0796001	-0.105782	0.136757	0.113487	0.0940239	-0.00234636	0.228504	0.148193	0.162621
Hs.253305	AI017887,AA489061	SLA/LP - soluble liver antigen/liver pancreas antigen	0.549295	0.482807	0.567923	0.520931	0.289458	0.086576	0.303342	0.183391	0.549295	-0.190233	-0.0802617	-0.203025	-0.160161	-0.043678	0.129221	-0.282246	0.011753
Hs.371240	AA478542,N91307	AKAP12 AKAP250|DKFZp686M0430|DKFZp686O0331 A kinase (PRKA) anchor protein (gravin) 12	-2.56947	-2.8748	-2.26441	-2.66098	-2.0016	-1.98169	-1.89518	-2.1248	-2.56947	-4.65057	-4.22504	-4.20318	-3.75438	-4.6257	-3.75046	-3.96833	-4.40607
Hs.479298	AI027308,AA400189,AI023052,AI286071	MGC29898 - hypothetical protein MGC29898	0.458377	0.281246	1.3331	0.454184	0.517695	0.422688	0.48622	0.217817	0.458377	-0.00388345	0.277082	0.131294	0.350068	0.394234	0.171541	0.0478405	0.398339
Hs.552647	N21217,AA609485	LOC441197 - LOC441197	-0.298311	-0.187259	0.34571	-0.262305	0.606479	0.464916	0.730085	0.287363	-0.298311	-0.508625	-0.243741	-0.116175	-0.0578721	-0.291834	-0.137127	0.126955	NA
AA699972	AA699972	none	-1.16796	-1.23275	-1.82933	-1.34729	-1.05022	-0.758065	-0.946841	-0.497485	-1.16796	-0.377419	-1.27411	-1.25486	-0.900426	-1.20714	-1.00058	-0.966616	-0.851733
Hs.503594	AA971641,R38943,AI017283	AMOTL1 JEAP angiomotin like 1	-1.91362	-2.11152	-2.77186	-1.89214	-1.44897	-1.2783	-1.53339	-1.21168	-1.91362	0.521459	0.182216	0.599771	0.273446	0.721641	0.563204	0.476162	0.707203
Hs.157106	AI288592,H56961,AI017056,AI341811,H68312	JMJD2C GASC1|KIAA0780|bA146B14.1 jumonji domain containing 2C	0.683836	0.665369	0.616649	0.534934	0.205708	0.159402	0.252367	0.300426	0.683836	0.738836	1.06254	1.29638	NA	NA	0.853329	NA	0.807201
Hs.86232	AA968722	GDF3 - growth differentiation factor 3	-2.068	-1.73636	-2.08018	-1.30242	-0.702378	-0.775099	-0.58164	-1.1333	-2.068	-2.14845	-1.43799	-2.02786	-1.84024	-1.55509	NA	-1.68398	-1.90142
Hs.93836	AA938876,N40917	DFNB31 CIP98|DKFZP434N014|KIAA1526|RP11-9M16.1|WHRN deafness, autosomal recessive 31	-0.646832	-1.19753	-1.78242	NA	-1.28638	-1.47311	-1.08285	-0.590584	-0.646832	0.369093	-0.60421	NA	-0.863279	-0.47384	-0.902873	-0.213079	NA
Hs.570072	AA707686,AI302566	none	0.500071	0.253549	0.0428064	-0.102258	-0.384573	-0.286714	-0.454927	-0.114565	0.500071	0.890353	0.651532	-0.173122	0.32611	0.089986	0.116033	0.410868	0.0828744
R38360	R38360	none	-0.844864	-1.08031	-1.67133	-1.46095	1.00721	-1.0528	-1.29672	-1.25614	-0.844864	-0.707158	-0.565886	-0.678204	-0.45465	-0.713474	-0.720797	-0.588402	-0.535059
Hs.188553	N26823,R76770,AI039377,R88741,AA398302,W73001,AA016290,N66591	RBBP6 DKFZp761B2423|MY038|P2P-R|RBQ-1 retinoblastoma binding protein 6	-0.385943	-0.418504	-0.554752	-0.426743	-0.697148	-0.556455	-0.700803	-0.531145	-0.385943	-0.262311	-0.469009	-0.545112	-0.555912	-0.527018	-0.460211	-0.495543	-0.590401
Hs.567339	R10726,AA421048,R80873,W81079,W72920,AI248807,R09241	SNTB1 59-DAP|A1B|BSYN2|DAPA1B|FLJ22442|MGC111389|SNT2|SNT2B1|TIP-43 syntrophin, beta 1 (dystrophin-associated protein A1, 59kDa, basic component 1)	1.73429	1.84193	1.91858	2.01316	1.69318	1.44365	1.41218	1.54467	1.73429	2.87041	3.11798	3.01575	2.99487	2.97223	2.82506	3.03075	2.99084
Hs.508514	AA461449,AA425401,AA156737,R10140,N35967,AA707196	STK24 MST-3|MST3|MST3B|STK3 serine/threonine kinase 24 (STE20 homolog, yeast)	0.966398	1.04932	0.996301	0.947205	0.473815	0.637273	0.442224	0.813174	0.966398	1.29479	1.45584	1.48599	1.34182	1.35969	1.28357	1.43068	1.20036
Hs.9740	AI004779,R31548,AA879415	DNAH1 DNAHC1|HDHC7|HL-11|HL11|XLHSRF-1 dynein, axonemal, heavy polypeptide 1	0.429313	0.427591	-0.275347	-0.0778779	-0.313554	-0.329396	-0.356139	-0.086191	0.429313	0.877713	0.49104	0.433825	0.482801	0.607898	0.559627	0.191269	0.360889
Hs.461727	W95601,AI083911	LOC197322 - hypothetical protein LOC197322	0.337252	-0.124523	-0.141923	0.16471	-0.349986	-0.359074	-0.402683	-0.327376	0.337252	0.0296003	0.130006	NA	NA	-0.0791313	-0.28268	0.269437	0.200158
Hs.105818	R42880	CDKL3 NKIAMRE cyclin-dependent kinase-like 3	-1.59385	-1.14504	-1.49774	-1.93358	-0.620396	-0.696193	-0.554933	-0.711546	-1.59385	-0.109883	-0.429299	NA	0.00867905	NA	-0.389473	-0.296329	-0.336565
Hs.170986	H13688,W40257	GALNT3 GalNAc-T3|MGC61909 UDP-N-acetyl-alpha-D-galactosamine:polypeptide N-acetylgalactosaminyltransferase 3 (GalNAc-T3)	3.66119	3.58178	3.87624	3.92699	3.06408	3.20982	3.14317	3.75108	3.66119	3.51803	3.05154	3.15673	3.60298	3.4843	3.23456	3.13093	3.47275
Hs.481860	AA630628,AA701890	TARS MGC9344|ThrRS threonyl-tRNA synthetase	-0.101848	-0.067222	0.311037	-0.425136	0.166615	0.0485503	0.357698	-0.1851	-0.101848	0.618195	0.302506	0.754218	0.646927	0.652728	0.535763	0.495099	0.695407
Hs.370475	AA780190	HSPC268 - hypothetical protein HSPC268	0.246123	0.459142	0.990029	0.00701751	1.30351	0.934834	1.22801	0.910985	0.246123	-0.31748	-0.429932	-0.405876	0.0781094	-0.197745	NA	-0.32252	-0.304312
Hs.535668	AA971714	IGLV6-57 IGLV657|MGC34845|V1-22|amyloid lambda 6 light chain variable region PIP immunoglobulin lambda variable 6-57	-4.32463	-4.28859	-6.23094	-4.35036	-4.12895	-4.29814	-4.21181	-4.29155	-4.32463	-2.33848	-2.11602	-2.22745	-1.71047	-2.12328	-2.59962	-2.27947	-2.50711
Hs.184062	AA706829,AA996156	C20orf24 PNAS-11|RIP5 chromosome 20 open reading frame 24	0.924568	1.24194	2.21556	1.02433	1.86801	1.73145	2.10093	1.40726	0.924568	0.417042	0.481112	0.662627	0.6506	0.862015	0.706052	0.553104	0.75445
Hs.130978	AI015357	none	3.04411	2.53819	3.24276	3.3434	2.22369	2.26947	1.64311	1.9182	3.04411	0.0102307	0.442934	0.455513	0.306408	0.170545	-0.108557	0.0521012	NA
Hs.278815	H10030,AI018242	OTUB2 C14orf137|FLJ21916|MGC3102|OTB2|OTU2 OTU domain, ubiquitin aldehyde binding 2	0.735801	1.00106	1.58586	1.55354	1.56683	1.50943	1.7573	1.10047	0.735801	0.924583	0.783646	NA	NA	NA	0.43961	0.777553	1.1785
AA053416	AA053416	none	1.33626	1.05067	2.48317	1.4752	0.832844	0.345552	1.15407	0.818569	1.33626	2.48052	2.09309	2.56057	1.91321	1.40065	2.10606	2.02586	1.8037
Hs.128856	AA977646,R10675,AA708619	SCARA3 APC7|CSR|CSR1|MSLR1|MSRL1 scavenger receptor class A, member 3	-1.08177	-1.36707	-1.93831	-1.70375	-1.10265	-0.850038	-1.3142	-1.20473	-1.08177	-0.42532	-0.398993	-0.945599	-0.331583	-0.431686	-0.640794	-0.29594	NA
Hs.303788	AA863125,AA211761	DEPDC6 DEP.6|DKFZp564B1778|FLJ12428|FLJ13854 DEP domain containing 6	-1.00294	-0.72526	-1.3074	-1.40262	-0.989327	-0.894894	-1.34588	-1.05256	-1.00294	-0.00492508	-0.35777	-0.185177	-0.276216	-0.456272	-0.0526178	-0.153097	-0.00514443
Hs.283521	AA482117	RP11-38L15.1 LOC439965 similar to family with sequence similarity 35, member A	0.284731	0.535052	1.09683	0.105581	0.873672	0.927999	1.09308	0.785755	0.284731	0.241925	0.843317	0.469252	0.889524	0.844252	0.69243	0.793538	0.724899
Hs.499042	N50152	OTUD1 OTDC1 OTU domain containing 1	-0.163285	0.37935	1.14531	0.204671	0.260725	0.253857	1.11411	0.52215	-0.163285	NA	0.458255	NA	0.397259	NA	0.757824	0.539651	NA
Hs.289044	AA452145	FLJ37927 G6VTS76519 CDC20-like protein	-2.39122	-2.27074	-3.29673	-2.99271	-1.86033	-2.13953	-1.99487	-2.01051	-2.39122	-2.12824	-1.2685	-2.03648	-1.96735	-1.94269	-1.75638	-1.51242	-2.17424
Hs.386791	R28660	PDE3A CGI-PDE phosphodiesterase 3A, cGMP-inhibited	-2.29146	-2.48282	-2.42601	-2.45542	-1.3038	-1.2549	-1.03033	-2.30819	-2.29146	-3.95559	-3.26861	-2.97441	NA	-3.43591	-3.79516	-3.03561	-3.65479
Hs.46423	AA868008	HIST1H4C H4/g|H4FG|dJ221C16.1 histone 1, H4c	-1.00485	NA	-0.862973	-1.04218	-0.0979822	-0.331261	-0.148239	-0.740271	-1.00485	-1.6227	-1.41438	-2.08355	-0.869485	-0.987566	-1.30303	-1.04202	-1.45039
Hs.155995	R56644	CLUAP1 FLJ13297|KIAA0643 clusterin associated protein 1	-1.12519	-0.2485	-0.478947	-0.71477	-0.0887653	0.0887857	0.0790266	-0.339864	-1.12519	-0.99728	-1.08905	NA	-0.80625	-0.684057	-1.01285	-0.808653	-0.721135
Hs.280342	AI362806,N25969,AA630507,AA455094	PRKAR1A CAR|CNC1|DKFZp779L0468|MGC17251|PKR1|PRKAR1|TSE1 protein kinase, cAMP-dependent, regulatory, type I, alpha (tissue specific extinguisher 1)	-0.815394	-0.851988	0.340411	-0.565272	0.485892	0.289603	0.802302	0.196151	-0.815394	-1.72906	-1.26826	-1.04606	-1.21894	-1.2185	-1.18479	-1.28127	-1.22941
Hs.473341	AA063573,H77697	SAMSN1 HACS1|NASH1 SAM domain, SH3 domain and nuclear localisation signals, 1	-2.41736	-2.3255	-3.15059	-2.29337	-1.47979	-1.69335	-1.41811	-1.50738	-2.41736	-1.07135	-1.03699	-0.996919	-1.14055	-1.26759	-1.05641	-0.929835	-0.966144
Hs.7177	N23885,AI358916,R44258	ZIC1 ZIC|ZNF201 Zic family member 1 (odd-paired homolog, Drosophila)	-0.132256	-0.0799244	0.371239	0.00983524	0.375926	0.330144	0.412561	0.133993	-0.132256	-0.113414	-0.245477	-0.341338	-0.453903	-0.417762	-0.382617	-0.367189	-0.224005
Hs.533862	T95592,N26026	SIP1 GEMIN2|ZEB2 survival of motor neuron protein interacting protein 1	-0.881941	-0.683211	-0.392539	-0.776067	-0.0631995	-0.0393298	0.0141657	-0.464365	-0.881941	-1.18926	-0.767009	-0.714224	-0.783133	-0.737086	-0.920062	-0.890085	-1.05027
Hs.524117	AA053285,AA719026	IL15RA MGC104179 interleukin 15 receptor, alpha	0.601789	0.685382	0.970368	0.659783	0.410878	0.207182	0.41148	0.349698	0.601789	0.433608	0.146608	0.625532	0.263756	0.517179	0.502054	0.548385	0.605033
Hs.93194	AA938940,R97710	APOA1 MGC117399 apolipoprotein A-I	-1.84272	-2.21411	-2.41676	-2.3483	-1.79666	-1.68467	-2.19469	-1.9945	-1.84272	-0.752275	-0.427267	-1.05027	-0.517709	-0.939399	-1.06533	-0.611782	-1.04785
Hs.516777	AA156032	SH3BP4 BOG25|TTP SH3-domain binding protein 4	-0.118921	0.488611	1.48799	NA	1.22058	0.84831	1.4655	0.286823	-0.118921	0.6983	0.254041	0.317256	0.166306	-0.0568251	0.247228	0.213817	0.180698
Hs.158530	AA707689	RAPGEFL1 Link-GEFII Rap guanine nucleotide exchange factor (GEF)-like 1	0.83433	0.976038	1.05115	0.320131	0.121911	0.241456	0.283125	0.17365	0.83433	NA	0.624007	0.806953	0.393809	0.370664	0.607023	0.479635	NA
Hs.493512	AA927187,AI309109,AI032392,N73083	RAB27A GS2|HsT18676|MGC117246|RAB27|RAM RAB27A, member RAS oncogene family	-1.22364	-1.16945	-1.24758	-0.808742	-0.829777	-0.801451	-0.991292	-0.502348	-1.22364	-0.859189	-0.960135	-1.08573	-1.10134	-1.1592	-1.50317	-1.19296	-1.52943
Hs.524477	AA906529,AA432074,AA927193,N63609,H74008,N27448,AA991180	BMPR1A ACVRLK3|ALK3 bone morphogenetic protein receptor, type IA	-0.425579	-0.339165	-0.198401	-0.186394	-0.0505991	-0.132364	-0.247565	-0.0679381	-0.425579	NA	NA	-0.213827	NA	NA	-0.242173	-0.0544432	0.071343
Hs.122927	AA962374,AI221408,R24223,AA284277	RSNL2 FLJ21069|FLJ32705 restin-like 2	1.39635	0.948152	1.87553	1.19198	0.845847	0.44055	0.518501	0.78213	1.39635	1.57706	1.45052	1.55344	1.5583	1.7766	1.22224	1.18926	1.74403
Hs.368160	AA909666,AA598479,R89615,AA478467,R97031,AA999679	PCDHGA1 MGC138287|MGC138289|PCDH-GAMMA-A1 protocadherin gamma subfamily A, 1	-0.584749	-0.590863	-0.774373	-0.630824	-0.186712	-0.0609773	-0.358091	-0.308031	-0.584749	NA	0.137789	0.0460559	NA	0.393658	0.210663	-0.103235	0.226033
Hs.513430	AI222256,AA482027,AA074613	CDR2 CDR62|Yo cerebellar degeneration-related protein 2, 62kDa	0.563634	0.503547	1.12061	0.457588	0.855756	0.734391	0.898172	0.79323	0.563634	0.208406	-0.152331	-0.129309	-0.14038	-0.167984	-0.113842	0.0109031	-0.0309823
Hs.9123	T50137	none	1.16957	1.08658	1.81059	0.906793	0.422835	0.442682	0.751907	0.63833	1.16957	1.18202	1.12978	0.838017	NA	1.4913	0.33538	1.11985	NA
Hs.3003	AA933862	CD3E T3E|TCRE CD3E antigen, epsilon polypeptide (TiT3 complex)	-2.9185	-0.745649	-2.4691	NA	-1.64707	-1.51352	-1.43158	-1.66671	-2.9185	-2.75448	-2.00655	NA	-2.28728	-2.57647	-2.54961	-2.17828	-2.32688
Hs.518270	AA037014	SLCO2A1 OATP2A1|PGT|SLC21A2 solute carrier organic anion transporter family, member 2A1	-1.3121	-1.05253	-1.64341	-2.35001	-0.620796	-0.448706	-0.641697	-0.658056	-1.3121	-1.8956	-1.16506	NA	-0.981803	-1.24446	NA	-1.22545	NA
Hs.154652	R86843,AI139609,AA917087,N68661	C8orf72 MGC39325 chromosome 8 open reading frame 72	0.0400899	-0.0379208	0.0474961	0.0357578	-0.242135	-0.112023	-0.169208	-0.360444	0.0400899	0.40473	0.27038	0.312184	-0.0554276	NA	0.0540846	NA	-0.248932
Hs.356624	AA709414	NID1 ENTACTIN|NID|enactin nidogen 1	-1.53551	-1.41623	-1.90158	-1.46344	-0.732224	-1.17547	-1.22329	-0.6174	-1.53551	-1.91779	-0.88931	-1.12909	-1.28542	-1.29489	-1.32426	-1.07974	NA
Hs.439480	AA489016,AA456007,W73892,AA629039	RBM5 G15|H37|LUCA15|RMB5 RNA binding motif protein 5	-0.593515	-0.586602	-0.383916	-0.382945	-0.40225	-0.335101	-0.228156	-0.470327	-0.593515	0.290795	0.287071	0.302668	0.330647	0.558253	0.141338	0.197284	0.163235
Hs.464166	H20835	ET - hypothetical protein ET	0.261611	-0.201283	0.875553	0.049371	1.46605	1.28787	1.39364	0.719069	0.261611	-0.653264	-0.751122	-0.76757	-0.619624	-0.484094	-0.433054	-0.589757	-0.678524
Hs.154069	AA479193,N32199,N26562	MLANA MART-1|MART1 melan-A	-1.44731	-1.76547	-1.61803	-1.59718	-1.25133	-1.25765	-1.15087	-1.29007	-1.44731	-0.246366	NA	-0.106179	0.522564	-0.172377	0.364129	-0.10417	NA
W72666	W72666	none	0.643819	0.17731	0.0461487	0.854493	1.01865	1.74371	0.187729	0.256479	0.643819	-1.22371	-0.867621	-0.986243	-0.921031	-1.09685	-1.01608	-0.899351	-0.927078
H60824	H60824	none	-0.944839	-0.942428	-1.81751	-2.00133	-0.519246	-0.516195	-0.831957	-1.0255	-0.944839	-0.975353	-0.66979	NA	-0.708042	-0.833093	-1.29504	-0.931344	-1.1666
Hs.572110	R67325	LOC255512 - hypothetical protein LOC255512	-0.0322638	0.753269	1.40003	0.669178	0.913723	0.836476	0.969869	0.338446	-0.0322638	-0.580935	-0.0320408	-0.0855742	-0.101882	0.0441352	0.109919	-0.220195	-0.00129152
Hs.190495	W72431,AA425450,AA059347	GPNMB HGFIN|NMB glycoprotein (transmembrane) nmb	-2.95496	-2.76811	-3.37035	-3.20238	-2.09548	-2.20604	-2.36988	-2.89604	-2.95496	-1.63514	-1.65183	-2.14101	-1.60834	-2.10991	-1.90849	-1.70551	-2.27585
Hs.484068	R72415,T60109	RAB40B RAR|SEC4L RAB40B, member RAS oncogene family	1.15956	0.95934	1.15292	1.61293	0.734292	1.07006	0.55187	1.13036	1.15956	1.09523	0.692311	1.3006	0.797729	0.89298	1.03367	0.771086	1.26805
Hs.26312	H44555,R43317	LRRN5 GAC1|LRANK1|LRRN2 leucine rich repeat neuronal 5	-0.154918	-0.363603	-0.994862	-0.133581	-0.568903	-0.654219	-0.652202	-0.96237	-0.154918	0.183249	0.0920257	0.430132	-0.127792	0.0998808	0.360118	0.014868	0.264564
Hs.557761	H60514	none	-0.177576	-0.055769	0.730667	0.148452	1.33483	1.144	1.30802	0.800916	-0.177576	-0.42129	-0.355143	-0.871416	0.0230315	-0.553183	-0.527543	-0.177201	-0.789941
AA454633	AA454633	none	-3.54272	-3.06433	-3.94419	-3.71433	-2.10512	-2.95978	-2.36459	-2.77829	-3.54272	NA	-2.75692	-2.85602	-3.38855	NA	-3.069	-2.68764	NA
Hs.436643	H28729,R38678,AA971413	SYT13 KIAA1427 synaptotagmin XIII	2.51545	2.02732	3.0606	2.45525	1.45264	1.77943	1.78874	2.33072	2.51545	NA	0.509806	0.976034	NA	0.698651	0.48844	0.478088	NA
Hs.150718	H73479,AI122769,AA931102	JAM3 FLJ14529|JAM-C|JAMC junctional adhesion molecule 3	-1.90073	-2.02176	-1.86673	-1.55366	-1.21907	-1.08067	-1.11034	-1.26713	-1.90073	-2.16299	-1.9932	-1.83217	-1.71149	-2.04184	-1.93124	-1.80746	-1.92023
Hs.494875	H16772,AI369623,AI221925,T85176	RGS3 C2PA|FLJ20370|FLJ31516|FLJ90496|PDZ-RGS3|RGP3 regulator of G-protein signalling 3	0.533523	0.934586	0.850492	0.83965	0.205157	0.33883	0.24048	0.308282	0.533523	0.300481	0.284909	0.253627	0.113156	0.210746	0.222054	0.27812	0.125805
Hs.572304	H50971	none	-0.359005	-1.16161	-1.41786	-0.567417	-1.03053	-0.670457	-0.720886	-0.528202	-0.359005	-1.68725	-1.59944	-1.50879	-1.61773	-1.07717	NA	-1.33981	-1.76236
Hs.506504	H02294,AA009840	SYCP3 COR1|MGC71888|SCP3 synaptonemal complex protein 3	-0.478144	-0.0785817	-0.297232	-0.438765	0.773709	0.562342	0.425741	0.349956	-0.478144	-1.67684	-1.25141	-1.28763	-0.917468	-1.26774	-1.20865	-0.959962	-1.02984
Hs.505004	AA931489,AA412500	TCEA2 TFIIS transcription elongation factor A (SII), 2	-0.504811	-0.585594	-0.749424	-0.807399	-0.649066	-0.620857	-0.542985	-0.458978	-0.504811	-0.836139	-1.02765	-1.22249	-0.929942	-1.13293	-1.13367	-1.21825	-1.34451
Hs.567523	AA872336,N92489	DET1 FLJ10103|MGC126156|MGC126157 de-etiolated homolog 1 (Arabidopsis)	0.294502	-0.00590813	0.529221	0.0572703	0.250457	0.0466365	0.248186	0.133082	0.294502	1.6068	0.773893	0.840785	0.551698	NA	0.761989	NA	0.498953
Hs.148685	AI356028,AI204089	GPRC5B RAIG-2|RAIG2 G protein-coupled receptor, family C, group 5, member B	-0.685585	-0.631572	-2.29844	-1.84562	-0.235748	-0.19392	-0.188511	-0.153213	-0.685585	-2.00569	-1.52348	-1.92505	-2.14265	-1.77664	-1.78826	-0.924561	-2.38052
Hs.210367	H88179,R91171,AA679858,H78241,T97063,R85367	SFRS2IP CASP11|SIP1|SRRP129 splicing factor, arginine/serine-rich 2, interacting protein	-0.000388894	0.0795548	-0.200092	0.0261384	-0.277927	-0.277351	-0.248915	-0.106349	-0.000388894	0.00306892	0.0409805	0.210137	0.150931	0.0104049	0.265535	0.151868	0.133089
Hs.406277	T72698	SF3A1 PRP21|PRPF21|SAP114|SF3A120 splicing factor 3a, subunit 1, 120kDa	-0.151593	0.0120245	-0.283412	-0.695399	-0.34069	-0.863903	-0.730807	-0.720205	-0.151593	NA	NA	0.461732	0.344338	NA	NA	0.728206	0.206994
Hs.224012	T96855,R70685,W90487	JAG1 AGS|AHD|AWS|HJ1|JAGL1|MGC104644 jagged 1 (Alagille syndrome)	1.07153	0.721732	1.16229	1.22657	0.736127	0.279353	1.04158	0.806497	1.07153	1.22435	1.7432	1.68056	1.98163	1.75283	1.40235	1.66414	1.90487
Hs.523899	AI017405,AI221445	KCNE3 DKFZp781H21101|HOKPP|MGC129924|MiRP2 potassium voltage-gated channel, Isk-related family, member 3	1.77833	1.64138	2.42759	2.03069	1.62188	1.63109	1.46641	1.52873	1.77833	0.440414	0.432112	0.600306	0.348411	0.654041	0.47721	0.217788	0.201135
Hs.3972	AA774618	ST6GALNAC4 SIAT3C|SIAT7D|ST6GALNACIV ST6 (alpha-N-acetyl-neuraminyl-2,3-beta-galactosyl-1,3)-N-acetylgalactosaminide alpha-2,6-sialyltransferase 4	1.32824	1.53208	1.66846	2.56227	0.971497	0.787858	0.639045	0.852121	1.32824	0.987262	0.696952	0.511622	0.828352	0.417533	0.596129	0.660816	0.562692
Hs.527971	N21633,AA866029,W80791	NES FLJ21841|Nbla00170 nestin	-2.42869	-2.71505	-2.73291	-2.11338	-1.47864	-1.50009	-1.63171	-1.69823	-2.42869	-2.04762	-1.71115	-1.93834	-2.10943	-2.18008	-2.25035	-2.20369	-2.16532
Hs.436367	AI125611,AA001432	LAMA3 E170|LAMNA|LOCS laminin, alpha 3	1.41987	1.12628	1.32845	1.07018	0.646962	0.647258	0.781523	0.778661	1.41987	1.13528	0.97194	0.864509	0.876785	1.06547	0.827126	0.935006	0.894891
Hs.535726	AA431861	none	-0.379989	-0.506346	-0.290412	-0.834207	0.641561	0.473886	0.361907	0.164621	-0.379989	NA	0.00695603	-0.293415	NA	NA	-0.208765	0.0124165	-0.312034
H75795	H75795	none	1.26095	1.2002	1.35338	0.765565	0.563108	NA	0.581765	0.461892	1.26095	NA	1.05774	NA	0.664156	0.322886	0.989868	0.988063	0.464215
Hs.437241	AA885141,AA704647	ATP10D ATPVD|KIAA1487 ATPase, Class V, type 10D	-0.810978	-1.1129	-2.41968	-0.224597	-0.595392	-0.920886	-0.42261	-0.349844	-0.810978	-0.84458	NA	-0.510938	NA	NA	-0.469115	NA	-0.387834
Hs.276271	N29999,T72543,AI018158,AI364374	STK39 DCHT|SPAK serine threonine kinase 39 (STE20/SPS1 homolog, yeast)	1.55511	1.50105	1.84766	1.24277	1.61281	1.62179	1.49069	1.5454	1.55511	0.970177	0.44983	0.72683	0.698867	0.794928	0.677053	0.64899	0.953321
Hs.31121	AA699926,AA026754	SNTA1 SNT1|TACIP1|dJ1187J4.5 syntrophin, alpha 1 (dystrophin-associated protein A1, 59kDa, acidic component)	-1.23569	-1.30772	-1.31986	-0.655945	-0.400779	-0.427732	-0.608356	-0.487988	-1.23569	-0.438561	-0.351863	-0.625272	-0.662373	-0.531297	-0.57827	-0.433281	-0.699833
Hs.27621	AA046679,AA284237	none	-2.82934	-1.77958	-3.60522	-2.45017	-1.61834	-1.67681	-1.58628	-1.96271	-2.82934	-3.48749	NA	-3.80223	-3.21954	NA	-3.71014	-2.59321	-2.7719
Hs.435949	AA968451,AA280931,AA702985	ZNFN1A1 Hs.54452|IK1|IKAROS|LYF1|PRO0758|hIk-1 zinc finger protein, subfamily 1A, 1 (Ikaros)	-3.0246	-2.82439	-3.63765	-3.20094	-1.9934	-1.96797	-2.18027	-2.29375	-3.0246	-3.50359	-2.77759	-3.2337	-2.84443	-2.7415	-3.56676	-2.7333	-2.0623
Hs.556090	AA885851	RP11-327P2.4 FLJ37307|OTTHUMP00000040882 hypothetical protein FLJ37307	-0.113784	0.523581	0.972591	0.747053	0.817639	1.18252	0.623397	0.786563	-0.113784	0.0940719	-0.192233	-0.430047	-0.228267	-0.247069	-0.23465	-0.415834	-0.307884
Hs.481918	AA453823,AI056429	DKFZP547J0410 - DKFZP547J0410 protein	-1.53538	-1.4033	-2.04006	NA	-0.578089	-1.00866	-0.577689	-0.688998	-1.53538	-1.79754	-1.28273	NA	-1.40142	NA	-1.5	-1.28869	NA
Hs.118513	W52061	MRGPRF GPR168|MGC21621|RTA|mrgF MAS-related GPR, member F	2.26182	2.22662	2.87422	1.8318	1.89636	1.87742	2.0678	1.51385	2.26182	1.82545	1.63265	1.93903	1.94619	1.95084	2.06282	1.80801	NA
Hs.459183	AI000726,AA702272	ALPK3 KIAA1330|MAK|MIDORI alpha-kinase 3	3.34885	3.32631	3.67444	1.87036	2.30129	2.66091	2.13435	2.53839	3.34885	NA	NA	2.65294	NA	NA	2.44393	2.06798	2.0374
Hs.156178	AA460833,AI187280,AI129534	PGCP - plasma glutamate carboxypeptidase	-1.66034	-1.49751	-1.99381	-0.295852	0.176896	0.567406	0.127166	0.349571	-1.66034	-2.76303	-1.5482	-2.325	-2.27901	-2.43573	-1.85484	-1.89121	NA
Hs.518326	R58971,N91117,AA172210	SERP1 MGC117327|RAMP4 stress-associated endoplasmic reticulum protein 1	0.606171	0.601903	1.25962	0.634758	1.11803	0.959696	1.31953	0.923511	0.606171	-0.163074	-0.0502922	-0.0157583	-0.0766469	-0.00958315	-0.0718243	-0.447792	-0.231451
Hs.568002	AA455012	LOC390414 - similar to chromosome 15 open reading frame 2	4.949	5.82167	5.31382	4.20692	2.10973	2.02217	4.05365	2.96805	4.949	5.57091	4.77439	4.57468	5.01078	5.98283	5.67711	4.68493	4.35451
Hs.101949	N63448,AI284380	KBTBD3 BKLHD3|FLJ30685 kelch repeat and BTB (POZ) domain containing 3	0.425197	0.184968	1.20267	0.465984	0.475763	0.5156	0.631469	0.450564	0.425197	0.204558	0.372092	0.104695	0.559839	1.21978	-0.0137785	0.679202	0.650616
Hs.29189	R64346,H80707,AA885869,AI350153,N74161	ATP11A ATPIH|ATPIS ATPase, Class VI, type 11A	0.633733	0.925348	0.0247359	0.809245	-0.0650888	0.100569	-0.0887882	0.585432	0.633733	0.0474195	-0.188277	0.232131	-0.192408	-0.0834448	0.0906506	-0.0246072	-0.0568463
Hs.532593	AI003367,AA099542,AA027964,AA903008	GJA7 CX45|DKFZp686P0738 gap junction protein, alpha 7, 45kDa (connexin 45)	-2.02738	-1.71973	-2.91101	-1.67553	-1.80824	-1.69751	-1.54295	-1.54291	-2.02738	-0.423803	-0.470951	-0.733355	-0.383947	-0.470022	-0.896964	-0.355353	-0.694078
AA701012	AA701012	none	-1.52653	-0.923812	-0.8353	-0.644477	0.512396	-0.0113039	0.0660614	0.0611001	-1.52653	-0.619494	-0.799147	-0.669046	-0.572907	-0.949213	-0.559228	-0.801327	-0.584601
Hs.449632	N59636,H73941,AI184430,H60173	HBM - hemoglobin mu chain	-2.84026	-2.64155	-3.21991	-2.91519	-2.53059	-2.48728	-2.49895	-2.4353	-2.84026	-2.89179	-2.93416	-3.70831	-3.10343	-3.67901	-3.60228	-2.68168	-3.64386
Hs.81892	W68220,T77881	KIAA0101 L5|NS5ATP9 KIAA0101	-0.593791	-0.396751	-0.774441	-1.71478	-0.529135	-0.615953	-0.442214	-0.492807	-0.593791	-0.404595	NA	NA	NA	-0.421187	NA	-0.283053	-0.36143
Hs.516617	N49196,AI023265	SATB2 FLJ21474|KIAA1034|MGC119477 SATB family member 2	-1.86157	-1.48383	-1.98887	-1.20019	-0.662623	-0.513753	-0.484356	-0.861251	-1.86157	-1.31912	-1.27032	-1.87688	-1.31757	-1.1093	-1.39438	-1.35173	-1.36066
Hs.78989	AA453859	ADH5 ADH-3|ADHX|FDH alcohol dehydrogenase 5 (class III), chi polypeptide	-0.530462	-0.149827	-0.253031	-0.83913	0.525657	0.0427249	0.441531	0.153212	-0.530462	-1.37551	-0.620682	NA	-0.613573	NA	-0.594942	NA	-0.673849
Hs.127189	AA779909,AA464972	CA13 CAXIII|FLJ37995|MGC59868 carbonic anhydrase XIII	1.55092	1.34812	1.64705	1.42113	0.675573	0.572282	0.604293	0.916449	1.55092	1.51761	1.16676	1.70063	NA	NA	1.58199	NA	1.39608
Hs.129944	W46577	ESM1 - endothelial cell-specific molecule 1	-1.89243	-2.09616	-2.71384	-2.07177	-0.865202	-0.943587	-0.967301	-1.62442	-1.89243	-2.02034	-1.70504	-2.15265	-1.88037	-2.00534	-2.02105	-1.79282	-2.61387
Hs.448520	AI025958,AA419608,AA845584	SLC7A2 ATRC2|CAT-2|HCAT2 solute carrier family 7 (cationic amino acid transporter, y+ system), member 2	-1.40733	-0.537484	-1.65421	-1.37212	-1.04614	-0.736062	-0.779508	-1.19897	-1.40733	-0.342991	-0.205647	-0.0509032	-0.079411	-0.128824	0.0583167	-0.0843425	0.0455222
Hs.472471	AA464245	CHMP4B C20orf178|CHMP4A|SNF7-2|Shax1|dJ553F4.4 chromatin modifying protein 4B	0.992708	1.33849	2.05693	0.842711	1.90785	1.7942	2.09557	1.62733	0.992708	0.536392	0.732126	0.483141	0.843591	0.774513	0.98999	0.860199	0.712193
Hs.512217	R08605	MOGAT3 DGAT2L7|MGAT3|MGC119203 monoacylglycerol O-acyltransferase 3	0.424956	0.700771	1.57037	0.782509	0.955983	0.956236	1.04269	0.624547	0.424956	0.875177	0.900106	0.770358	1.01531	0.843823	0.778759	0.58622	0.596741
Hs.301921	AA036881	CCR1 CKR-1|CMKBR1|HM145|MIP1aR|SCYAR1 chemokine (C-C motif) receptor 1	-1.03027	-1.31912	-1.61563	-1.04276	-1.06419	-0.860386	-0.93923	-0.864862	-1.03027	-1.80636	-1.9636	-1.37044	-2.17095	-1.71395	NA	NA	-1.88474
Hs.25447	AA495766,AI015999,AA973037	RCBTB2 CHC1L regulator of chromosome condensation (RCC1) and BTB (POZ) domain containing protein 2	-0.45489	-0.664186	-0.427496	-0.794338	-0.203788	-0.139604	-0.117444	-0.233977	-0.45489	-0.0869846	-0.345961	-0.221952	-0.246865	-0.525054	-0.313629	-0.293209	-0.492631
Hs.36688	AA150491	WFDC1 PS20 WAP four-disulfide core domain 1	-2.16982	-1.82702	-2.25286	-1.86596	-0.980605	-1.02421	-1.10324	-1.56179	-2.16982	-1.07736	-0.878864	NA	NA	-1.74626	-1.28167	-1.21264	-1.06987
Hs.131255	AA664284,AI093662	UQCRB QP-C|QPC|UQBC|UQBP|UQPC ubiquinol-cytochrome c reductase binding protein	-0.268927	-0.442113	-0.0998941	-0.459974	0.52471	0.549426	0.230235	0.0107133	-0.268927	-0.772491	-0.632535	-1.16849	-0.555499	-0.248122	-0.883621	-0.656637	-0.66657
Hs.327736	AI939353,AA046690,N59123,AA180004,AI286024,AA608707	KIF5B KINH|KNS|KNS1|U-KHC|UKHC kinesin family member 5B	0.131858	0.303344	-0.017691	0.276977	0.206157	0.174796	0.219827	0.264063	0.131858	0.419934	-0.0359851	0.214171	0.246521	0.354727	0.399495	0.354166	0.272028
Hs.470654	N45440,AA406348	CDCA7 FLJ14722|FLJ14736|JPO1|MGC34109 cell division cycle associated 7	-0.762632	-0.424752	-0.389379	-0.852508	0.73577	0.493451	-0.126224	0.279861	-0.762632	-1.10182	-1.16784	-1.13559	-1.04474	-1.0802	-0.800203	-0.895508	-0.945304
Hs.583148	AA719025	none	2.53311	2.75074	2.94207	2.47375	2.74571	2.34985	1.70605	2.49203	2.53311	2.56021	NA	1.66575	NA	NA	2.31622	2.09171	NA
Hs.515835	AA725397	SULT2A1 DHEA-ST|HST|ST2|ST2A3|STD|hSTa sulfotransferase family, cytosolic, 2A, dehydroepiandrosterone (DHEA)-preferring, member 1	-1.65281	-1.34705	-2.43062	-2.09879	-1.15763	-1.04235	-0.838497	-1.70943	-1.65281	-1.42198	-0.734174	-1.44782	-0.931777	-1.37687	-1.60348	-0.812969	-1.1327
Hs.556729	W78148,T61649	none	-1.29311	-1.54428	-0.683876	-1.15763	-0.985728	-0.862885	-0.839698	-0.859348	-1.29311	-0.689681	NA	-1.19949	NA	NA	NA	-1.13196	-0.922636
Hs.79015	H23979	CD200 MOX1|MOX2|MRC|OX-2 CD200 antigen	-1.50443	-1.21458	-2.5207	-2.02112	-0.947074	-0.577935	-1.37816	-0.844072	-1.50443	-1.98556	-1.6448	-2.11765	-1.97422	-1.91691	-1.69712	-1.83137	-2.02597
Hs.400698	AI241210,AA421754	FLJ35630 - hypothetical protein FLJ35630	0.90062	-0.338064	-0.224965	-0.0132397	0.514635	-0.0717778	0.18935	0.0318712	0.90062	0.89945	NA	0.919834	NA	NA	1.18781	0.47471	NA
Hs.567313	N27227,AA033807	PCOLN3 CHMP1|CHMP1A|KIAA0047|PRSM1 procollagen (type III) N-endopeptidase	0.240299	0.160104	0.841326	0.394498	0.470621	0.3167	0.520756	0.337068	0.240299	0.0113623	0.207399	-0.0407833	0.600338	0.15398	0.184227	0.482864	-0.0657745
Hs.408142	N90419,AA479203,W02424	KIAA1109 DKFZp781P0474|FSA|MGC110967 KIAA1109	0.303692	0.419266	0.661564	0.371747	0.676522	0.719534	0.613282	0.670942	0.303692	-0.499616	-0.306829	NA	-0.229703	-0.404155	-0.329275	-0.505704	-0.398974
Hs.464422	N71080,N53421	COLEC12 CLP1|NSR2|SCARA4|SRCL collectin sub-family member 12	-1.21902	-1.52928	-1.97026	-2.21696	-1.53203	-1.35513	-1.17621	-1.39507	-1.21902	1.48917	1.3308	0.873394	0.929609	1.00757	0.908369	1.13991	1.31055
Hs.388715	AI247685,AA410255	LOC285733 - hypothetical protein LOC285733	-1.01904	-0.68113	-1.35551	-0.915839	-0.435445	-0.430137	-0.84144	-0.103695	-1.01904	-1.21903	-0.675171	NA	NA	-1.53492	-1.79661	-1.59717	-1.67125
Hs.21107	AA479299	NLGN4X ASPGX2|AUTSX2|HLNX|HNLX|KIAA1260|MGC22376|NLGN|NLGN4 neuroligin 4, X-linked	-1.29746	-1.58907	-2.04012	-0.556405	-0.9999	-0.637961	-0.501279	-0.735756	-1.29746	0.716568	0.311959	0.40397	0.68559	0.514704	0.20427	0.508762	0.566303
Hs.459858	N62857,R16471	HSPC049 - HSPC049 protein	-0.166734	-0.478212	-0.66659	-0.476721	-0.440243	-0.477957	-0.469833	0.173182	-0.166734	-0.378695	-0.223619	-0.582822	-0.863475	NA	-0.498146	NA	-0.208452
Hs.259559	R98698,T87224,AA436548	FLJ21963 - FLJ21963 protein	-1.78452	-1.23088	-2.56435	-0.818281	-0.76897	-0.630886	-0.65112	-0.863802	-1.78452	NA	-0.630225	NA	NA	-0.454334	-0.7727	-0.728052	NA
R40897	R40897	none	-2.98704	-2.44455	-3.30135	-2.88908	-1.40739	-2.07298	-2.03041	-2.82319	-2.98704	-3.08186	NA	-2.6991	-1.60105	-1.79507	-2.75549	-1.50046	-2.19024
Hs.8867	AA012944,AA777187,AI014487	CYR61 CCN1|GIG1|IGFBP10 cysteine-rich, angiogenic inducer, 61	-2.74161	-2.52139	-2.24029	-2.33922	-1.96283	-1.6094	-1.28053	-1.84004	-2.74161	-2.53994	-2.14043	-1.88913	-2.08552	-2.25259	-2.21835	-1.97873	-1.67018
Hs.189731	H06290	none	-0.28708	-0.358047	0.188378	-0.557042	0.962095	0.935975	0.922818	0.512685	-0.28708	-0.732352	-0.679573	-1.19888	-0.574571	-0.567024	-1.06962	-0.601818	-1.0325
Hs.535157	H18063	none	-1.15175	-1.5027	-2.0549	-1.89756	-1.12445	-0.822748	-1.03904	-1.29043	-1.15175	-0.782878	-0.987097	-0.621406	-0.65074	-0.777873	-0.28647	-0.747237	-0.558742
Hs.387794	AA977843,AI219094	ChGn FLJ11264|beta4GalNAcT chondroitin beta1,4 N-acetylgalactosaminyltransferase	-0.768864	-0.988022	-1.47541	-1.0562	-0.665137	-0.634471	-0.794924	-0.877706	-0.768864	-0.536835	-0.198031	-0.200932	-0.372126	-0.66667	-0.402207	-0.555986	0.0196153
Hs.84	N75745	IL2RG CD132|IMD4|SCIDX|SCIDX1 interleukin 2 receptor, gamma (severe combined immunodeficiency)	-1.78918	-2.12485	-2.68762	-2.4959	-1.12019	-1.11137	-1.29678	-1.86069	-1.78918	-1.3232	-0.862459	-1.22691	-1.03958	NA	-1.57134	-0.488093	-1.56925
Hs.167496	AA489790	RANBP6 - RAN binding protein 6	-0.569856	-0.429732	0.347223	-0.330577	0.622877	0.183515	0.565317	0.258918	-0.569856	-0.778936	-0.31735	-0.569266	-0.0917303	0.052715	-0.222993	-0.165161	-0.114765
Hs.482390	N26658,H62473	TGFBR3 - transforming growth factor, beta receptor III (betaglycan, 300kDa)	-1.76479	-1.71152	-2.29242	-1.3174	-1.03189	-1.05673	-1.41817	-1.03999	-1.76479	-2.50608	-2.04426	NA	-1.5578	-2.29674	-1.87113	-1.50543	-1.65388
Hs.2490	T95052	CASP1 ICE|IL1BC|P45 caspase 1, apoptosis-related cysteine peptidase (interleukin 1, beta, convertase)	-0.426365	-0.879635	-1.56227	-0.856999	-0.273096	-0.390976	-0.433753	-0.804911	-0.426365	0.424071	-0.116125	NA	NA	NA	0.245695	0.224851	-0.070628
Hs.158174	AA455712	ZNF184 - zinc finger protein 184 (Kruppel-like)	-0.190011	-0.185585	-1.1677	-0.505442	-1.14367	-1.29286	-1.3186	-0.930395	-0.190011	0.243879	-0.0183264	0.251057	-0.0202168	0.145432	0.216854	-0.0287242	0.272911
Hs.130535	AI149897,AA608870	MGC39584 - hypothetical gene supported by BC029568	-1.5204	-1.38277	-2.00628	-1.40317	-1.3293	-1.22322	-1.01476	-1.55004	-1.5204	-0.988033	-1.16188	-1.16796	-1.02123	-1.47851	NA	-0.620501	-1.19485
Hs.314372	T69477	none	1.52767	1.06717	1.17033	0.167243	0.769314	0.693819	0.264848	0.717183	1.52767	1.3556	1.37597	0.90743	NA	NA	1.4119	1.40558	2.05274
Hs.56027	W48601	none	-0.349105	0.184259	0.40289	0.958026	-0.238964	1.04877	0.0393086	0.77509	-0.349105	0.653352	0.779876	0.993465	NA	0.750816	0.695167	0.989456	1.02766
Hs.412293	AA489785,AA495962,H23203	NCOA1 F-SRC-1|MGC129719|MGC129720|NCoA-1|RIP160|SRC1 nuclear receptor coactivator 1	-0.042098	-0.0972268	0.396025	0.030006	0.412448	0.28682	0.44312	0.194934	-0.042098	-0.0429556	NA	-0.375905	NA	NA	-0.375659	-0.313009	NA
T97037	T97037	none	2.57938	2.61999	2.86646	1.59258	3.97178	3.06235	3.02004	2.53939	2.57938	0.918232	0.833047	NA	1.05476	1.51134	1.18988	NA	NA
Hs.144873	AA446839,AA063521,AA010383	BNIP3 NIP3 BCL2/adenovirus E1B 19kDa interacting protein 3	-0.0102773	-0.142095	-0.838724	-0.748465	0.294901	0.344953	0.0630139	-0.247291	-0.0102773	-3.18743	-3.08538	-3.16714	-2.94882	-3.20201	-3.29473	-3.13251	-3.38113
Hs.76561	N46863	ZNF404 MGC120455 zinc finger protein 404	-0.831136	-1.0126	-1.77646	-1.15593	-1.56376	-1.77588	-1.75165	-1.41107	-0.831136	-0.199749	-0.35077	-0.391252	-0.502496	-0.302762	-0.389582	-0.486992	-0.419085
Hs.527105	AA598578,AA452122,AA598644	HNRPDL HNRNP|JKTBP|JKTBP2|laAUF1 heterogeneous nuclear ribonucleoprotein D-like	-0.253383	-0.124006	0.108419	0.0315695	0.30318	0.0915199	0.344087	0.322966	-0.253383	-0.145499	0.0876369	0.222314	0.0716883	0.0465958	0.263409	0.350352	0.16512
Hs.439334	AA634108	none	0.733931	0.32274	1.12218	0.516801	1.26088	1.8962	1.41919	1.00188	0.733931	0.660908	0.277883	0.619196	0.620843	0.661624	0.848877	0.583943	0.631392
T84260	T84260	none	0.209391	0.0220647	-0.377185	0.521926	-0.684257	-0.632729	-0.736573	-0.361773	0.209391	0.74287	0.295574	1.0064	0.280422	0.489267	0.763035	0.276883	0.744588
Hs.458485	AA406020	G1P2 IFI15|ISG15|UCRP interferon, alpha-inducible protein (clone IFI-15K)	3.6744	3.3242	3.93792	2.90413	3.3053	2.68989	3.72428	3.60482	3.6744	3.30553	1.6996	1.13974	1.88179	1.50262	1.67179	1.60003	1.79315
Hs.233160	R20886,AA497040	STC2 STC-2|STCRP stanniocalcin 2	-2.7091	-2.95346	-3.24748	-2.60222	-2.04578	-1.9554	-1.99418	-2.09298	-2.7091	-3.08844	-2.58991	-3.24939	-3.49451	-3.1051	-3.06537	-2.8705	-2.53667
Hs.349470	AA443638,AA055968	SNCG BCSG1|SR synuclein, gamma (breast cancer-specific protein 1)	3.11329	3.13736	3.27797	2.73828	2.51348	2.25636	1.95326	2.22972	3.11329	3.92489	3.37199	3.20128	3.24747	3.87238	3.48803	3.7703	3.67383
Hs.517228	H50078,H64850	TIAM1 - T-cell lymphoma invasion and metastasis 1	-0.717215	-0.708978	-0.910702	-1.01898	-0.108436	-0.3099	-0.19252	-0.745048	-0.717215	-0.449665	-0.365193	-0.356561	-0.160542	-0.252303	-0.372297	-0.349407	-0.352515
Hs.192729	AA883987	none	1.54701	1.67447	2.70997	2.58173	1.47502	1.46843	1.65148	1.8025	1.54701	1.31895	1.57229	1.34924	NA	1.05693	1.09226	0.842778	1.17425
Hs.529303	H25917	ARPC2 ARC34|PNAS-139|PRO2446|p34-Arc actin related protein 2/3 complex, subunit 2, 34kDa	-1.55032	-2.22585	-2.75564	-2.25923	-1.20778	-1.20938	-1.3673	-1.75773	-1.55032	-1.31267	-1.14087	-1.07092	NA	NA	-1.26862	-1.4196	-0.665546
Hs.152213	W93592	WNT5A hWNT5A wingless-type MMTV integration site family, member 5A	-2.78433	-2.22555	-2.68415	-1.97697	-1.12221	-1.42644	-1.51632	-2.11027	-2.78433	-3.44391	-4.13762	-2.53645	-4.80774	-4.02358	-4.39563	-4.40035	-3.97694
Hs.406013	AA664179	KRT18 CYK18|K18 keratin 18	1.59273	1.09563	NA	1.43709	1.95	1.36199	1.9832	1.30655	1.59273	0.350516	1.14546	NA	1.23947	0.916589	0.92676	1.19501	0.851129
Hs.169948	AI095381	KCNA3 HGK5|HLK3|HPCN3|HUKIII|KV1.3|MGC41884|MK3|PCN3 potassium voltage-gated channel, shaker-related subfamily, member 3	-2.09472	-2.24901	-2.04464	-1.02809	-0.473835	-0.904115	-1.4045	-0.828821	-2.09472	-1.80504	-0.928099	-1.15099	-0.782959	-1.24742	-1.48109	-0.988604	-1.11907
Hs.443625	W90740,T98612	COL3A1 EDS4A collagen, type III, alpha 1 (Ehlers-Danlos syndrome type IV, autosomal dominant)	-0.935921	-0.148601	-1.04833	-0.39704	-0.0290324	-0.0354235	-0.209485	-0.217893	-0.935921	-0.250035	NA	NA	NA	-0.31822	NA	-0.553526	-0.619592
Hs.494895	AI266711,AA890080	AKNA KIAA1968|RP11-82I1.4 AT-hook transcription factor	-0.105369	-0.463586	0.15589	-0.4833	-0.0240115	0.0621144	-0.0624686	-0.205198	-0.105369	0.944045	0.805298	0.832121	0.750176	0.580682	0.509507	0.73659	0.706637
Hs.69747	AA879118	FUT1 H|HH|HSC fucosyltransferase 1 (galactoside 2-alpha-L-fucosyltransferase)	1.65112	1.69916	3.70232	1.49164	1.32976	0.563162	0.619345	1.19875	1.65112	1.92148	1.15319	0.778118	NA	0.946473	1.61504	1.16628	1.16501
Hs.76884	AA482119	ID3 HEIR-1 inhibitor of DNA binding 3, dominant negative helix-loop-helix protein	-1.1033	-1.58689	-1.55818	-1.68297	-0.696962	-0.603928	-1.0837	-0.951544	-1.1033	-0.616201	-0.476118	-1.04308	-0.759946	-0.829303	-0.946349	-0.575276	-0.747631
Hs.257292	H41222	LOC345079 - similar to RIKEN cDNA 5730467H21	2.84055	2.57694	3.21608	4.22251	1.97016	2.12161	2.21885	1.96837	2.84055	3.24912	2.28922	NA	2.53495	2.5437	3.17012	2.50689	3.71243
Hs.193115	AA867983	LRRCC1 KIAA1764|SAP2 leucine rich repeat and coiled-coil domain containing 1	-1.28399	-0.405904	-1.21317	-1.31085	-0.408191	-0.490587	-0.707474	-0.174451	-1.28399	NA	-0.315572	NA	-0.507116	-0.0696133	-0.481436	NA	-0.025809
Hs.436298	AA975768,AA150501	KBTBD2 BKLHD1 kelch repeat and BTB (POZ) domain containing 2	-0.262754	-0.240749	0.312325	0.0232501	-0.0966732	-0.108455	0.588702	0.0455036	-0.262754	-0.089205	-0.170318	-0.166016	2.6319e-05	-0.183935	-0.0500621	-0.459719	-0.0627301
Hs.461405	AA609348	KIAA1576 - KIAA1576 protein	-2.70869	-2.43996	-3.19449	-2.83437	-0.899384	-0.666371	-0.965379	-1.56659	-2.70869	-2.16629	-1.59337	-2.07751	NA	-2.0152	-2.0953	-1.96405	-2.69447
Hs.44424	N25883,H98756,N33041,N53436	SLC6A15 DKFZp761I0921|FLJ10316|MGC87066|NTT73|V7-3|hv7-3 solute carrier family 6, member 15	-1.63024	-1.47425	-1.51782	-0.771984	-0.616496	-0.73978	-0.37502	-0.724091	-1.63024	-1.54314	-1.30105	-1.52348	-1.5366	-1.36723	-1.16297	-1.29801	-1.76093
Hs.167700	AA418999,R82317,AA953650	SMAD5 DKFZp781C1895|DKFZp781O1323|Dwfc|JV5-1|MADH5 SMAD, mothers against DPP homolog 5 (Drosophila)	-0.191313	-0.114899	-0.369192	-0.333645	0.146541	-0.066176	-0.022283	-0.132005	-0.191313	-1.06512	-0.662542	-0.834696	-0.427388	-0.84138	-0.466286	-0.508607	-0.857694
Hs.470608	AA666316,H16761,R43553	SLC25A12 ARALAR|ARALAR1 solute carrier family 25 (mitochondrial carrier, Aralar), member 12	0.131683	0.221395	0.463222	0.166634	0.683927	0.616221	0.660822	0.389913	0.131683	0.293852	0.0263795	0.0752441	0.412882	0.306109	0.287625	0.348804	0.477565
Hs.210043	AA962280	SGPP2 FLJ39004|SPP2 sphingosine-1-phosphate phosphotase 2	3.93166	4.59948	4.43328	5.35455	2.53372	3.03389	2.58495	3.09815	3.93166	3.83017	2.90453	3.27498	2.85118	3.32571	3.49807	2.82009	3.54215
Hs.137570	W93615,AI359169	C9orf33 HFSE-1 chromosome 9 open reading frame 33	-0.521918	-0.684234	-1.3384	-0.50349	-1.07549	-1.00915	-1.26619	-0.720814	-0.521918	0.0674279	0.0362571	-0.454945	-0.0600091	-0.306672	-0.0165288	-0.292189	NA
Hs.197029	AI289840,N57553	ADORA2A ADORA2|RDC8|hA2aR adenosine A2a receptor	-0.0846032	-0.393904	-1.06498	-0.507899	-0.819914	-0.72864	-0.839648	-0.44182	-0.0846032	0.540379	0.105071	NA	-0.272804	-0.0259402	0.260326	0.115309	-0.00392828
Hs.69009	H03436	B3GNT3 B3GAL-T8|B3GN-T3|B3GNT-3|HP10328|TMEM3|beta3Gn-T3 UDP-GlcNAc:betaGal beta-1,3-N-acetylglucosaminyltransferase 3	2.48319	2.84352	3.11999	2.38769	2.12407	1.82917	1.82254	2.26916	2.48319	2.56989	2.46514	2.17263	2.24093	2.58483	2.1676	2.4599	2.37925
Hs.567684	AA878093	SRCRB4D S4D-SRCRB|SRCRB-S4D scavenger receptor cysteine rich domain containing, group B (4 domains)	-0.576418	-0.743824	-1.60664	-0.993779	-0.565114	-0.517049	-0.398585	-0.78842	-0.576418	0.817126	0.856074	1.29255	1.1155	1.09953	0.852501	1.04555	1.30467
Hs.477128	AI082183,AA416767,AA455497	URB DRO1|MGC131805|SSG1 steroid sensitive gene 1	-1.18833	-1.39531	-1.59088	-1.52755	-0.764689	-0.799628	-0.676753	-1.02279	-1.18833	-1.58735	-1.14244	NA	-1.76524	-1.45045	-2.02563	NA	-1.65065
Hs.325528	H72959,N52799,N70765	DOCK2 KIAA0209 dedicator of cytokinesis 2	-0.934471	-0.815224	-1.17236	-1.44375	-0.293187	-0.428078	-0.53359	-0.658484	-0.934471	0.177584	0.132591	-0.0750822	NA	NA	-0.0120725	0.178887	NA
Hs.421576	H63737,W91958	MAGOH - mago-nashi homolog, proliferation-associated (Drosophila)	0.0100399	0.197827	-0.715628	0.0932039	-0.631969	NA	NA	NA	0.0100399	1.16363	0.45068	0.427816	0.491915	0.829106	0.409881	0.671942	0.699697
Hs.419240	AA406551	SLC2A3 GLUT3 solute carrier family 2 (facilitated glucose transporter), member 3	-4.27298	-4.52999	-5.47191	-5.16017	-2.89366	-3.11477	-3.42951	-4.03002	-4.27298	-3.80636	-1.94194	-3.36961	-1.98604	-2.80103	-4.75426	-2.7979	-3.30338
Hs.565677	AA701655	none	1.1537	0.944184	0.946451	0.971257	0.119689	-0.259047	-0.119396	0.462889	1.1537	0.685594	0.470996	0.769714	0.451144	0.927267	0.53887	0.43514	0.850641
Hs.278962	N21084,N23139	SLC45A2 1A1|AIM1|MATP solute carrier family 45, member 2	-1.24366	-1.03856	-1.46334	-1.1193	-0.656784	-0.559744	-0.602255	-0.876419	-1.24366	-0.55173	-0.233984	0.171964	-0.408846	-0.229854	-0.15439	-0.20364	0.103262
Hs.434961	AA701381,AA256507	ATXN1 ATX1|D6S504E|SCA1 ataxin 1	1.00063	0.718154	1.01384	1.29067	0.300758	0.332882	0.56286	0.781826	1.00063	0.693945	0.672056	0.831909	0.649241	0.888843	0.972529	0.799113	0.746932
Hs.537874	AA411761	none	0.496756	0.0281908	1.54949	0.351826	1.326	1.01316	1.18814	0.313488	0.496756	2.23811	1.82712	2.04417	1.94762	1.79599	2.12178	2.20395	2.476
Hs.514590	N20338	HGS HRS|ZFYVE8 hepatocyte growth factor-regulated tyrosine kinase substrate	-0.70029	-0.384906	0.306931	-0.639354	0.189772	0.14242	0.550517	0.0846043	-0.70029	-1.1909	-0.489999	-0.586572	-0.357769	-0.679488	-0.75094	-0.450016	-0.602121
Hs.470126	AI221609,AA862985,AA701411,H87471,AI635989	KYNU - kynureninase (L-kynurenine hydrolase)	-1.17775	-1.43897	-1.19793	-0.675181	-1.11039	-1.11618	-1.15717	-1.07041	-1.17775	-3.07314	-2.45641	-2.84552	-2.90271	-3.36725	-2.90041	-2.89345	-2.98972
Hs.109087	T61050,AA099864	CYP2U1 P450TEC cytochrome P450, family 2, subfamily U, polypeptide 1	-0.485588	-0.423606	-0.353245	-0.410363	0.410134	0.187313	0.295424	0.146171	-0.485588	-0.251975	-0.736815	-0.566022	NA	-0.356633	-0.622269	NA	-0.443664
Hs.528327	AI200657,H50993,AA702768,R66605	CAPN12 MGC20576 calpain 12	1.47802	1.48282	1.46735	1.24626	0.733824	0.748231	0.80208	0.880202	1.47802	1.45311	NA	1.56206	1.34122	1.42361	1.50935	1.39402	1.56471
Hs.269211	AA677578,AA620460,N51853,AA906186,AA001835,N22486	PRO1596 - PRO1596 protein	-0.165212	-0.358089	-0.285872	-0.290212	-0.295032	-0.33199	-0.329149	-0.228978	-0.165212	-0.633831	-0.566847	-0.606164	-0.749316	-0.754913	-0.5593	-0.844813	-0.693939
AA905235	AA905235	none	-0.071896	0.595746	0.853476	1.02317	1.10641	0.95956	1.11231	0.936673	-0.071896	-0.237	NA	NA	0.303145	-0.414579	-0.416706	-0.236411	-0.903549
Hs.508559	AI028528,AA418564,AA889397,AI015936,AA028921	LOC389295 - hypothetical LOC389295	-1.50205	-1.45021	-1.77248	-1.56948	-1.08443	-1.34224	-1.35451	-1.05515	-1.50205	-1.09312	-1.27946	-1.25979	-1.60652	-1.51263	-1.12747	-1.37706	-1.36451
Hs.437451	H95977	PLA1A PS-PLA1|PSPLA1 phospholipase A1 member A	-0.988176	-0.756124	-2.20652	-1.03834	-0.713456	-0.415458	-0.670632	-0.939113	-0.988176	-0.0306707	NA	NA	NA	NA	-0.373648	-0.286377	-0.123599
Hs.122926	N66871,AA664219,AI280437,N30428	NR3C1 GCCR|GCR|GR|GRL nuclear receptor subfamily 3, group C, member 1 (glucocorticoid receptor)	-1.9352	-1.75657	-2.04776	-1.88463	-1.32026	-1.19151	-1.32123	-1.45217	-1.9352	-0.381076	-0.243031	-0.621555	-0.713964	-0.480715	-0.228137	-0.646447	-0.381056
H78354	H78354	none	0.199246	0.205017	1.13942	NA	0.144352	0.175155	0.226934	0.475253	0.199246	0.623066	0.524903	0.295225	0.699348	0.581022	0.796681	0.452322	0.615561
Hs.169191	R83878,AA916836	CCL23 CK-BETA-8|CKb8|Ckb-8|Ckb-8-1|MIP-3|MIP3|MPIF-1|SCYA23 chemokine (C-C motif) ligand 23	0.905442	1.06629	0.781517	1.09242	0.337935	0.0407647	0.339606	0.731875	0.905442	0.811416	0.739454	NA	0.645482	0.848022	0.645273	0.449348	0.808901
Hs.418133	N66001,AI168105,AA489199	IPLA2(GAMMA) IPLA2-2 intracellular membrane-associated calcium-independent phospholipase A2 gamma	0.82585	0.787386	1.57216	1.23447	1.20019	0.912858	1.31848	1.08351	0.82585	0.573461	0.717139	0.864789	0.983064	1.11596	0.812296	0.90776	0.98446
Hs.170473	AA776304	PLEK2 - pleckstrin 2	2.83181	2.73314	3.13196	2.87288	2.06584	1.85249	2.46588	1.87584	2.83181	3.42387	3.43052	3.16139	3.12811	3.38097	3.11503	2.3239	3.25694
Hs.374257	H53051,AA962541	LOC286167 - hypothetical protein LOC286167	2.14773	1.90187	2.06099	2.18783	1.14618	0.893555	1.31671	1.83235	2.14773	2.13239	1.84494	1.92055	1.77716	1.41191	1.75514	1.75545	1.88401
R38133	R38133	none	-2.04031	-2.11732	-2.21885	-1.78988	-0.567866	-0.736196	-0.807892	-1.46313	-2.04031	-1.64306	-0.93951	-1.99286	-1.41762	-1.48278	-1.7899	-1.91764	-1.6998
Hs.460109	R87717,AA488898,AA465475,AA126989,R01693	MYH11 DKFZp686D10126|MGC126726|MGC32963|SMHC|SMMHC myosin, heavy polypeptide 11, smooth muscle	-0.355828	-0.0973764	-0.0725063	-0.0205815	-0.250429	-0.0978578	-0.296602	-0.0623368	-0.355828	0.017447	0.0123069	-0.151921	0.0302929	-0.0795315	-0.219142	-0.13844	-0.0392259
Hs.307720	AA159359	none	0.225255	0.462226	NA	-0.14727	0.983675	1.00006	1.01686	NA	0.225255	-0.693097	-0.195269	-0.595898	-0.375064	-0.277251	-0.444691	-0.496641	-0.407674
Hs.538374	AA022645,AA991795,AI080237,AA933835,AA932125,AA287024	FLJ34077 MGC10764 weakly similar to zinc finger protein 195	-0.120928	-0.240092	-0.735293	-0.485862	-0.188529	-0.276195	-0.301004	-0.152436	-0.120928	-0.500727	NA	-0.395946	NA	NA	-0.427681	-0.241738	-0.64994
R99690	R99690	none	-0.749879	-1.23507	-0.618495	-1.46429	0.869524	1.00602	0.905825	-0.113714	-0.749879	-1.49635	NA	-1.58037	-0.379213	-0.733628	-1.40655	-0.753467	-1.44346
Hs.430075	AA629719	COX7C - cytochrome c oxidase subunit VIIc	0.194875	-0.107677	0.402576	-0.44484	0.601917	0.611161	0.565121	0.266113	0.194875	-0.751737	0.0649463	-0.423921	0.326371	0.134946	-0.0900105	0.202892	-0.0826483
Hs.387787	AA903175,AA397819,N30237	KLRK1 D12S2489E|KLR|NKG2-D|NKG2D killer cell lectin-like receptor subfamily K, member 1	-2.51104	-2.34047	-2.75032	-2.58524	-1.5223	-1.71928	-1.73982	-1.76984	-2.51104	-2.6752	-2.25043	-2.4636	-2.17382	-2.43157	-2.64007	-2.93372	-2.78513
Hs.122337	AA454207,AA968932,N68173,AA676225	ABHD2 HS1-2|LABH2|MGC111112|MGC26249|PHPS1-2 abhydrolase domain containing 2	-0.790898	-1.18003	-1.11203	-1.95245	-0.778969	-0.79509	-0.562627	-0.768397	-0.790898	0.456658	0.327327	0.758583	0.340088	0.564535	0.564087	0.515681	0.389025
Hs.515469	AA410429	VASP - vasodilator-stimulated phosphoprotein	2.05329	1.76233	1.47927	1.73786	1.08031	1.29514	1.33084	0.955029	2.05329	2.33584	1.77679	2.21422	1.91365	2.33809	2.11244	1.83184	1.74743
Hs.213061	AA485453,H16589,AA137266,AA443127,AA962465,AA158346,AA133155,AA927182	NUCKS1 FLJ21480|JC7|NUCKS nuclear casein kinase and cyclin-dependent kinase substrate 1	-0.878899	-0.662539	-0.579871	-0.615323	-0.39339	-0.237035	-0.802995	-0.204543	-0.878899	-1.64462	-1.82694	-1.95929	-1.63527	-1.7356	-1.68606	-1.64506	-2.0307
Hs.567308	AA456420,AA219282,AA773070,AI221822,AA460302	MYO5B KIAA1119|myosin myosin VB	1.68248	1.21016	1.48083	1.46221	1.08695	1.05594	1.08739	1.32351	1.68248	1.92618	1.82167	1.92639	2.26456	2.29898	2.21286	1.75565	2.27551
Hs.115838	AA172076,AA776407	TMC5 FLJ13593 transmembrane channel-like 5	1.01781	0.780831	0.780113	0.584488	1.08677	1.12794	1.03527	0.955122	1.01781	2.5676	1.47286	2.27879	1.79041	2.37586	1.80814	1.83611	2.33424
Hs.133421	N67017,R80387,R38064,H10192,AA115300,AA131466,AI057494,R72618	LIFR SJS2|STWS|SWS leukemia inhibitory factor receptor	-2.81073	-3.03373	-3.32597	-2.16312	-2.08224	-2.02101	-2.03662	-2.31616	-2.81073	0.195298	NA	0.0939728	-0.368183	-0.263212	-0.0235023	0.173663	-0.139493
Hs.104476	AA630100	MGC17299 - hypothetical protein MGC17299	2.56259	2.87116	3.13343	3.43957	2.68372	1.8288	2.34592	2.95103	2.56259	2.75497	2.08637	2.055	1.97028	1.99927	2.59389	2.02871	2.63536
Hs.433075	N81025,AA928584,AA256291	AASS LKR/SDH|LKRSDH|LORSDH aminoadipate-semialdehyde synthase	-1.28234	-0.768531	-1.42064	-1.25086	-0.579733	-0.529538	-0.445535	-1.12226	-1.28234	-1.06343	-1.24992	-0.971106	-0.674346	-0.728739	-1.01174	-0.751401	-1.14676
Hs.17719	N45236,AI053829	LOC441015 - LOC441015	0.127019	-0.226045	1.31993	0.128248	1.07216	0.939693	1.20799	0.585293	0.127019	-0.641855	-0.514347	-0.568351	-0.420266	-0.4311	-0.561941	-0.363679	-0.245215
Hs.537258	AA703491	none	-6.21907	-6.65894	-7.00249	-8.29503	-6.19086	-6.0556	-6.20004	-6.78041	-6.21907	-4.83751	-4.19857	-4.36874	-4.20788	-5.56517	-5.0845	-4.58255	-4.66943
Hs.279915	AA629910	TIMM8B DDP2|MGC102866|MGC117373|TIM8B translocase of inner mitochondrial membrane 8 homolog B (yeast)	0.409132	0.389783	1.00259	0.215471	1.16397	0.676163	1.38707	0.995669	0.409132	-0.138641	-0.365104	-0.66029	-0.139142	-0.384228	-0.673672	-0.202038	-0.583874
Hs.149548	AI274114,H02340	HOXB5 HHO.C10|HOX2|HOX2A|HU-1|Hox2.1 homeobox B5	2.11118	2.0387	2.19294	2.02523	1.01742	1.64934	0.656171	2.30412	2.11118	2.00966	1.2682	1.62706	1.76596	1.69155	1.98217	1.73347	2.10596
Hs.420483	AA885311	BCHE CHE1|E1 butyrylcholinesterase	-2.38101	-2.11719	-2.46686	-2.81016	-1.45784	-1.37085	-1.67164	-2.57516	-2.38101	-1.5943	-0.630718	-1.77878	-1.36275	-1.7696	-1.81262	-1.64058	-1.6212
Hs.471111	AI025461	none	0.329828	0.0777415	0.899723	-0.038101	-0.122178	-0.100949	-0.139392	0.0291934	0.329828	NA	0.383853	0.473646	0.155535	0.339511	0.338229	0.153214	-0.180457
Hs.510324	AA489386,N66624,AA454114,AA099295,R62996,AA677987,W16659	QKI Hqk|QK|QK3 quaking homolog, KH domain RNA binding (mouse)	-2.81737	-2.73517	-2.88737	-1.65609	-1.62262	-1.73936	-1.71336	-1.56789	-2.81737	-1.11607	-0.70488	-0.86712	-0.781946	-0.866404	-0.940212	-0.958922	-0.915084
Hs.567238	R98050	ASGR2 ASGP-R|CLEC4H2|Hs.1259|L-H2 asialoglycoprotein receptor 2	-1.87763	-2.25948	-3.04769	-2.45166	-1.90914	-1.92942	-1.98332	-1.80937	-1.87763	-1.71724	-1.45144	-1.92167	-1.54483	-1.74657	-1.94939	-1.7852	-1.81806
Hs.367856	T99114,H64297	LOC441383 - hypothetical gene supported by AF086559; BC065734	0.405341	0.306326	0.622332	0.40577	0.826011	0.787707	0.922587	0.860124	0.405341	-0.011183	-0.30481	-0.0474144	-0.191191	0.162706	0.156483	-0.0692108	-0.174872
Hs.530171	AI053484,N48000,N51432	LOC441347 - similar to family with sequence similarity 9, member C	-1.76458	-1.89219	-1.65489	-1.45984	-1.07056	-1.27734	-1.26413	-1.16701	-1.76458	-1.77803	-1.8536	-1.59156	-1.95699	-2.02463	-1.79236	-1.91777	-1.73311
Hs.569656	T90546	none	-0.0503505	-0.181761	-0.694204	0.428003	-0.197272	-0.691043	-0.0391288	-0.346964	-0.0503505	0.361837	0.315264	0.70051	NA	NA	-0.0228332	NA	NA
Hs.567338	AA934897,H41160,AA703652,AI733490	SLIT3 MEGF5|SLIL2|SLIT1|Slit-3|slit2 slit homolog 3 (Drosophila)	0.311115	-0.110209	-0.0176695	-0.212816	-0.165313	-0.13295	-0.215111	-0.158412	0.311115	0.612624	0.500058	0.542889	0.906722	0.510166	0.484153	0.534205	0.614102
Hs.81134	T72877	IL1RN ICIL-1RA|IL-1ra3|IL1F3|IL1RA|IRAP|MGC10430 interleukin 1 receptor antagonist	1.81535	1.18488	1.96208	1.49518	1.22252	1.00144	1.26877	1.90666	1.81535	1.74662	-0.348474	-0.578136	-0.117249	-0.564814	0.889975	-0.00439531	-0.196368
Hs.6083	H91404,AI140007	none	-1.27819	-1.49031	-1.7495	-2.85696	-0.365258	-0.798757	-0.922035	-0.71254	-1.27819	-2.38327	-1.83815	-1.68101	-2.77837	-1.78171	-2.0527	-2.09441	NA
Hs.244590	AA679150,AA454990	BTBD3 KIAA0952|MGC130038|MGC130039|dJ742J24.1 BTB (POZ) domain containing 3	-0.619754	-0.737286	-0.341044	-0.814526	0.192227	-0.231954	-0.0954781	-0.417016	-0.619754	-1.20156	-0.727554	-0.8319	-0.585796	-0.809511	-0.786211	-0.8098	-0.648971
Hs.407135	AA683578	ADA - adenosine deaminase	-3.60682	-3.04955	-4.1073	-3.03001	-2.67791	-2.48322	-2.68119	-2.64526	-3.60682	-3.05805	-2.85091	-3.7741	-3.34783	-3.8427	-3.67144	-3.89154	-3.8899
Hs.172914	AA633882	RDH5 RDH1 retinol dehydrogenase 5 (11-cis and 9-cis)	0.00808257	0.111935	1.42524	0.0852609	1.55506	1.39736	1.69138	1.19577	0.00808257	-0.502399	-0.362823	NA	-0.2155	-0.435737	-0.309319	-0.181659	-0.336706
Hs.118722	AI034360,N23600,AA192527,AI285751,AI147370	FUT8 MGC26465 fucosyltransferase 8 (alpha (1,6) fucosyltransferase)	-0.751026	-0.914854	-0.742104	-1.01121	-0.394304	-0.348226	-0.143183	-0.607667	-0.751026	-0.0940543	-0.288487	-0.455191	-0.376997	-0.236375	-0.391717	-0.0945714	-0.460171
Hs.558372	R69567,W51985	PSG5 FL-NCA-3|PSG pregnancy specific beta-1-glycoprotein 5	0.724582	0.205359	-0.37051	0.621991	0.245054	-0.10372	0.0512328	0.649646	0.724582	0.0435582	0.248273	0.486705	-0.377276	0.0417023	0.0193157	NA	0.630276
Hs.288348	AA406197	KIAA1305 FLJ11811 KIAA1305	0.25888	0.406446	1.50383	0.707941	1.1648	1.13193	1.24156	1.02891	0.25888	-0.100377	0.00866426	0.0392584	-0.00905997	0.290847	-0.187576	-0.302767	0.148327
Hs.438953	R55105,AA455095,W81562,R96366	SGCB A3b|LGMD2E|SGC sarcoglycan, beta (43kDa dystrophin-associated glycoprotein)	-0.925869	-1.04351	-1.32983	-0.764791	-0.816265	-0.754138	-0.913893	-0.556239	-0.925869	-0.946832	-0.701955	-0.972197	-0.932621	-0.838983	-0.987492	-1.0397	-0.972461
T97889	T97889	none	-4.43747	-5.08446	-5.32652	-4.5249	-3.59301	-3.1202	-3.6832	-4.00064	-4.43747	-3.85357	-3.15855	-3.63434	-3.13417	-3.87375	-3.48587	-3.98806	-3.19526
Hs.465490	W45328,AI025577,AA398027	CTDP1 CCFDN|FCP1 CTD (carboxy-terminal domain, RNA polymerase II, polypeptide A) phosphatase, subunit 1	0.262035	0.35019	0.442501	0.430525	0.104833	0.131245	0.0733073	0.129395	0.262035	0.410143	0.306012	0.358491	0.000675882	0.180093	0.176842	0.244589	0.414217
Hs.491779	AA424315	PSMC6 CADP44|MGC12520|P44|SUG2|p42 proteasome (prosome, macropain) 26S subunit, ATPase, 6	-0.35738	-0.160849	0.680461	-0.146199	1.07365	0.643866	1.2662	0.356276	-0.35738	-1.56693	-0.330645	NA	NA	-0.217449	-0.464103	-0.154179	NA
Hs.437647	AA482007,AA894618	FLJ10415 - hypothetical protein FLJ10415	0.363796	0.517552	0.918752	0.465346	1.07786	0.879993	1.18327	0.817918	0.363796	0.100045	0.0609954	0.147637	0.117776	0.229473	-0.00306056	0.0862373	0.0796494
Hs.549342	H95342,AI041355	LOC54103 DKFZp667B242|MGC126548 hypothetical protein LOC54103	0.266881	0.0691027	0.379355	0.0606179	0.0500673	-0.0945042	0.255845	0.132618	0.266881	-0.20231	-0.185875	-0.0428575	0.0565938	0.00369899	-0.198171	-0.251914	-0.0368431
Hs.177841	AA485896,AA164819,AA279980	BHLHB3 DEC2|SHARP-1|SHARP1 basic helix-loop-helix domain containing, class B, 3	2.10386	2.21265	2.21689	2.36886	1.69159	1.90916	1.68235	2.1142	2.10386	2.53758	2.57691	2.4922	2.88367	2.58514	2.95022	3.10051	2.95173
Hs.107102	R28188	none	-2.35612	-2.69744	-2.38136	-2.79254	-1.90935	-1.64227	-1.48307	-1.6164	-2.35612	-1.52985	-1.13687	-1.07331	-1.24942	-1.29722	-1.71507	-1.23162	-1.10809
Hs.485572	R23241,AA137031	SOCS2 CIS2|Cish2|SOCS-2|SSI-2|SSI2|STATI2 suppressor of cytokine signaling 2	-2.03474	-2.04137	-2.32898	-1.36536	-1.09224	-1.18447	-1.37114	-1.39967	-2.03474	-1.8293	-1.35948	-1.51809	-1.64509	-1.56292	-1.83771	-1.51504	-1.65472
Hs.515472	T62529	SNRPD2 SMD2|SNRPD1 small nuclear ribonucleoprotein D2 polypeptide 16.5kDa	2.7601	2.68648	3.40138	2.62716	2.52248	2.24699	2.35451	2.83289	2.7601	2.22066	1.72015	1.97461	1.86326	2.0093	1.92301	1.99625	1.67633
Hs.429	AA173109,H47080	ATP5G3 MGC125738|P3 ATP synthase, H+ transporting, mitochondrial F0 complex, subunit C3 (subunit 9)	-0.977385	-1.63471	-0.438711	-0.906593	-0.192679	-0.269818	-0.253871	-0.644348	-0.977385	-1.12611	-0.46571	-0.847533	-0.528579	-0.665462	-0.811062	-0.582985	-0.868053
Hs.76873	AA453909	HYAL2 LUCA2|LuCa-2 hyaluronoglucosaminidase 2	-0.323213	0.53432	-0.465463	NA	-0.372225	0.0284802	-0.66256	-0.597243	-0.323213	-0.377141	-0.854823	-0.877987	-0.659449	-0.877187	-0.59687	-0.806696	-0.63863
Hs.507348	T55714,H86812	HS3ST1 3OST|3OST1 heparan sulfate (glucosamine) 3-O-sulfotransferase 1	2.33742	2.49671	2.34099	2.3411	2.01965	2.14774	1.91133	1.77366	2.33742	1.59118	1.03395	0.991228	1.08168	1.0733	1.1172	1.32342	1.34203
Hs.238205	AA287347	C6orf115 HSPC280|PRO2013 chromosome 6 open reading frame 115	-0.694124	-0.37689	0.344827	-0.269794	0.151338	0.0551797	0.409792	0.0296854	-0.694124	-0.26423	0.0169896	-0.166541	0.0581264	0.319927	-0.0710102	-0.0269537	-0.00854525
Hs.503074	AA401376	TMEM16A FLJ10261|ORAOV2|TAOS2 transmembrane protein 16A	3.25036	3.61215	3.91716	3.21462	1.50761	1.80707	2.02071	3.25112	3.25036	3.01206	2.15159	3.29617	2.98311	2.81379	3.12173	2.92248	3.58223
Hs.518804	N54061,H61608,AA598515,N93967,H55952,R37887,AA664111,H50107,AI016364	ANKRD17 FLJ22206|GTAR|KIAA0697|NY-BR-16 ankyrin repeat domain 17	-0.0168581	-0.0867277	-0.174075	0.118641	-0.0279346	-0.0253406	-0.0926127	-0.0348483	-0.0168581	-0.0181625	0.0988914	0.0941894	0.156948	0.197842	0.174429	0.0896663	0.06828
Hs.41683	N20106	CART1 - cartilage paired-class homeoprotein 1	-1.44964	-1.33524	-1.75787	-2.05983	-0.770114	-0.752762	-1.12297	-2.44275	-1.44964	-1.1243	-0.78578	NA	-1.14224	-0.956427	-1.09601	-1.3194	-1.99448
Hs.521731	AA704833	ANGPTL2 ARP2|HARP|MGC8889 angiopoietin-like 2	-1.12979	-1.49214	-1.71158	-0.917856	-0.339308	-0.0947167	-0.32695	-0.40379	-1.12979	-0.784352	-0.657206	-0.460794	-0.329759	-0.514575	-0.9354	-0.56489	-0.826235
Hs.213700	AI125580,AA701481	MGC35212 gs129 hypothetical protein MGC35212	-1.19646	-1.24453	-1.2197	-1.41726	-0.995811	-0.930009	-1.17141	-0.805963	-1.19646	0.014316	-0.165178	-0.0838727	0.0103612	-0.0916533	-0.127984	-0.0779985	-0.159396
Hs.107527	AI125397,R66438	FLJ11017 - hypothetical protein FLJ11017	1.21313	1.65381	1.6392	1.29203	0.791267	0.819472	0.997617	0.637774	1.21313	1.84094	1.7828	2.55036	1.77957	1.6871	2.15934	1.6819	1.83728
Hs.120658	AI018655,AA909184	OSMR MGC75127|OSMRB oncostatin M receptor	-3.53391	-2.38575	-3.58603	-3.09748	-1.97939	-1.74966	-1.98048	-1.73975	-3.53391	-4.28194	-3.50329	-4.16543	-4.25705	-4.66126	-4.30905	-4.06777	-3.813
Hs.351875	N66158,AA456931	COX6C - cytochrome c oxidase subunit VIc	-0.735397	-1.22271	-0.524444	-0.463058	0.0682494	-0.12364	-0.130339	-0.819903	-0.735397	-1.40682	-0.974018	-1.36469	-0.911314	-0.963699	-1.16708	-0.950047	-1.14607
Hs.511265	AA676934,AA452824,AI241292	SEMA6D FLJ11598|KIAA1479 sema domain, transmembrane domain (TM), and cytoplasmic domain, (semaphorin) 6D	-0.677385	-1.02104	-1.08167	-0.72623	-0.428184	-0.536775	-0.955213	-0.657984	-0.677385	0.401419	0.0452863	0.402732	0.32507	0.297264	0.0160972	0.0887906	0.29522
Hs.519523	AA410517	SERPINB6 CAP|DKFZp686I04222|MGC111370|MSTP057|PI6|PTI serpin peptidase inhibitor, clade B (ovalbumin), member 6	-0.569175	NA	-0.0114332	-1.65161	0.783564	0.482062	0.274177	-0.283731	-0.569175	0.146696	-0.117774	-0.521467	0.0690875	0.019415	-0.317573	-0.0969488	-0.0799779
Hs.23648	H17520	LSM11 FLJ38273 LSM11, U7 small nuclear RNA associated	-0.431219	-0.494693	0.522266	-0.0733095	0.349478	0.221505	0.563977	0.392248	-0.431219	-1.0077	-0.307488	-0.497211	-0.291302	-0.801174	-0.265735	-0.173892	-0.571321
Hs.443681	AA101875,AA857944,T99176	CSPG2 DKFZp686K06110|VERSICAN chondroitin sulfate proteoglycan 2 (versican)	-2.87129	-2.62046	-3.11806	-2.81371	-1.50161	-1.46428	-1.71299	-1.82918	-2.87129	-4.11941	-4.00456	-4.20094	-4.05162	-4.39015	-4.37762	-4.20471	-4.49835
Hs.530509	AI217786,AA677534	LAMC2 B2T|BM600|EBR2|EBR2A|LAMB2T|LAMNB2 laminin, gamma 2	1.52394	0.90127	2.24136	0.878023	0.752548	0.544587	1.4916	0.692939	1.52394	2.28202	2.23759	NA	1.94166	2.40957	2.01134	2.05343	2.47351
Hs.106242	AI249090,AI393075	CYP4F3 CPF3|CYP4F|LTB4H cytochrome P450, family 4, subfamily F, polypeptide 3	0.690288	0.766592	0.741027	0.751931	0.392901	0.115566	0.0462521	0.12469	0.690288	1.11641	0.72275	0.447483	0.856167	0.748288	0.565162	0.72327	0.511224
Hs.208597	AA478268,W81570	CTBP1 BARS|MGC104684 C-terminal binding protein 1	0.183286	0.413021	0.867531	0.0562464	0.924386	1.23093	0.930413	0.80117	0.183286	-0.29487	-0.314291	-0.132349	-0.215176	-0.337685	-0.192127	-0.180338	-0.283003
Hs.553127	N81093	none	2.71937	3.35446	3.8001	3.66689	2.40771	2.57651	2.53514	2.95316	2.71937	0.786159	NA	NA	1.28339	1.19861	1.53086	NA	NA
Hs.14839	AA477428	POLR2G RPB7|hRPB19|hsRPB7 polymerase (RNA) II (DNA directed) polypeptide G	-0.0989791	0.0447469	0.48818	-0.280298	0.903935	0.550452	1.0307	0.506621	-0.0989791	-0.730153	-0.16144	-0.576913	-0.00282485	-0.26694	-0.5396	-0.0337418	-0.496328
R40983	R40983	none	2.24642	2.42185	2.32604	2.10234	1.75934	1.5374	2.83452	1.45619	2.24642	1.86312	1.74006	1.46238	1.69641	1.40132	1.27225	1.58769	1.56001
R37467	R37467	none	2.00353	2.19447	2.68415	2.00439	0.900541	1.08712	1.33292	1.36004	2.00353	2.27587	1.63693	1.75481	2.13575	1.93141	1.41763	1.82709	NA
Hs.189445	AA071473	MATN2 - matrilin 2	-1.76006	-1.86008	-2.80719	-2.59149	-1.59456	-1.78931	-2.12703	-2.22849	-1.76006	-1.73181	-1.57073	-1.53267	-2.25993	-1.6688	-1.7747	-1.82092	-1.78604
Hs.418062	AI346476	B3GALT3 B3GALNT1|GLCT3|Gb4Cer|P|P1|beta3Gal-T3|galT3 UDP-Gal:betaGlcNAc beta 1,3-galactosyltransferase, polypeptide 3	-1.6672	-2.42621	-2.36314	-2.46391	-1.19671	-1.04786	-1.36135	-1.63208	-1.6672	-1.3049	-0.900177	-0.845107	-0.738717	-1.08114	-0.974108	-0.631986	-0.945846
Hs.463165	AA709428	ARHGAP27 CAMGAP1|FLJ43547 Rho GTPase activating protein 27	1.54357	1.63706	1.63727	1.3672	0.340987	0.514235	0.723299	0.544198	1.54357	1.41644	1.35879	1.3819	1.34069	1.04003	1.04076	1.21407	1.31065
Hs.17569	R42888,H97252	CHST11 C4ST|C4ST-1|C4ST1|HSA269537 carbohydrate (chondroitin 4) sulfotransferase 11	-2.22373	-2.54755	-2.53351	-2.9035	-2.03167	-2.12881	-2.07483	-2.02425	-2.22373	-2.45028	-1.85008	-1.83676	-2.73076	-2.10774	-1.95426	-1.83991	-2.29134
Hs.523467	AA398356	NRIP3 C11orf14|NY-SAR-105 nuclear receptor interacting protein 3	-2.65759	-1.73134	-1.89298	-1.82158	-1.16806	-0.887261	-1.14745	-1.10045	-2.65759	0.325684	0.0626004	-0.303781	0.0842186	0.186023	-0.0446105	0.0427693	-0.25186
Hs.2259	T66800	CD3G CD3-GAMMA|T3G CD3G antigen, gamma polypeptide (TiT3 complex)	-2.96366	-3.93898	-4.68939	-3.45727	-2.39565	-2.02422	-1.99666	-3.16478	-2.96366	-2.65147	-1.87413	-2.91899	-3.6318	-2.58811	-2.92814	-2.49088	-2.94191
Hs.116428	AA644563	SCGN DJ501N12.8|SECRET|SEGN|setagin secretagogin, EF-hand calcium binding protein	-0.347322	0.412367	1.10834	0.500112	0.667197	0.450319	0.656214	0.100214	-0.347322	-0.0797657	-0.116487	0.111061	NA	-0.547582	-0.254308	-0.357592	NA
Hs.334851	AI003699,AA994796	LASP1 Lasp-1|MLN50 LIM and SH3 protein 1	-1.33142	-1.29945	-2.07373	-1.70359	-0.932257	-0.620631	-1.0209	-1.02372	-1.33142	0.665253	0.862133	0.560109	0.686293	0.615722	0.727617	0.683014	0.610096
Hs.379191	AA457374,AA463482	SCD5 ACOD4|FADS4|FLJ21032|HSCD5|SCD2|SCD4 stearoyl-CoA desaturase 5	-1.36027	-1.70128	-1.80584	-1.4984	-0.575092	-0.710117	-0.833032	-0.764299	-1.36027	-1.01469	-1.08073	-0.804366	-1.41523	-1.21047	-1.06173	-0.90555	-1.47142
Hs.534847	AA664406	XXbac-BPG116M5.7 C4A|C4A91|C4B|C4B1|C4B12|C4B2|C4B3|C4B5|C4F|CO4 complement component 4B, telomeric	-2.63897	-2.50506	-2.63388	-2.58857	-1.71419	-1.58915	-2.26662	-2.32303	-2.63897	-2.42235	-2.20395	-2.48598	NA	-2.37599	-2.74021	-2.64507	-2.94693
Hs.75615	AA456474	APOC2 MGC75082 apolipoprotein C-II	-2.55477	-2.7003	-4.03844	-3.19504	-2.13986	-2.50993	-2.65673	-2.75358	-2.55477	-3.09738	-1.6686	-3.25569	-2.18281	-3.34887	-3.24314	-2.55692	-2.9267
Hs.555882	AA634551,AA176957	NEB NEM2 nebulin	-1.30723	0.962547	0.358664	0.312645	-0.605866	-0.365592	-0.0685108	-0.741162	-1.30723	NA	-1.09948	-1.53815	-1.17476	-1.19461	NA	-1.10504	NA
Hs.41379	H90930	ASAH3L ACER2|FLJ41587 N-acylsphingosine amidohydrolase 3-like	0.865243	1.15607	1.14261	1.63809	0.362186	0.828226	0.568758	0.458174	0.865243	-0.270408	-0.338021	0.0667053	NA	NA	0.0916443	-0.0900741	NA
Hs.371902	AA907183	none	2.11012	2.19008	2.4059	3.10093	1.39145	1.55596	1.62968	2.34956	2.11012	3.08446	2.59068	3.06218	2.29431	2.77144	3.37919	2.77709	3.17874
Hs.568404	AA010619,AI300969	LOC442100 - LOC442100	0.747037	0.536977	0.743548	1.09072	0.017368	0.378706	0.151171	0.363172	0.747037	0.800667	0.478801	NA	0.427047	0.536631	0.343743	0.508996	0.825983
Hs.555947	W81128	LOC641518 - hypothetical protein LOC641518	-3.98779	-4.06224	-3.98936	-3.19436	-2.38141	-2.23847	-2.18254	-2.39558	-3.98779	-4.16494	-3.37603	-3.48054	-3.60636	-4.30649	-3.87956	-3.46349	-3.93675
Hs.333786	R71913,AA071518	PSMA2 HC3|MU|PMSA2|PSC2 proteasome (prosome, macropain) subunit, alpha type, 2	-0.303204	-0.202906	0.206606	0.636044	0.579794	0.367775	0.641894	-0.156801	-0.303204	-0.374672	-0.209278	-0.551949	0.0561998	-0.153787	-0.268673	-0.117167	-0.309751
Hs.102336	W19329,AA037410,AA916728,AI274368,AA972175,R71732,R69153	LOC553158 - PRR5-ARHGAP8 fusion	0.759476	0.82135	1.01259	0.824093	0.511589	0.595598	0.336871	0.604395	0.759476	0.613004	0.695687	NA	0.0812264	0.268246	0.152856	0.343394	0.612741
Hs.435039	N63049,AA456139,AI939372,AA706753	CENTG2 AGAP1|GGAP1|KIAA1099|MGC71657 centaurin, gamma 2	0.783935	0.44232	0.937952	0.743548	0.0837705	0.0938196	0.236764	0.306586	0.783935	0.705939	0.666829	0.903267	0.625337	0.833503	0.721891	0.735465	0.742676
Hs.489608	R97944	ZNF26 FLJ20755|KOX20 zinc finger protein 26 (KOX 20)	0.0363785	0.00312349	-0.969764	-0.215754	-0.665112	-0.879716	-0.724474	-0.517339	0.0363785	0.13031	0.519457	NA	0.105233	NA	0.285727	0.18447	0.190478
Hs.524838	R41754	KIAA1906 - KIAA1906 protein	-1.99066	-1.8084	-2.49318	-1.2334	-1.50029	-1.427	-1.51497	-1.18296	-1.99066	-1.94024	NA	NA	NA	-1.87201	-1.8601	-1.05107	-1.65275
Hs.470412	AA706858,AA465687,AA947970,R62566,AI138544	C2orf12 DKFZp564H0764|HCC-4 chromosome 2 open reading frame 12	-0.0199772	-0.121508	-0.198616	0.148787	-0.143039	-0.247524	0.0730752	-0.218408	-0.0199772	0.298145	0.335971	-0.00198058	-0.0979625	0.0821376	0.0867531	-0.00961855	0.0992252
Hs.55200	N98513	UNQ1940 - HWKM1940	-1.69431	-1.90868	-2.37346	-1.91888	-0.937199	-0.850589	-1.05795	-1.55662	-1.69431	-1.34346	-1.31747	-1.55921	-1.55389	-1.36771	-1.55124	-1.44709	-1.5068
Hs.477420	AA033743,AA977469	HEG1 HEG|KIAA1237 HEG homolog 1 (zebrafish)	-1.42477	0.0422868	-1.78938	-1.45611	0.417094	0.389919	0.268001	-0.016128	-1.42477	-2.51218	-2.12338	-2.44001	-1.92251	-2.36048	-2.32436	-2.31264	-2.58168
Hs.128738	AA970836	AIM1L FLJ10040 absent in melanoma 1-like	1.36855	1.51604	1.99168	2.23146	0.632521	0.692675	1.2805	1.26693	1.36855	1.78108	1.52733	2.29608	2.26173	2.07026	2.10418	1.82046	2.16974
Hs.201390	AA412266,AA447600,AA054504	WDR45L WIPI-3|WIPI3 WDR45-like	0.88652	0.867065	1.82295	1.45367	1.38059	1.41007	1.63624	1.28986	0.88652	0.274158	0.703958	0.535437	0.887249	0.750007	0.714946	0.929485	0.829956
Hs.534115	T41173,R76553	ADAMTS1 C3-C5|KIAA1346|METH1 ADAM metallopeptidase with thrombospondin type 1 motif, 1	-3.48505	-3.21417	-3.4347	-3.37914	-1.43762	-1.52683	-1.65028	-2.12027	-3.48505	-2.65435	NA	NA	-2.83054	-2.29153	NA	NA	-3.85051
AA457592	AA457592	none	-0.152155	-0.213116	0.764378	0.184077	0.285739	0.346303	0.680389	0.60478	-0.152155	-0.090608	-0.33523	-0.665368	-0.238377	-0.454388	-0.330767	-0.191064	-0.362613
Hs.54570	AI311800,T52201	CLIC2 CLIC2b|XAP121 chloride intracellular channel 2	-1.35751	-0.729175	-0.917756	-1.28449	-0.921229	-1.22881	-1.44593	-1.48359	-1.35751	-1.12909	-1.11127	NA	-0.947021	-2.06358	NA	-1.05729	-1.13898
Hs.515687	AA775270	none	-0.280197	0.0221927	0.17726	-0.163274	1.08228	1.17572	0.672822	0.412667	-0.280197	-0.426203	-0.402533	-1.43692	-0.217457	-0.851684	-0.752086	-0.440258	-1.08401
Hs.20315	AA489743	IFIT1 G10P1|GARG-16|IFI-56|IFI56|IFNAI1|RNM561 interferon-induced protein with tetratricopeptide repeats 1	2.62512	2.1192	3.23469	2.2552	1.43099	1.22929	1.87107	2.70797	2.62512	1.95614	-0.404447	0.386138	0.216934	NA	1.21744	0.324091	0.297445
Hs.479808	AI272798,T53298	none	-0.982727	-0.51573	-1.10968	-0.235711	-0.808989	-0.904217	-0.963214	-0.727843	-0.982727	-1.77914	-1.43058	-1.71166	-1.35117	-1.46735	-1.72977	-1.45453	-1.82071
Hs.528324	AA156781,AI276270,AA521108	EMB MGC71745 embigin homolog (mouse)	-2.29458	-2.42312	-3.05926	-2.39661	-1.3842	-1.08434	-1.53983	-1.99762	-2.29458	-2.41666	-2.75347	NA	-2.44576	-2.35725	-2.1493	-2.34299	-2.60476
Hs.61590	N50936	TANC1 KIAA1728|ROLSB|TANC tetratricopeptide repeat, ankyrin repeat and coiled-coil containing 1	0.397866	0.866548	1.53552	0.705968	1.13015	1.06169	1.39672	1.28649	0.397866	0.122858	NA	0.638421	0.712281	0.578681	1.08732	0.72322	0.863225
Hs.445097	AI167159,AA419088,AA007619	SRCAP KIAA0309 Snf2-related CBP activator protein	-0.100138	-0.147551	-0.10357	0.0765068	-0.0523631	-0.118149	0.324503	-0.366636	-0.100138	0.643864	0.634557	0.637494	0.521032	0.799333	0.652417	0.60066	0.875323
Hs.369632	AA704370,AI217936,AI820806	FLJ38482 - hypothetical protein FLJ38482	-0.0391478	0.407792	0.0769568	0.247405	0.0360953	0.0735072	0.22153	-0.0258674	-0.0391478	0.145204	NA	NA	-0.218618	0.172292	0.194251	-0.154962	0.13802
AA610112	AA610112	none	-0.276171	-0.200305	0.566518	-0.41485	0.96188	0.844211	1.19568	0.784735	-0.276171	-0.475527	-0.676047	-0.813635	0.0168491	-0.377483	-0.556299	-0.0879006	-0.441902
Hs.30141	AI122750,AA971539	MTMR10 FLJ20313 myotubularin related protein 10	1.30508	1.1972	0.928872	1.23205	0.469723	0.574715	0.368184	0.566437	1.30508	1.5229	0.885017	1.43501	0.99712	0.914516	1.31069	0.853634	1.29033
Hs.156171	R94943	PSMC6 CADP44|MGC12520|P44|SUG2|p42 proteasome (prosome, macropain) 26S subunit, ATPase, 6	-0.536495	-0.0342435	0.988444	0.116211	1.1581	0.934951	1.41503	0.66038	-0.536495	-1.24464	-0.583638	-0.530428	-0.42825	-0.443572	-0.617466	-0.441687	-0.501645
Hs.467751	AA053865,AA458653,AA013260	TRIB2 GS3955|TRB2 tribbles homolog 2 (Drosophila)	-2.1162	-2.08891	-2.39258	-1.82217	-1.5219	-1.23067	-1.76394	-2.02153	-2.1162	-3.7237	-3.53309	-3.86886	-3.45375	-3.78186	-3.79883	-3.40704	-3.9339
Hs.459132	AI205664,N51073	none	-1.21169	-0.975962	-1.7837	-1.27655	-1.30016	-0.97716	-1.09144	-0.901071	-1.21169	-1.66619	-1.52594	-1.17867	-1.37505	-1.75879	-1.81841	-1.37544	-2.1397
Hs.162125	H68286	GLIS3 FLJ38999|FLJ90578|MGC33662|ZNF515 GLIS family zinc finger 3	1.56204	1.62845	1.71696	2.09264	0.874696	0.877668	0.99065	0.945712	1.56204	1.27856	NA	1.54468	NA	1.12279	1.11937	0.986039	1.62449
Hs.196437	AA876358,AA479500,AA923504,AI204491,AA482028	MOBK1B C2orf6|FLJ10788|FLJ11595|MATS1|MOB1|Mob4B MOB1, Mps One Binder kinase activator-like 1B (yeast)	0.11179	0.329579	0.398639	0.282187	0.285271	0.153848	0.140843	0.145519	0.11179	-0.31845	-0.00507309	0.0291844	-0.216751	-0.171954	-0.110637	-0.199209	-0.130691
AI054321	AI054321	none	0.224238	0.642489	1.05458	0.120891	1.02315	1.07045	1.01779	1.08245	0.224238	-0.953472	-0.0175255	NA	0.695596	-0.0524673	-0.442277	0.188605	-0.194031
Hs.22907	R56916,AA504612	LOC283824 - hypothetical protein LOC283824	-2.0653	-1.39312	-1.60316	-1.01118	-0.488545	-0.962723	-0.849938	-0.964669	-2.0653	-0.579336	-0.180448	-0.598869	-0.192346	-0.425797	-0.479673	-0.0893561	-0.457259
Hs.107510	H15396	PPAPDC2 FLJ46512|FLJ90191|MGC15483|bA6J24.6 phosphatidic acid phosphatase type 2 domain containing 2	1.24755	1.5356	1.12064	1.01195	-0.050918	-0.119955	0.432281	0.945099	1.24755	0.812839	0.588243	0.880348	0.884777	0.731302	0.838741	0.814706	0.950633
Hs.2090	AI276745	PTGER2 EP2 prostaglandin E receptor 2 (subtype EP2), 53kDa	-2.31389	-1.99794	-2.52486	-1.99525	-1.39208	-1.22342	-1.23847	-1.08649	-2.31389	-1.08902	-0.923575	-0.966479	NA	-0.608581	-1.20715	-0.780744	-1.06711
Hs.362807	AA485865,T65739,AA487121	IL7R CD127|CDW127|IL-7R-alpha interleukin 7 receptor	-1.29643	-1.42059	-1.55426	-1.30881	-1.04408	-1.09956	-1.25167	-1.16535	-1.29643	-0.704906	-0.464621	-0.313845	-0.465363	-0.282322	-0.400994	-0.468732	-0.347381
Hs.141055	H17548,AI220298,R38398	LOC388458 - hypothetical gene supported by BC040718	0.102914	-0.124139	0.249567	-0.0617484	-0.269018	-0.228573	0.03704	-0.142556	0.102914	0.124244	0.0575047	0.387374	0.321941	-0.0118005	0.256875	0.0965577	0.132592
Hs.474053	H99676,AA046525,AA026618	PVT1 MGC21751 Pvt1 oncogene homolog, MYC activator (mouse)	-2.31166	-2.31842	-2.5733	-2.25232	-2.34549	-2.00676	-2.11012	-1.67032	-2.31166	-1.32033	-1.37481	-1.59825	-1.81139	-2.00684	-1.91993	-1.54131	-1.75772
Hs.3447	AA166810	TMEM98 DKFZP564K1964 transmembrane protein 98	-1.5724	-1.30588	-1.28885	-1.24906	-0.408898	-0.49705	-0.492654	-0.62166	-1.5724	-1.96617	-1.76692	NA	NA	-1.47413	-2.25904	-1.58044	-2.29849
Hs.513349	AI220577	TNP2 MGC116783|MGC116785 transition protein 2 (during histone to protamine replacement)	0.525372	0.478092	1.05004	0.679973	0.0907577	-0.0791315	0.135899	0.520556	0.525372	0.777722	0.376937	0.350663	0.664954	0.993851	NA	0.601654	0.785109
Hs.416007	N47445	EPDR1 MERP-1|MERP1|UCC1 ependymin related protein 1 (zebrafish)	-3.48855	-4.07882	-4.7173	-4.84444	-2.22959	-1.96074	-2.5716	-2.73649	-3.48855	-3.30417	-2.26093	-2.87397	-2.8876	-2.84261	-3.31062	-2.71551	-3.0673
Hs.381099	W73144	LCP1 CP64|L-PLASTIN|LC64P|PLS2 lymphocyte cytosolic protein 1 (L-plastin)	-4.59782	-4.82371	-5.23545	-4.64971	-4.11215	-3.69412	-4.17181	-4.20277	-4.59782	-4.0982	-3.75544	-3.9622	-4.39279	-4.99728	-4.22537	-4.17153	-4.04419
Hs.468415	AA450363,AA101792,AI300517,H80865,AA256073,AI285905,AI027277	PIGF MGC32646|MGC33136 phosphatidylinositol glycan, class F	0.448029	0.262621	0.44694	0.51333	0.129615	0.103599	0.0312319	0.322676	0.448029	0.805958	0.952287	NA	0.464034	1.0907	0.720426	0.628319	0.791674
Hs.310421	AI280129,AA436479,AI093231,AA913698	APBB1IP INAG1|PREL1|RARP1|RIAM amyloid beta (A4) precursor protein-binding, family B, member 1 interacting protein	-0.0238974	-0.0203457	-0.228041	-0.218882	0.434817	0.31788	0.0047465	-0.284966	-0.0238974	-2.8923	-1.87192	-2.65938	-3.01344	-3.18065	-3.21195	-2.74324	-3.3318
Hs.475812	AA921896,AA708422,AA505082	SIMP FLJ90106|STT3-B|STT3B source of immunodominant MHC-associated peptides	0.0256757	0.0803681	0.469286	0.220653	0.686893	0.470864	0.475877	0.402214	0.0256757	-1.07648	-0.28871	-0.494883	-0.325281	-0.161329	-0.492641	-0.287833	-0.539289
Hs.514806	N51653,AA706987,N31898,AA181919,AA029851	GALNT1 GALNAC-T1 UDP-N-acetyl-alpha-D-galactosamine:polypeptide N-acetylgalactosaminyltransferase 1 (GalNAc-T1)	-1.15441	-1.09654	-1.02962	-0.903678	-0.799156	-0.919451	-0.744288	-0.837972	-1.15441	-1.28874	-1.00875	-1.09373	-1.06859	-0.943499	-1.15904	-0.944567	-1.16418
Hs.132194	AI126114	MAGEC1 CT7|MAGE-C1|MGC39366 melanoma antigen family C, 1	-2.44848	-2.06223	-2.06914	-1.74	-0.90557	-1.31369	-1.12203	-1.33314	-2.44848	-1.09519	-0.851582	-0.546749	-0.654399	-0.740472	-0.902354	-0.728945	-0.545383
Hs.431850	AA683077,R10127,H41144,W45690	MAPK1 ERK|ERK2|ERT1|MAPK2|P42MAPK|PRKM1|PRKM2|p38|p40|p41|p41mapk mitogen-activated protein kinase 1	-1.49739	-0.427536	-1.80979	-1.42867	-1.46488	-1.31193	-1.44972	-1.55233	-1.49739	-0.265806	-0.389032	-0.296285	-0.410262	-0.40449	-0.304557	-0.389365	-0.184775
Hs.269109	N63034,AA042990	SEMA3C SEMAE|SemE sema domain, immunoglobulin domain (Ig), short basic domain, secreted, (semaphorin) 3C	-0.409334	-0.433406	-0.0650188	-0.324049	0.0301855	-0.0884638	0.41652	-0.0704414	-0.409334	-1.45304	-1.56583	-1.40422	-1.56861	-1.51684	-1.38583	-1.48238	-1.40155
Hs.302740	W88571	TRPV6 ABP/ZF|CAT1|CATL|ECAC2|HSA277909|LP6728|ZFAB transient receptor potential cation channel, subfamily V, member 6	1.51299	1.32373	0.791084	1.25105	0.924593	0.301718	0.220463	0.00307697	1.51299	1.50831	1.79936	0.920242	1.28731	1.66619	0.974585	1.12203	1.51645
Hs.282931	W86874	SLC17A4 KAIA2138|MGC129623 solute carrier family 17 (sodium phosphate), member 4	0.648819	1.01176	0.65593	0.789937	0.149345	0.130501	-0.137969	0.343629	0.648819	0.780922	0.466181	0.42479	NA	0.360533	0.603905	0.862976	0.792804
H02328	H02328	none	1.8353	2.04758	1.76964	1.57638	0.901233	0.659061	0.927477	1.38586	1.8353	2.74484	0.733683	0.628893	0.837121	2.43789	2.16856	2.42884	2.40129
Hs.146602	AA133191,AI140268	UQCRQ QP-C ubiquinol-cytochrome c reductase, complex III subunit VII, 9.5kDa	0.110069	0.179758	0.793282	0.113763	0.641129	0.703936	0.92806	0.593881	0.110069	0.627097	0.166214	0.245345	0.312819	0.26433	0.330088	0.622603	0.430234
Hs.302742	AA621183,AI248920,AA490044,AA449772,AI375330	none	0.658348	0.383238	0.147016	0.780397	0.830186	0.959932	0.0381741	0.430732	0.658348	-0.0469069	-0.162277	0.108762	-0.0299969	0.027064	0.041135	-0.0414678	0.0041361
Hs.332197	AI356709	PXDN D2S448|D2S448E|KIAA0230|MG50|PRG2|PXN peroxidasin homolog (Drosophila)	-2.55105	-2.5316	-3.19332	-2.34284	-2.12429	-2.00683	-2.58918	-1.68266	-2.55105	-3.1144	-3.13247	-2.56496	-2.67072	-3.39549	-3.31418	-2.70073	-3.23163
Hs.112949	AA886199,AA621192	C1orf34 DEME-6|KIAA0452 chromosome 1 open reading frame 34	2.38128	2.34406	2.44771	2.12073	1.43696	1.52535	1.65897	1.73335	2.38128	2.22776	2.0046	2.00635	1.95835	2.21551	1.68749	1.39711	1.70787
Hs.504670	AA453495,R53797,N25242	FAM80B KIAA1238 family with sequence similarity 80, member B	-2.23831	-2.15799	-2.83824	-2.40515	-1.63928	-1.75917	-2.0211	-1.4166	-2.23831	-4.16493	-3.23823	NA	NA	-3.86523	-3.64871	-2.97271	-3.29342
Hs.200804	R90957,AA456109	SDCBP MDA-9|ST1|SYCL|TACIP18 syndecan binding protein (syntenin)	0.592844	0.562729	2.11431	1.08766	0.164794	0.0270638	0.886986	0.478099	0.592844	0.463798	0.63821	NA	0.599881	0.856097	0.699144	0.638746	0.799251
Hs.486095	AA007421,AA989139,AA704270,R56045,AA609294	C6orf210 bA59I9.3|hDLP1 chromosome 6 open reading frame 210	0.0127997	-0.110121	0.31415	-0.00786176	0.156646	0.199837	0.209247	0.073986	0.0127997	0.0784741	0.119743	0.0890751	0.121145	NA	-0.0567904	0.059153	0.364697
Hs.459391	AA292382	LRRC14 KIAA0014 leucine rich repeat containing 14	0.795276	0.880717	1.16513	0.92601	0.15129	0.292136	0.438315	0.37828	0.795276	1.05619	NA	0.843724	NA	0.953463	1.1733	0.883932	1.31456
Hs.490715	AA412403,AI217423,AI089164,AA009791,R10334	RNF32 FKSG33|HSD15 ring finger protein 32	0.963049	0.850778	0.747945	0.901513	0.576462	0.742293	0.497996	0.702125	0.963049	-0.0319154	0.0406033	0.0735173	NA	NA	0.266087	-0.359828	NA
Hs.38004	AA026624	ZNF77 pT1 zinc finger protein 77 (pT1)	-0.531844	-0.709032	-1.64356	-0.805078	-1.41174	-1.38723	-1.57658	-1.2788	-0.531844	0.392094	0.302565	0.267309	0.268924	0.41156	0.196723	-0.0238214	0.239169
Hs.42785	AI025223,N71709	ACN9 DC11 ACN9 homolog (S. cerevisiae)	0.0399904	-0.0860599	-0.0909634	-0.0738981	0.183127	0.290444	-0.26167	-0.0830166	0.0399904	-0.016191	0.031552	-1.02969	0.0851764	-0.415569	-0.507442	0.0498734	-0.558814
Hs.522891	AI263201,AA447115,AI655374	CXCL12 PBSF|SCYB12|SDF-1a|SDF-1b|SDF1|SDF1A|SDF1B|TLSF-a|TLSF-b|TPAR1|chemokine chemokine (C-X-C motif) ligand 12 (stromal cell-derived factor 1)	-0.502754	-0.0745124	-0.135165	-0.481473	0.377452	0.346982	0.351315	0.202045	-0.502754	-1.22588	-0.766281	-1.28406	-1.08201	-1.14025	-1.12241	-0.448489	-1.3837
Hs.1310	AI336342	CD1B CD1|MGC125990|MGC125991|a1 domain CD1b antigen	-1.73721	-2.00776	-2.25332	-1.33983	-1.01904	-0.964745	-1.25211	-0.673257	-1.73721	-0.929666	-0.901567	-1.0863	-1.28719	-1.31763	-1.08137	-1.13269	-1.42139
Hs.144197	N22272	UGT8 CGT UDP glycosyltransferase 8 (UDP-galactose ceramide galactosyltransferase)	3.64684	3.80609	3.19985	3.67537	3.02238	2.46703	2.85636	3.03207	3.64684	2.4441	2.39253	2.42734	2.10011	4.10806	2.84465	2.5087	2.59854
Hs.511486	AA626239,W91881	LOC442729 - similar to 60S ribosomal protein L37a	0.333362	0.777847	0.573415	0.411165	0.76046	0.288153	0.478221	0.309766	0.333362	0.701795	0.425222	0.524337	0.525755	0.532195	0.0823152	0.884674	0.428619
Hs.488143	AA192419	BLVRA BLVR|BVRA biliverdin reductase A	-1.72754	-2.61602	-2.16617	-1.19464	-1.33018	-1.09277	-1.29305	-1.70186	-1.72754	-1.44606	NA	-1.43904	-1.42368	-2.43365	-1.61269	-1.34035	-2.47116
Hs.461074	N36929,AA863257,AI042519	LOC440381 - similar to NK10	-0.71804	-0.794812	-1.31259	-0.897525	-0.680078	-0.7057	-0.711666	-0.661311	-0.71804	-0.402292	-0.319315	-0.254184	-0.483883	-0.339908	-0.315172	-0.460384	-0.496431
H66718	H66718	none	-0.317187	0.560914	0.908235	-0.133503	0.0766975	0.150277	0.307119	0.24947	-0.317187	0.0904797	-0.384639	0.0500685	-0.117434	0.0998276	-0.174717	-0.30535	-0.0792114
R93412	R93412	none	-0.396427	0.057541	0.338745	0.941167	-0.225632	0.867305	0.247594	0.75179	-0.396427	0.566746	0.711894	NA	NA	NA	0.749272	0.50867	0.708228
Hs.479396	AA416783,AA490980,R16957,AA644218	RBPSUH CBF1|IGKJRB|IGKJRB1|KBF2|MGC61669|RBP-J|RBPJK|csl recombining binding protein suppressor of hairless (Drosophila)	-0.0660025	0.207546	0.501316	-0.155351	0.601041	0.530014	0.653666	0.325797	-0.0660025	0.219653	0.309395	-0.219711	0.316502	0.180377	-0.07412	0.263508	0.129287
Hs.12114	AA983530	VNN1 MGC116930|MGC116931|MGC116932|MGC116933|Tiff66 vanin 1	1.96081	1.90229	2.36016	1.68177	1.2577	0.880736	1.14981	1.71401	1.96081	0.177449	NA	NA	NA	0.212844	0.813547	0.623781	0.883907
Hs.112743	AA609655	SYCP1 HOM-TES-14|MGC104417|SCP1 synaptonemal complex protein 1	-0.860045	-0.773311	-0.220841	-1.23343	-0.0834273	-0.262102	0.0593452	-0.170031	-0.860045	-1.5041	-0.686247	-0.341836	-0.375878	-0.773053	-0.640261	-0.596896	-0.555813
Hs.201083	AA883534,AA453783,AA126879	MAL2 - mal, T-cell differentiation protein 2	2.76008	2.45941	2.97814	2.36023	2.66474	2.52575	1.57531	2.82563	2.76008	3.50175	3.47267	3.52781	3.47325	3.61333	3.43715	3.18028	3.61888
Hs.409034	AA464342,AI186220	COL15A1 - collagen, type XV, alpha 1	-1.21586	-1.61853	-1.94265	-1.50709	-1.36312	-1.10026	-1.26981	-1.11038	-1.21586	-3.10471	-2.14434	-2.93573	-2.42976	-3.15973	-3.27059	-3.07467	-3.69948
Hs.373908	R70880,AA677597	CDYL2 FLJ38866 chromodomain protein, Y-like 2	-0.57226	-0.447615	-2.18094	-0.642128	-0.774623	-1.32047	-0.33078	-0.387259	-0.57226	-0.480425	-0.31697	-0.391004	-0.115925	-0.117279	-0.078656	-0.257377	-0.269086
Hs.494557	AA135809	ZNF367 CDC14B|FLJ33970|ZFF29 zinc finger protein 367	-1.4337	-0.710537	-0.00238077	-0.855239	0.177318	0.104612	-0.611134	-0.118548	-1.4337	-1.30141	-1.03928	NA	-1.13888	-1.49879	-1.30778	-0.680644	-1.4609
Hs.21026	R15112,AA934631,AA416755	ZNF659 FLJ22419 zinc finger protein 659	-0.195708	-0.170345	-0.0978081	-0.251525	0.318724	0.14222	0.743229	0.112018	-0.195708	0.458968	0.254003	0.487872	0.457431	0.693352	0.588719	0.35449	0.410691
Hs.221847	AA081106,R91557,R27457,AA598996	SLC38A2 ATA2|KIAA1382|PRO1068|SAT2|SNAT2 solute carrier family 38, member 2	-0.0395842	-0.185054	0.064503	-0.423449	-0.0184318	-0.098266	0.452497	-0.267089	-0.0395842	0.422377	NA	0.11698	NA	NA	-0.19044	0.147695	NA
Hs.1964	AI078794	SLC5A1 D22S675|NAGT|SGLT1 solute carrier family 5 (sodium/glucose cotransporter), member 1	3.67706	3.86726	4.59369	3.8304	2.77573	2.02705	2.59077	3.45921	3.67706	2.52483	2.8389	2.54178	2.35238	2.71059	2.4867	2.57068	3.08642
Hs.289293	AI129637,AA701521	C8orf42 INM01 chromosome 8 open reading frame 42	-1.33506	-1.60641	-0.874368	-1.25127	-0.411115	-0.438143	-0.709716	-0.740665	-1.33506	-1.38977	-1.33762	NA	-1.15565	-1.36502	-1.39681	-1.0142	-1.36281
Hs.278606	AA913206	GAGE8 - G antigen 8	-4.67804	-5.03611	-6.39459	-5.73466	-4.3324	-4.28802	-4.28297	-4.42596	-4.67804	-3.15892	-3.16315	-3.48405	-3.18916	-3.44246	-3.54735	-2.9914	-3.88013
Hs.490241	AA706824	SLC13A4 SUT-1|SUT1 solute carrier family 13 (sodium/sulfate symporters), member 4	0.816524	0.146046	NA	NA	-0.21945	-0.0236841	-0.413258	-0.0213407	0.816524	0.755427	0.646895	0.700943	0.33121	0.670107	0.812352	0.294651	0.495301
Hs.212088	AA011480,AI141294,R73525	EPHX2 CEH|SEH epoxide hydrolase 2, cytoplasmic	-0.224231	-0.240863	-0.117373	-0.558669	-0.0381636	0.0212141	0.114311	-0.155546	-0.224231	0.343879	-0.0424047	-0.214421	-0.00788034	-0.0928254	-0.213459	0.452451	-0.0419071
Hs.421238	AA629263,H80724,AA873762	ZNF124 HZF16|MGC117046 zinc finger protein 124 (HZF-16)	-0.353884	-0.509369	-0.662696	-0.468918	0.114328	-0.0560961	-0.0717924	-0.209058	-0.353884	-0.343852	-0.289615	NA	NA	NA	-0.21821	-0.134944	NA
Hs.448588	R63543	NGFRAP1 BEX3|Bex|DXS6984E|HGR74|NADE nerve growth factor receptor (TNFRSF16) associated protein 1	-4.35256	-4.39671	-4.7484	-4.44534	-3.36742	-2.95105	-3.44144	-3.90402	-4.35256	-4.10277	-3.59553	-4.39575	-3.43937	-4.08131	-4.96219	-4.25795	-4.31832
Hs.513147	T98394	SLC7A7 LAT3|LPI|Y+LAT1|y+LAT-1 solute carrier family 7 (cationic amino acid transporter, y+ system), member 7	1.41316	2.14017	1.42614	1.46085	0.637932	0.794897	0.575736	1.03667	1.41316	1.0029	1.16079	0.784784	0.952958	1.11747	0.845113	0.97458	1.12115
Hs.467192	AA427688	PPP2R1A MGC786 protein phosphatase 2 (formerly 2A), regulatory subunit A (PR 65), alpha isoform	-0.530196	0.0656157	0.888142	-0.168341	0.631257	0.367262	0.718537	0.712953	-0.530196	-0.829116	-1.01068	-1.09981	-1.09356	-1.26705	-1.13509	-0.914855	-0.962795
Hs.438824	AA402493,AA490216	PLEKHO1 CKIP-1|OC120|RP11-458I7.3 pleckstrin homology domain containing, family O member 1	-1.59554	-1.92742	-1.88159	-1.63157	-1.23081	-0.874181	-1.12332	-1.23377	-1.59554	-1.16309	-1.36432	-1.95178	-1.64367	-1.66092	-1.64657	-1.53992	-1.62631
Hs.157429	AI359981,AA775423	SOX3 MRGH|SOXB SRY (sex determining region Y)-box 3	-2.25895	-1.64749	-1.6274	-1.91795	-1.37733	-1.58504	-1.25498	-1.52186	-2.25895	-2.26068	-2.11798	-2.00608	-2.12914	-2.41967	-2.36036	-2.11787	-1.82613
Hs.278277	AI243429,AA179391	OXCT1 OXCT|SCOT 3-oxoacid CoA transferase 1	-2.19814	-0.951212	-2.53344	-1.26464	-0.468143	-0.620941	-0.740663	-0.934852	-2.19814	-3.49006	-2.8188	-3.04809	-2.4681	-3.16228	-2.27103	-3.01854	-3.55662
Hs.123072	AA235116	RAB3B - RAB3B, member RAS oncogene family	-1.71341	-2.59925	-1.702	-1.24277	-1.07275	-0.87623	-0.441877	-1.11637	-1.71341	-1.66224	-1.64375	NA	NA	-1.9732	-1.72368	-1.48904	-1.77457
Hs.403187	N26531,AI097280,AI146799	RP3-462O23.2 LOC90529 hypothetical protein LOC90529	0.417708	0.476593	0.0824838	0.25931	-0.229264	-0.101994	-0.277094	-0.0248306	0.417708	1.24413	0.796431	0.845579	0.897221	0.978549	0.894008	0.499584	0.476052
Hs.486483	R89082	AKAP7 AKAP18 A kinase (PRKA) anchor protein 7	2.13093	2.0655	1.14443	1.26058	1.44087	0.965038	0.919269	1.73527	2.13093	2.49111	NA	2.75441	3.51839	NA	2.88742	2.45961	3.02617
Hs.12292	R39899	none	-0.555707	-0.368782	1.1061	-0.461428	2.61932	2.10959	2.51566	0.860276	-0.555707	-1.13415	NA	NA	0.134114	-0.653914	-0.965025	-1.04335	NA
Hs.541317	N39226	none	0.231966	0.226836	1.14735	-0.0549423	1.81693	1.58277	1.86007	1.10742	0.231966	-0.00727063	-0.213956	NA	0.466901	-0.130857	-0.168382	0.19337	-0.318308
Hs.105902	AA917536	none	-1.61514	-0.942939	-0.343374	-1.39139	-1.07497	-0.779471	-0.449536	-0.71625	-1.61514	-2.29196	-1.83587	NA	-1.7679	-2.13185	-1.99883	-1.99306	-2.36101
Hs.28491	AA011215,AA598631	SAT DC21|KFSD|SSAT spermidine/spermine N1-acetyltransferase	0.341132	0.0889736	1.68741	0.257679	1.37757	0.855724	1.60002	0.992517	0.341132	1.36884	0.994947	1.35338	1.04837	1.53926	1.08904	1.085	1.32452
Hs.368610	AI146457,AA169832	PAPSS1 ATPSK1|PAPSS|SK1 3'-phosphoadenosine 5'-phosphosulfate synthase 1	-0.195395	0.26642	1.45695	-0.331265	2.54798	1.97455	2.29367	1.35642	-0.195395	-0.630131	-0.655474	-0.60633	-0.521757	-0.624714	-0.759734	-0.620875	-0.584276
Hs.1706	AA291577	ISGF3G IRF-9|IRF9|ISGF3|p48 interferon-stimulated transcription factor 3, gamma 48kDa	-0.117964	-0.557802	-0.104944	-0.261393	-0.700078	-0.98131	-0.345922	-0.0672037	-0.117964	0.332791	-0.399917	-0.1479	-0.296662	-0.093379	0.34607	-0.192656	-0.0459543
Hs.570883	N90849	none	-0.470824	-0.620757	0.203307	-0.767329	0.555575	0.369296	0.373801	-0.0365	-0.470824	-0.710821	-0.713042	-1.19483	-0.50014	-0.478749	-0.92239	-0.646309	-0.699756
Hs.68879	AA463225,AI282133	BMP4 BMP2B|BMP2B1|ZYME bone morphogenetic protein 4	1.52625	1.11223	1.97668	0.71362	0.610507	0.773969	0.312015	0.507586	1.52625	2.24847	1.31421	2.15906	1.91009	1.52075	2.53225	2.06743	2.25686
Hs.115242	AA488466,AI187433	DRG1 DKFZp434N1827|NEDD3 developmentally regulated GTP binding protein 1	-0.235948	-0.225967	-0.0930584	-0.194561	0.159271	0.0916289	0.165663	-0.066206	-0.235948	-0.469864	-0.635772	-0.722069	-0.574272	-0.679468	-0.414155	-0.788334	-0.554106
Hs.534477	T64927	UBL5 HUB1|MGC131795 ubiquitin-like 5	-0.630775	-0.667501	0.0749074	-0.902048	0.49262	0.268165	0.365096	-0.182409	-0.630775	-0.796163	-0.81375	-1.41366	-0.661178	-0.775723	-0.994649	-0.782719	-1.07536
Hs.2128	W65461	DUSP5 DUSP|HVH3 dual specificity phosphatase 5	1.58492	1.80384	2.53243	1.53267	1.22353	1.06466	2.43006	1.47982	1.58492	1.51803	1.46768	2.23292	1.67081	1.91111	1.73064	1.67696	1.98892
Hs.9043	T49713	C14orf120 DKFZP564O092 chromosome 14 open reading frame 120	0.0675269	0.23109	-0.830837	0.106414	-1.01449	-0.894118	-1.0137	-0.398382	0.0675269	0.857664	0.52032	0.47712	0.365334	0.575781	0.462844	0.248685	0.650466
Hs.91747	AI262277,AA040703	PFN2 D3S1319E|PFL profilin 2	0.216285	0.363658	0.712169	0.163911	0.871938	0.616683	0.783221	0.677071	0.216285	-1.209	0.355519	NA	0.299209	0.342813	0.232558	0.372538	-0.0693664
Hs.567698	AA676970	none	-1.0159	-0.769193	0.807197	-1.0483	1.08894	0.499348	0.713187	0.352738	-1.0159	-1.97373	-1.07355	-1.00371	-0.964147	-1.55997	-1.49256	-0.78013	-1.5256
Hs.460095	N75498,AI240114,AA432023,AA905702	C16orf45 FLJ32618 chromosome 16 open reading frame 45	-1.01404	-1.13876	-1.74449	-1.15236	-0.637507	-0.429841	-0.604421	-0.798526	-1.01404	-0.628491	-0.67068	-0.618472	-0.517741	-0.576479	-0.749302	-0.67377	-0.756676
Hs.252451	N51438,R37566,AI671991	SEMA3A Hsema-I|SEMA1|SEMAD|SEMAIII|SEMAL|SemD|coll-1|sema III sema domain, immunoglobulin domain (Ig), short basic domain, secreted, (semaphorin) 3A	-0.638869	-1.01448	-0.683061	-1.0958	-0.181712	-0.511655	-0.27677	-0.284055	-0.638869	-0.938399	-1.14827	-0.468368	-0.426669	-0.614924	-0.288208	-0.532744	-0.51606
Hs.568517	AA406292	none	-0.541793	-0.5635	0.0668928	-0.391111	0.436387	0.0877094	0.61025	0.0327605	-0.541793	0.107442	-0.0667097	0.125532	0.0409158	0.0261792	0.130006	0.121582	0.518402
Hs.514556	H22481	NPTX1 DKFZp686J2446|MGC105123|NP1 neuronal pentraxin I	-3.00168	-3.01215	-3.88289	-3.28304	-2.73243	-2.35666	-2.85238	-3.03646	-3.00168	-2.49941	-2.2215	-2.47764	-2.26488	-2.61714	-2.42283	-2.62196	-2.90522
Hs.515474	AI001038,R00855	DMWD 59|D19S593E|DMR-N9 dystrophia myotonica-containing WD repeat motif	0.340209	0.405111	0.53178	0.556189	-0.0532184	0.18585	0.302352	0.183215	0.340209	0.417082	0.47769	0.160635	0.436592	0.116849	0.830125	0.356129	0.294176
Hs.201641	AA488676	BASP1 CAP-23|CAP23|MGC8555|NAP-22|NAP22 brain abundant, membrane attached signal protein 1	-3.92458	-3.57536	-3.78841	-3.70651	-2.89058	-2.5394	-2.73019	-2.94852	-3.92458	-4.03901	-3.59032	-4.02406	-4.06498	-4.27398	-4.38129	-3.69478	-4.12554
Hs.504315	AA489246	ST14 HAI|MT-SP1|MTSP-1|MTSP1|PRSS14|SNC19|TADG-15 suppression of tumorigenicity 14 (colon carcinoma)	2.87088	3.06393	3.49426	2.91602	2.54977	2.3079	2.51654	2.8101	2.87088	2.57494	1.70877	2.11339	1.91065	2.38392	2.41386	2.4064	2.30679
Hs.561786	R38543	none	2.55227	2.27613	2.15884	2.27691	2.04069	1.99676	1.9421	2.03716	2.55227	3.56824	3.19094	3.37598	3.28278	3.73008	3.56979	3.47538	3.36051
Hs.165830	AA044205,AA913663,AA181023	MDS1 MDS1-EVI1|PRDM3 myelodysplasia syndrome 1	1.65431	1.59592	1.40529	1.66379	1.21377	1.09214	1.03182	1.32115	1.65431	0.314128	0.10833	0.223846	0.0222137	0.246139	0.335479	0.0640466	0.387816
Hs.398091	AA416697	FLJ10211 MGC99832 hypothetical protein FLJ10211	1.23644	1.31532	1.84005	1.44951	0.710996	0.485121	0.961323	0.594403	1.23644	1.82782	1.69976	1.93258	1.42884	1.95093	1.65441	1.36353	1.90131
Hs.513867	AI033578,AA425451	ITGAE CD103|HUMINAE integrin, alpha E (antigen CD103, human mucosal lymphocyte antigen 1; alpha polypeptide)	-0.152347	-0.221732	0.329407	-0.233782	0.442135	0.443586	0.437203	0.0602137	-0.152347	-0.398397	0.0117785	-0.564063	-0.288398	-0.471843	-0.281525	-0.220504	-0.486919
Hs.513044	R53652	CSPG4 MCSP|MCSPG|MEL-CSPG|MSK16|NG2 chondroitin sulfate proteoglycan 4 (melanoma-associated)	-1.03774	-0.746967	0.283099	-0.822323	0.595867	0.249852	0.914999	0.0245559	-1.03774	-1.58606	-0.359124	NA	-0.499859	-1.17479	-1.23069	-0.453443	NA
Hs.2442	AI005275	ADAM9 KIAA0021|MCMP|MDC9|Mltng ADAM metallopeptidase domain 9 (meltrin gamma)	0.604553	0.213947	-0.180464	-0.0552648	-0.235609	-0.318704	-0.644972	-0.334906	0.604553	0.614899	0.648255	0.775907	0.340523	0.739026	0.457171	0.469177	0.666421
Hs.407694	AI301516,AA427528,AA954663	ZNF350 ZBRK1|ZFQR zinc finger protein 350	0.545894	0.340165	-0.220319	0.2159	-0.0388539	-0.224907	-0.228859	0.0771473	0.545894	0.326056	-0.262889	0.0798019	-0.222277	0.0410557	0.0588586	-0.35243	0.122346
Hs.500409	T86978,AA018372,N63375,N68424,AA703619	GLUD2 GLUDP1 glutamate dehydrogenase 2	-0.342771	-0.481251	-0.486966	-0.208356	0.0886909	-0.0622813	-0.0395831	-0.312109	-0.342771	-0.335632	-0.273944	-0.203796	-0.180969	-0.251488	-0.158673	-0.158496	-0.148939
Hs.405619	AA975600,AI004643	PRTFDC1 FLJ11888|HHGP phosphoribosyl transferase domain containing 1	0.932105	0.680175	0.651984	0.6867	0.397953	0.391222	0.162996	0.486155	0.932105	0.45622	0.290246	NA	NA	0.465336	0.504671	0.332338	NA
Hs.426324	AI350072,AI049502,N66008	TUSC3 D8S1992|MGC13453|N33 tumor suppressor candidate 3	-3.89232	-2.92042	-3.73537	-1.58601	-2.48817	-2.25439	-2.29964	-2.36077	-3.89232	-2.36548	-1.63336	NA	NA	-2.03245	-1.69662	-2.05373	-1.87772
Hs.196952	AI248021,R59192,W00959,T40949,T65872	HLF - hepatic leukemia factor	-1.65968	-1.56424	-1.80598	-0.939384	-1.26833	-1.29258	-1.24592	-0.506342	-1.65968	-2.46594	-2.34932	-2.29855	-2.37598	-2.77284	-2.69885	-2.51215	-2.66697
Hs.173162	AA186413,AI301207,AI027771	COX4NB C16orf4|NOC4 COX4 neighbor	0.312263	-0.0505839	1.15343	0.270992	0.283804	0.312927	0.813971	0.711776	0.312263	-0.399213	-0.14158	-0.353449	-0.127913	-0.0589911	-0.229061	-0.229877	-0.299249
Hs.13872	AA460463	CYTL1 C17 cytokine-like 1	-0.492054	-1.00875	-0.854256	0.361834	0.0515651	0.678286	-0.150706	0.610447	-0.492054	-1.56762	-1.71365	-1.9946	-1.59614	-2.13798	-1.9363	-1.96875	-1.99693
Hs.534521	H03961,R33498	TMEM54 BCLP|CAC-1|MGC10137 transmembrane protein 54	3.0205	2.99371	3.38312	2.38705	2.49123	2.51395	2.61405	2.52239	3.0205	3.46573	3.2448	3.08139	3.25385	3.19402	2.86164	2.86802	3.13293
Hs.434053	H88599,H18853	FAM3C GS3786 family with sequence similarity 3, member C	0.757383	0.761348	1.43259	1.09752	1.05603	0.984033	1.01503	0.934103	0.757383	0.924773	0.984502	1.21207	1.15411	1.35313	1.0456	0.935482	1.23775
AI004047	AI004047	none	-1.89184	-1.82479	-1.80137	-2.87444	-1.02138	-0.803081	-0.846664	-1.53014	-1.89184	-0.833864	-1.03925	-0.964343	-0.76781	-0.889863	-1.0283	-0.767499	-0.741468
Hs.287537	AA923552,AA773139,AA676248	FLJ12616 - hypothetical LOC196707	-0.488047	-0.58542	-0.898295	-0.304445	-0.149869	-0.17334	-0.267476	-0.134722	-0.488047	-0.456679	-0.505235	-0.866892	-0.285698	-0.865867	-0.833197	-0.31617	-0.69635
Hs.184339	AA903137	MELK HPK38|KIAA0175 maternal embryonic leucine zipper kinase	-0.831043	-1.14792	-1.53305	-1.07851	-0.462347	-0.306468	-0.656158	-0.767554	-0.831043	-1.77122	-1.12059	-1.83851	-1.32382	-1.39275	-1.86843	-1.20836	-1.94721
Hs.558423	AI364951	CYP4F2 CPF2 cytochrome P450, family 4, subfamily F, polypeptide 2	0.911775	1.02291	0.658088	0.879158	-0.128969	-0.309759	-0.17087	-0.345238	0.911775	1.05341	0.610051	0.0782709	0.555298	NA	0.35416	NA	NA
Hs.459577	AA629355,N77198,AA436174,H94667	LOC442368 - similar to Carboxy-terminal domain RNA polymerase II polypeptide A small phosphatase 2 (Nuclear LIM interactor-interacting factor 2) (NLI-interacting factor 2) (Protein OS-4)	-0.544503	-0.490379	-0.390697	-0.500322	-0.270012	-0.330451	-0.492991	-0.014085	-0.544503	-0.930614	-1.06782	-0.922437	-1.13259	-1.07534	-1.12853	-1.12186	-1.12162
Hs.517227	AA410345	JAM2 C21orf43|JAM-B|JAMB|PRO245|VE-JAM|VEJAM junctional adhesion molecule 2	-1.71729	-0.671409	-1.8657	-0.299525	-0.336914	-0.0511695	-0.516341	-0.495496	-1.71729	-0.847202	-1.19934	-0.78367	-1.1566	-0.965626	-1.29305	-0.658003	-0.839144
Hs.445827	AA857098,AA461456	COL5A2 MGC105115 collagen, type V, alpha 2	-3.31361	-1.44661	-2.34808	-0.23313	-0.641487	-0.293839	-0.426596	-0.608646	-3.31361	-3.29394	-3.23555	-2.79039	-3.30229	NA	-2.90059	-3.10615	-2.84532
Hs.529488	AA705029,AI688443	SLC6A6 MGC10619|TAUT solute carrier family 6 (neurotransmitter transporter, taurine), member 6	-0.147755	0.654362	1.30371	1.73084	1.5601	1.70902	0.68007	0.952682	-0.147755	-2.58248	-2.60936	-2.29943	-2.69975	-2.62609	-2.55971	-2.47509	-2.53948
Hs.482853	AA598764,N63286	ANKRD32 DKFZp761C121 ankyrin repeat domain 32	-2.71208	-2.86248	-2.76608	-2.6261	-1.7041	-2.05087	-1.91409	-2.19278	-2.71208	-1.7547	-1.13109	-1.44723	-1.45691	-1.35095	-1.47149	-1.4116	-1.48004
Hs.483408	AA599092,H79363,AA479155	PPP2CA PP2Ac|PP2CA|RP-C protein phosphatase 2 (formerly 2A), catalytic subunit, alpha isoform	0.0295103	0.0245159	0.201899	-0.0393907	0.0162739	-0.0299058	0.0603054	0.0400112	0.0295103	-0.144785	-0.0650766	-0.0219766	0.0698121	-0.136619	0.0990386	-0.227694	-0.0402803
Hs.458285	AA702728,AI272896,N32072,AA486420,AA857705,AI733556	LOC401131 - hypothetical LOC401131	-1.73131	-1.77782	-1.67308	-1.6279	-1.19831	-1.35736	-1.29082	-1.3319	-1.73131	-2.20175	-2.02942	-2.52216	-2.27208	-2.63123	-2.29293	-2.19519	-2.3468
Hs.479451	AA884157,AA193671	CENTD1 ARAP2|FLJ13675|KIAA0580|PARX centaurin, delta 1	1.51684	1.41947	1.57983	1.68328	0.886264	0.89461	1.4427	1.18754	1.51684	1.48249	1.17368	1.36174	1.07405	1.39261	1.44314	1.11174	1.55665
Hs.295449	AA010609	PVALB D22S749|MGC116759 parvalbumin	-0.811262	-0.945028	-0.529619	-1.53647	-0.343494	-0.319374	NA	-0.761872	-0.811262	-2.72937	-2.42045	-2.41228	-2.58013	-2.9071	-2.75862	-2.6592	-2.87656
Hs.150693	R13558	ALCAM CD166|MEMD|MGC71733 activated leukocyte cell adhesion molecule	-1.06891	-0.508967	0.0448562	0.212769	NA	-0.279192	-0.00711927	NA	-1.06891	-2.74251	-2.48435	-2.95082	-2.45048	-2.73442	-3.04811	-2.73708	-2.91077
Hs.24684	AA620955,AI091540,AA015658,R33609	ARRDC3 KIAA1376 arrestin domain containing 3	-1.42519	-1.33849	-0.583011	-1.15853	-1.16308	-1.52775	-0.52919	-1.30892	-1.42519	0.27885	0.08543	0.046804	-0.261765	-0.158381	-0.309799	0.0238671	-0.271285
Hs.130423	AA910795	LOC91948 - hypothetical protein LOC91948	2.76415	2.7961	2.55265	2.6825	3.06184	3.18119	2.02983	2.13431	2.76415	2.83315	2.54905	2.5075	NA	3.12056	2.49513	1.75486	2.10527
Hs.272062	AI078818,AA598513,AA704725	PTPRF LAR protein tyrosine phosphatase, receptor type, F	0.584933	0.799829	1.39487	0.442107	0.995081	0.979743	0.909921	0.97448	0.584933	0.697189	0.431268	0.375911	0.586514	0.149966	0.672882	0.420765	0.658124
Hs.357901	AA029415,R55640,N23606,AA453420	SOX4 EVI16 SRY (sex determining region Y)-box 4	-0.48229	-0.823139	-0.57952	-0.759399	0.0459947	0.0981515	0.242274	-0.38722	-0.48229	-0.0473694	0.0668819	-0.148226	0.144506	-0.0716263	-0.220865	0.0851532	-0.113186
Hs.560705	AA702195	none	-1.71092	-1.74077	-1.98452	-2.00324	-1.09437	-0.905888	-1.11603	-1.07031	-1.71092	-2.12875	NA	NA	-1.64809	-2.20425	-2.21153	-3.00641	NA
Hs.30054	AA680136,AA707121	F5 FVL|PCCF|factor V coagulation factor V (proaccelerin, labile factor)	0.992663	1.04153	0.536714	0.802758	1.08378	0.802533	0.524419	1.10111	0.992663	0.0404995	0.0680951	0.257175	-0.0916076	0.148656	0.118402	0.0954696	0.11763
Hs.97997	AA459956,N64604	RNASEN DROSHA|Etohi2|HSA242976|RANSE3L|RN3|RNASE3L ribonuclease III, nuclear	-0.618589	-0.868332	-0.49318	-0.824205	-0.514874	-0.467528	-0.456915	-0.13716	-0.618589	-0.658571	-0.474605	-0.578348	-0.502597	-0.675309	-0.767461	-0.495607	-0.670847
Hs.463032	W60057,W23757	KRT13 CK13|K13|MGC3781 keratin 13	1.96941	1.86559	1.49745	2.00374	0.947802	0.762844	1.19844	1.15573	1.96941	1.97396	1.55487	1.94792	1.64095	1.91345	1.5218	1.92584	1.6938
Hs.12813	AA707871	TIPARP DDF1|DKFZP434J214|DKFZp686N0351|DKFZp686P1838|PARP-1|PARP-7|PARP7 TCDD-inducible poly(ADP-ribose) polymerase	1.02284	1.13604	1.21537	0.589567	1.1308	0.877375	1.85829	0.702546	1.02284	0.820211	1.3101	1.00573	1.28202	1.50116	1.47877	1.67079	1.53098
Hs.496383	R07295,AI139693	SOAT1 ACACT|ACAT|ACAT1|RP11-215I23.2|SOAT|STAT sterol O-acyltransferase (acyl-Coenzyme A: cholesterol acyltransferase) 1	-1.56204	-1.31805	-1.12439	-0.72803	-0.456226	0.208805	-0.688426	-0.270987	-1.56204	-3.56102	-3.63503	-2.68646	-2.67539	-2.92654	-3.37286	-2.66979	-2.7663
T95953	T95953	none	0.648205	-0.451443	0.85698	-0.83596	0.0351169	-0.240973	0.0188465	-0.0491124	0.648205	1.1282	0.86563	1.35442	1.15404	1.33282	1.31947	1.2493	1.20786
Hs.65734	H17528,AI208686	ARNTL BMAL1|BMAL1c|JAP3|MGC47515|MOP3|PASD3|TIC aryl hydrocarbon receptor nuclear translocator-like	0.468227	0.358444	0.708426	0.263865	0.156522	0.104636	0.0387386	0.226338	0.468227	-0.281029	0.0856958	0.0381773	0.0982877	-0.150195	0.102337	0.0364819	0.0174718
Hs.533717	AA701996,N74203	DLK1 FA1|PREF1|Pref-1|ZOG|pG2 delta-like 1 homolog (Drosophila)	-4.03866	-4.03855	-4.26896	-3.75149	-3.56481	-3.3577	-3.29054	-3.18314	-4.03866	-3.76563	-3.56901	-3.0552	-3.90219	-3.8871	-3.88451	-3.17508	-4.25206
Hs.473152	AA399334	TFAP2C AP2-GAMMA|ERF1|TFAP2G|hAP-2g transcription factor AP-2 gamma (activating enhancer binding protein 2 gamma)	-3.24805	-3.88537	-3.19442	-2.78359	-2.69425	-2.43734	-2.47201	-2.13049	-3.24805	-4.9723	-4.21963	NA	-4.70966	-5.27663	-4.99014	-4.6032	-4.98393
Hs.522988	AA702464,T55871,AI203682	HKDC1 FLJ22761|FLJ37767|MGC125688 hexokinase domain containing 1	3.12173	2.48171	2.83377	1.99142	1.70617	1.71676	2.13273	1.41883	3.12173	3.78797	3.38453	3.97262	3.91508	4.07779	3.83535	3.44949	4.05278
Hs.5683	AI073457,AA931245,AA862973	DHX15 DBP1|DDX15|HRH2|PRP43|PRPF43|PrPp43p DEAH (Asp-Glu-Ala-His) box polypeptide 15	0.127722	0.192684	0.42593	0.486063	0.176382	-0.0490686	0.223318	0.221434	0.127722	0.280663	0.261052	0.780597	0.473064	0.734966	0.543255	0.410815	0.692666
Hs.435215	H07991	VEGFC Flt4-L|VRP vascular endothelial growth factor C	-4.24723	-3.7676	-4.61465	-4.3082	-2.90174	-2.76086	-3.1141	-3.96472	-4.24723	-2.29103	-2.16885	-3.39523	-1.95117	-3.31974	-3.19848	-2.63512	-3.69194
Hs.241576	AA195378,AA461503	DERL1 DER-1|DER1|FLJ13784|MGC3067|PRO2577 Der1-like domain family, member 1	0.157753	0.0440409	0.497268	0.306403	1.48278	1.42262	1.24674	1.20002	0.157753	-1.18237	NA	NA	NA	-1.58053	-1.31196	-1.34103	NA
Hs.466871	AA455222	PLAUR CD87|UPAR|URKR plasminogen activator, urokinase receptor	-2.62305	-2.26992	-3.75675	-2.98655	-2.16566	-1.91052	-1.86927	-2.29746	-2.62305	-0.955662	-0.865132	-1.0343	NA	NA	-1.81174	-1.19174	NA
Hs.445045	AA173907	none	2.05104	2.24844	1.42841	3.27421	0.961935	0.918006	1.01174	2.28932	2.05104	1.57695	NA	NA	NA	1.62513	1.00201	NA	1.33139
Hs.520917	AI014982,R22065,AI004280,R31793,AA411648,H12636	RSAFD1 FLJ10900|MGC23001|MGC60291 radical S-adenosyl methionine and flavodoxin domains 1	0.385535	0.307326	0.114027	0.105518	-0.0502146	-0.0573227	-0.0875093	-0.0193094	0.385535	0.316623	0.124295	0.186963	NA	0.185463	0.289934	0.433476	0.504828
Hs.278635	AI276533,N64387	HDCMA18P DKFZP564K112|MGC104360 HDCMA18P protein	0.0818305	0.0689044	0.285031	-0.372189	0.59808	0.477069	0.609786	0.252373	0.0818305	-0.254608	-0.288209	-0.101416	0.000286883	0.294361	-0.0196978	-0.0223783	0.432473
Hs.116885	AA663110,R41996	CECR2 KIAA1740 cat eye syndrome chromosome region, candidate 2	-0.342069	-0.388368	-0.94949	-0.52822	-0.401196	-0.0695952	-0.239236	-0.327572	-0.342069	-1.1636	NA	NA	-1.60034	-1.40047	-1.71326	-1.34056	-1.69787
Hs.28540	N59219	none	2.72237	3.19649	3.53561	2.84553	1.96037	2.06041	2.66059	2.40361	2.72237	2.60482	2.64311	2.69941	NA	2.54424	3.1589	3.0691	2.99107
Hs.483305	T57556	HINT1 HINT|PKCI-1|PRKCNH1 histidine triad nucleotide binding protein 1	-0.252157	-0.297434	NA	-0.993333	0.353796	0.0927579	0.419372	0.205437	-0.252157	-1.40559	-0.378343	NA	0.0614749	-0.447896	-0.49189	-0.557178	-0.462091
Hs.569919	T97475	none	-0.755393	-1.08818	-1.38701	-0.668037	-0.313446	-0.275085	-0.467297	-0.674463	-0.755393	-0.925909	-0.863579	-0.531777	-1.20751	-0.735355	-0.828377	-0.889586	-1.3732
Hs.559460	AI016673,AA598520,AA702012,R01739,AA010260	LOC360030 - homeobox C14	1.0516	0.891585	1.08547	1.09544	0.709556	0.577702	0.679672	0.756939	1.0516	1.0765	0.747961	0.955971	0.871534	0.682393	0.830427	0.875876	0.840901
Hs.431081	AI276062,AA504253,W37628,AI201014	USP53 DKFZp781E1417 ubiquitin specific peptidase 53	1.67251	1.46425	2.03108	1.57813	1.65699	1.40619	2.60938	1.6709	1.67251	1.01456	1.34897	1.17784	1.38906	1.40934	1.28066	1.12152	1.68965
H69878	H69878	none	-2.05662	-1.61783	-2.24122	-1.24075	-0.88384	-1.01343	-1.05251	-0.765838	-2.05662	-1.78823	-1.41153	NA	-1.72698	-0.964534	-1.58171	-1.7328	-1.44885
H22563	H22563	none	-0.345134	-0.345203	-1.22275	-0.887828	0.135339	-0.26268	-0.955887	-0.120224	-0.345134	-0.947782	NA	-0.449337	NA	-0.952	-1.08416	-0.81466	-0.851453
Hs.30743	AA598817	PRAME MAPE|OIP4 preferentially expressed antigen in melanoma	-3.92168	NA	NA	-5.99157	-3.50466	-3.74849	-3.48024	-5.40315	-3.92168	-2.89769	-2.54535	-2.85699	-1.78283	-3.55639	-3.80811	-2.51875	-3.30511
Hs.498732	N91990,AI269774,H50223	PHYH LN1|LNAP1|PAHX|PHYH1|RD phytanoyl-CoA 2-hydroxylase	0.0190328	0.519802	0.902726	0.277669	0.599509	0.713858	0.669215	0.731005	0.0190328	NA	-0.138373	-0.3533	NA	-0.126451	-0.17223	NA	NA
Hs.466291	N64175	LOC148206 DKFZp547O168 hypothetical protein LOC148206	-1.18941	-0.995595	-0.295609	-0.981848	-0.307664	-0.0754254	0.00161195	0.101035	-1.18941	-2.09861	-1.48364	NA	-0.81132	-1.6256	-1.55109	-1.39166	-1.70507
Hs.356440	AA491249,AA996174	HSPC016 - hypothetical protein HSPC016	-0.307421	-0.507584	0.118026	-0.952713	0.491884	0.349407	0.469749	0.0439631	-0.307421	-0.815651	-0.663983	-1.33192	-0.433115	-0.526386	-0.904974	-0.43797	-0.910865
Hs.502829	AA454673,H91353,AA912747,N46360	SF1 D11S636|ZFM1|ZNF162 splicing factor 1	0.128665	0.259621	0.672843	0.157196	0.279637	0.247671	0.443292	0.384675	0.128665	0.465239	0.0919155	0.430649	0.00242942	0.0827614	0.167976	0.143599	0.358246
Hs.236030	H24688	SMARCC2 BAF170|CRACC2|Rsc8 SWI/SNF related, matrix associated, actin dependent regulator of chromatin, subfamily c, member 2	-1.79432	-1.96151	-3.00729	-2.24762	-1.92912	-1.6647	-1.74235	-2.43012	-1.79432	-1.54255	-1.91449	-2.12035	-1.51786	-2.07448	-2.6165	-1.8731	-2.28691
Hs.567893	W73004,AA490846	CERKL RP26 ceramide kinase-like	-3.01113	-2.63904	-3.69123	-2.4916	-2.14372	-2.03929	-2.25957	-1.96776	-3.01113	-3.41865	-2.99349	-3.04789	-2.63162	-2.83725	-3.65776	-3.2018	-3.38214
Hs.495755	AA995351	RBBP7 RbAp46 retinoblastoma binding protein 7	-0.187373	0.147129	1.03686	0.30313	1.50507	1.17059	1.34472	1.00469	-0.187373	-1.24976	-0.763593	-0.701925	-0.460505	-0.88327	-1.06343	-0.63341	-0.506083
Hs.311640	AA625632	LOC149329 - similar to Zgc:66168 protein	0.788094	0.865055	1.14951	0.560368	1.9258	1.45318	1.88336	1.30648	0.788094	-0.886662	-0.434743	-0.964686	-0.0289302	-0.46	-0.742208	-0.286063	-0.838135
Hs.516539	N66197,AA496097,H99811,AA490224	HNRPA3 2610510D13Rik|D10S102|FBRNP|hnRNPA3 heterogeneous nuclear ribonucleoprotein A3	-0.265109	-0.692144	0.153429	-0.20486	-0.0311253	-0.112783	-0.129002	0.00796557	-0.265109	NA	NA	NA	NA	0.203475	-0.289873	-0.0614662	-0.145974
Hs.25292	N94468,T99236	JUNB - jun B proto-oncogene	0.254877	0.101439	0.418563	0.151989	0.216473	0.249461	0.410654	0.397806	0.254877	0.00429561	-0.387843	-0.201217	-0.101269	-0.393638	-0.153703	0.142229	-0.0329377
T71648	T71648	none	0.714885	0.46014	0.041511	0.40386	-0.551005	-0.247506	-0.647008	-0.117121	0.714885	1.44318	1.05348	0.763886	0.492455	0.928733	0.859182	0.534193	1.23848
Hs.504187	AA923519,R64008,AI038014	ASAM ACAM|CLMP|FLJ22415 adipocyte-specific adhesion molecule	-2.7725	-3.05829	-3.44297	-2.55411	-2.56071	-2.5259	-2.43527	-2.40226	-2.7725	-4.07305	-3.15503	-3.09128	-2.17157	-3.43183	-2.85991	-2.96481	-3.45102
Hs.220844	AA886432,AI247751	SLC22A11 MGC34282|OAT4|hOAT4 solute carrier family 22 (organic anion/cation transporter), member 11	0.86063	0.343691	0.0423761	0.12677	-0.302223	0.0677783	-0.248239	0.134381	0.86063	0.601766	NA	0.394776	NA	NA	0.682362	0.518678	0.605974
Hs.170009	AA933077	TGFA TFGA transforming growth factor, alpha	1.79309	1.93545	2.33431	1.6976	1.10612	1.14488	1.78092	1.61364	1.79309	0.511552	NA	NA	1.29305	NA	1.76874	1.50022	1.56478
Hs.555881	W42414,W72201,AI074534,AI356395	SMAD3 DKFZP586N0721|DKFZp686J10186|HSPC193|HsT17436|JV15-2|MADH3|MGC60396|Smad 3 SMAD, mothers against DPP homolog 3 (Drosophila)	0.615357	0.513048	0.842898	0.895627	0.535688	0.623289	0.662915	0.69825	0.615357	0.488417	0.388508	0.203066	0.361644	0.374322	0.323583	0.231806	0.182487
T92782	T92782	none	-0.0472588	0.12488	0.448948	-0.0399862	1.27853	0.812239	1.00491	0.535687	-0.0472588	0.249066	0.235032	NA	0.119856	0.450385	-0.297144	0.482397	NA
R31562	R31562	none	2.26428	1.80264	2.47941	2.64439	1.59624	1.46948	1.69487	1.91825	2.26428	2.10981	1.83045	2.21698	2.02265	2.39312	2.05435	1.83689	2.18705
Hs.486074	AI337422	AIM1 ST4 absent in melanoma 1	1.25557	1.35331	2.26573	0.869555	1.89014	1.96416	2.23006	1.52326	1.25557	-0.290571	0.153435	0.276936	0.472567	0.455898	0.243216	0.542081	0.204736
Hs.513705	AA454174	ZNF19 KOX12|MGC51021 zinc finger protein 19 (KOX 12)	0.035552	0.0487347	-0.70907	-0.0987996	-0.782792	-0.92467	-0.670994	-0.663222	0.035552	0.609429	0.293082	0.218292	0.264742	0.41345	0.516967	0.305147	0.561079
Hs.406788	AA676268,AA873234,N25049	RAB11FIP4 FLJ00131|KIAA1821|MGC11316|MGC126566|RAB11-FIP4 RAB11 family interacting protein 4 (class II)	0.88826	1.22742	1.0947	1.01478	0.797219	0.783523	0.478994	0.574677	0.88826	0.89548	1.01164	0.686561	0.839749	0.739357	1.17579	0.853471	0.724347
Hs.146074	AI274964,N34457	none	1.42233	1.4676	2.031	1.15975	0.708422	0.693211	0.837696	0.878442	1.42233	2.94385	2.95455	2.43788	2.98439	2.94127	3.08479	3.02058	2.62266
Hs.370555	AA995014	KIAA1984 MGC15438|PARF|RP11-216L13.7|RP11-216L13.9|bA216L13.7 KIAA1984	-0.221345	-0.278818	0.488313	-0.193543	1.02945	1.0381	1.26137	0.853811	-0.221345	-0.774314	-0.144957	NA	-0.010752	-0.318607	-0.0834149	-0.0143386	0.078939
Hs.201776	AA459941,AA448856,R21226	ZIM2 ZNF656 zinc finger, imprinted 2	-3.20739	-3.10389	-3.86617	-2.59471	-1.85439	-1.71187	-1.56174	-2.18987	-3.20739	-3.93595	-3.99941	-3.70704	-3.96976	-3.82902	-3.65518	-3.84722	-4.30997
Hs.368631	AA416742,AI248417	ARHGAP10 FLJ20896|FLJ41791|GRAF2|PS-GAP Rho GTPase activating protein 10	0.192412	0.0683819	0.375475	-0.346761	0.573746	0.583691	0.518429	0.570946	0.192412	0.28727	0.03086	-0.199885	0.0308801	0.114182	0.13054	-0.00818412	0.0317088
Hs.567585	AI188092,AA127017	MORN1 FLJ13941|RP4-740C4.1 MORN repeat containing 1	-0.351758	-0.675867	0.446278	-0.324927	0.333843	-0.259196	-0.608035	-0.047327	-0.351758	-0.305058	-0.437771	-0.393234	-0.991851	-1.23814	-0.843945	-0.67508	-1.01196
Hs.558268	AA701924	none	-1.51363	-1.06272	-2.12526	-0.984137	-0.721162	-0.816865	-0.804545	-0.651897	-1.51363	-1.64551	-1.41857	-1.23535	-1.63282	-1.40288	-1.27277	-1.52753	-1.34571
Hs.521432	N31948,H09757,AI042490	LZTS1 F37|FEZ1 leucine zipper, putative tumor suppressor 1	-0.65742	-0.388872	-0.830903	-0.396338	-0.586525	-0.395604	-0.855602	-0.23464	-0.65742	-0.612846	-0.359098	-0.323058	-0.611171	-0.511099	-0.559302	-0.64235	-0.541695
Hs.478048	AI018245,AI184596	FLJ16641 - FLJ16641 protein	1.05704	2.008	0.989573	0.303458	0.797618	0.799086	0.729787	0.763409	1.05704	0.695313	NA	0.795621	NA	-0.0459553	0.497423	0.858553	0.346629
Hs.301865	AA478553,W56586,N27147	DCT TYRP2 dopachrome tautomerase (dopachrome delta-isomerase, tyrosine-related protein 2)	-2.01476	-2.59834	-1.41946	-3.43392	-3.75407	-1.72168	-0.690481	-2.03604	-2.01476	-1.33565	-0.885515	-1.41134	-0.695361	-1.10506	-0.570062	-1.09131	-1.14143
Hs.434930	AA463221,R01148,AA904936	LOC400986 HEM1 protein immuno-reactive with anti-PTH polyclonal antibodies	-1.5227	-1.33453	-1.8087	-1.20789	-1.44466	-1.42646	-1.86792	-1.00923	-1.5227	-0.892769	-1.05269	-1.16133	-1.19377	-1.11145	-0.737102	-0.796327	-0.851469
Hs.156346	T96523,AA504348	TOP2A TOP2|TP2A topoisomerase (DNA) II alpha 170kDa	-0.914593	-0.106625	-0.689253	-0.597759	-0.317979	-0.434548	-0.334786	-0.494868	-0.914593	-0.339838	-0.238116	-0.581852	-0.32497	-0.34561	-0.141978	-0.272717	-0.698561
Hs.558570	AA421770,AI264078	MXRA8 MGC3047 matrix-remodelling associated 8	-0.676259	-0.479338	-0.917088	-0.219629	-0.498997	-0.26689	-0.357951	-0.410415	-0.676259	0.389666	0.156732	0.469579	0.239746	0.0932733	0.289097	0.233501	0.219237
Hs.534597	AA905896	MAGEA2B MAGE2|MAGEA2|MGC16973 melanoma antigen family A, 2B	-3.33819	-4.45794	-3.7589	-2.33504	-1.8321	-1.76852	-1.66376	-1.98778	-3.33819	-2.60532	-2.56629	NA	-3.08998	-2.56613	-2.83347	-2.94196	-3.05422
Hs.527211	W93120	none	-1.06866	-0.923027	-0.965772	-2.11307	-0.394844	-0.554956	-1.45884	0.0577576	-1.06866	-2.19237	-1.87931	-2.34716	-2.104	-1.91037	-1.80545	-2.06712	-2.11496
Hs.488282	W96107	SEC61G SSS1 Sec61 gamma subunit	0.693437	0.222074	NA	-0.702074	0.888846	0.949259	1.23907	0.428678	0.693437	0.0125915	0.466749	0.420229	0.610383	0.863605	0.202086	0.61697	0.332837
AA777717	AA777717	none	0.841504	0.969098	0.939911	0.557912	0.548863	-0.0176134	0.169219	0.202769	0.841504	0.314485	0.0905594	0.17993	0.0140687	0.0606323	0.00775274	0.017329	0.0776033
Hs.285218	AA030013	PCTP STARD2 phosphatidylcholine transfer protein	0.653216	0.356826	NA	-0.253462	1.14248	0.96762	NA	0.635957	0.653216	0.399744	0.706155	0.688672	0.602694	0.895047	0.537624	0.604288	0.682812
Hs.567436	AA994825,N20045	RAB38 NY-MEL-1|rrGTPbp RAB38, member RAS oncogene family	-1.56128	-1.23539	-1.46728	-1.05948	-1.09583	-0.99515	-0.936591	-1.0038	-1.56128	-2.87458	-2.57307	-2.41042	-2.94523	-3.18981	-3.03197	-3.08615	-2.88429
Hs.356794	AI005519,AA626146	RPS24 DKFZp686N1586 ribosomal protein S24	0.23614	0.40343	0.192633	0.0342107	1.06909	0.479527	0.994452	0.870981	0.23614	0.00604642	-0.0885014	0.0500695	-0.0666759	0.101472	-0.158182	-0.201644	0.0815603
N93403	N93403	none	-0.0676797	0.10901	0.716532	0.209993	0.662234	0.676948	1.26078	0.644141	-0.0676797	-1.45475	-0.416475	-0.70375	-0.478524	-0.690331	-0.455358	-0.290041	-0.537331
H67006	H67006	none	-0.471498	-1.27342	NA	0.243858	-0.0185656	0.0456181	0.0549508	-0.00792193	-0.471498	NA	NA	-0.294901	-0.427758	-0.397262	-0.404613	-0.684421	-0.543783
Hs.555902	AI221184,AI054096,N70773	DDEF2 AMAP2|KIAA0400|PAG3|PAP|Pap-alpha|SHAG1 development and differentiation enhancing factor 2	1.5068	1.61475	1.63861	1.32703	1.06223	1.02519	1.07623	1.18528	1.5068	1.02365	1.17337	1.13974	1.30467	1.23215	1.32673	1.18351	1.1059
Hs.83169	AA143201	MMP1 CLG|CLGN matrix metallopeptidase 1 (interstitial collagenase)	1.49899	1.25715	0.598337	1.93656	0.28905	0.435783	0.696899	0.792181	1.49899	0.299417	0.641178	0.831711	0.835496	0.917878	0.891767	0.802585	0.948464
Hs.54089	AA678295,N90286	BARD1 - BRCA1 associated RING domain 1	-1.00601	-0.771845	-1.03292	-0.997877	-0.741839	-0.408813	-0.514176	-0.473671	-1.00601	-0.559331	NA	-0.921783	-0.727949	-0.440127	-0.231929	-0.367945	-0.618485
Hs.293236	W79425	LOC147645 - hypothetical protein LOC147645	2.22573	3.06955	3.5537	2.39166	1.49826	2.02653	1.76822	1.94419	2.22573	1.65681	1.73707	1.6594	1.22849	2.06685	1.68635	1.37258	1.86517
Hs.398636	N91233	HBA2 HBA1 hemoglobin, alpha 2	1.49896	1.06388	0.445134	1.93964	0.408741	0.340963	0.339447	0.831539	1.49896	0.510107	0.287781	-0.0380104	0.0671383	-0.104554	-0.0221694	0.145458	0.0851564
Hs.170310	AI342751,R98295,AA293496	CECR1 IDGFL cat eye syndrome chromosome region, candidate 1	-0.620862	-0.615531	-0.2976	-0.221646	-0.00254133	-0.049976	0.0248273	-0.0936489	-0.620862	-0.287737	NA	-0.552538	-0.60427	-0.534878	-0.364101	-0.588237	-0.683173
R19152	R19152	none	0.555411	0.384736	0.0086546	0.788211	0.830264	1.61808	0.104456	0.233024	0.555411	-0.778	-0.757473	-0.708767	-0.871543	-0.883966	-0.607898	-0.710018	-0.479361
Hs.568169	AA039595,AA039370,AA709086,AA253395,AA035147	LOC440029 - LOC440029	-1.635	-1.87451	-1.86747	-1.37766	-1.6849	-1.60275	-1.33084	-1.67641	-1.635	-0.0741047	-0.313263	-0.123923	-0.324106	-0.181415	0.0347162	-0.0637983	-0.338378
Hs.438994	AI369596,AA885065	ZNF544 - zinc finger protein 544	-0.0794902	-0.231393	-0.95272	-0.391911	-0.680832	-0.880836	-0.72295	-0.691353	-0.0794902	0.307225	0.212654	0.252729	-0.138535	-0.0660868	0.270826	0.363255	0.200523
Hs.212885	R07066,N20003	C2orf32 DKFZp566K1924 chromosome 2 open reading frame 32	-1.08796	-1.17479	-1.79478	-1.26251	-0.999771	-1.01118	-1.08217	-1.30395	-1.08796	-0.0105379	0.0126484	-0.271743	-0.257785	NA	-0.622489	-0.305912	NA
AA436198	AA436198	none	-0.442173	-1.10252	-0.396608	-1.37385	-0.449096	-0.213331	0.147872	-0.592154	-0.442173	-1.25214	-0.571073	NA	-1.05715	-1.24186	-1.02753	-0.994068	-1.07952
Hs.528979	AA939251	none	-1.02577	-0.948585	-2.38525	-1.61377	-2.06186	-1.99644	-1.90627	-1.71612	-1.02577	-0.0462671	-0.134492	-0.0334158	-0.124784	-0.33154	0.0912107	-0.191676	-0.113631
Hs.534613	T98662,AA779404,AA677412	DLNB14 - similar to DLNB14	-0.364877	-0.322206	-0.218753	-0.443323	-0.178058	-0.085404	-0.139551	-0.138769	-0.364877	0.351231	0.0930765	0.122111	0.248284	0.225654	0.0402439	0.115155	0.0671454
Hs.278285	AI022989,H17516	DOK6 DOK5L|HsT3226|MGC20785 docking protein 6	-0.426559	-0.304259	0.0113538	-0.0991229	0.659109	0.837996	0.481285	-0.074918	-0.426559	-0.842603	-0.627566	-1.07972	-0.188792	-0.893739	NA	-0.941238	NA
Hs.74082	AI268394,AA191156,W93370	KLRC3 NKG2-E|NKG2E killer cell lectin-like receptor subfamily C, member 3	-1.96621	-2.1936	-1.94991	-2.17456	-1.61401	-1.66423	-1.53464	-1.59717	-1.96621	0.0156759	0.147807	0.341064	-0.0152953	0.11748	-0.103123	-0.104536	0.207466
Hs.473394	N66393,AI291693	C21orf34 C21orf35|FLJ38295 chromosome 21 open reading frame 34	-1.68525	-1.20009	-1.81116	-1.20643	-0.944237	-0.710673	-0.539609	-0.925729	-1.68525	-0.635383	NA	-0.21962	-0.625478	NA	NA	-0.323745	-0.230803
Hs.380539	AI041482,AA283932	ZNF559 MGC13105|Nbla00121 zinc finger protein 559	-0.575782	-0.672018	-1.28434	-0.405274	-0.702987	-0.509191	-0.566746	-0.742968	-0.575782	-0.29242	-0.0763911	-0.305156	0.000577648	-0.0749201	-0.0407047	-0.168135	0.090123
Hs.508999	AI290489,N53380,AI277387	PRKD1 PKC-MU|PKCM|PKD|PRKCM protein kinase D1	-0.32453	-0.803344	-0.838832	-0.411725	-0.844002	-0.734186	-0.860135	-0.396562	-0.32453	-0.763691	-0.553114	-0.173654	-0.293963	-0.723752	-0.262489	-0.656565	-0.321401
Hs.519294	N74178	FBN2 CCA fibrillin 2 (congenital contractural arachnodactyly)	-3.14414	-2.27321	-4.30188	-3.87936	-3.15722	-2.55174	-2.83784	-2.44705	-3.14414	-1.78185	-2.01881	-2.07203	-1.95366	-2.1744	-2.18366	-1.92157	-2.32292
Hs.444975	AI159943,AA463297	HYMAI - hydatidiform mole associated and imprinted	-1.20044	-0.576222	-2.09439	-1.20504	-0.945827	-0.82785	-0.772947	-0.733082	-1.20044	-0.744045	-0.780478	-0.969376	-0.70903	-1.13819	-0.939019	-0.991922	-0.802591
Hs.308074	AA181868,AA678369,AA598538,W31378,AI040215,AA455962,AA455654,H06154	C9orf5 CG-2|CG2 chromosome 9 open reading frame 5	-0.535011	0.00417606	-0.0824423	0.0118355	0.0462984	0.0499793	-0.0281816	0.103728	-0.535011	-0.538551	0.0535304	NA	NA	-0.168767	-0.237687	-0.154227	-0.211441
Hs.19904	R07167,H72721,AA435975	CTH MGC9471 cystathionase (cystathionine gamma-lyase)	0.14765	0.361726	0.160341	0.108217	-0.17158	0.023221	-0.223417	0.0764346	0.14765	0.402731	0.0551379	-0.0484564	0.196496	0.197001	0.162077	0.504675	0.240287
Hs.527980	AA489219,AA433910	DUT dUTPase dUTP pyrophosphatase	-0.668306	-0.518195	-0.170123	-0.822758	0.108096	-0.0207078	-0.100042	-0.158295	-0.668306	0.00431045	NA	-0.0815297	0.0781554	0.118145	-0.0681705	-0.557783	0.088996
Hs.443475	AA465345	none	-0.00808216	0.466	0.0858285	-0.429364	0.13315	0.0919235	1.13383	-0.0704061	-0.00808216	0.136871	NA	-0.226318	NA	NA	0.206571	-0.00879253	NA
Hs.156352	AI291484,AA401311	KIAA1377 - KIAA1377 protein	0.998189	0.206157	0.825172	1.04318	0.461132	0.312564	0.118905	0.44547	0.998189	0.607555	0.500654	0.334018	NA	NA	0.941807	0.1972	1.27091
Hs.6829	AA133167	KIAA1644 MGC125851|MGC125852 KIAA1644 protein	-2.14621	-2.10358	-2.8795	-2.67106	-2.18335	-1.98216	-1.70752	-3.20195	-2.14621	-2.03248	-1.59262	-1.73455	-1.81054	-1.9692	-2.35316	-1.94782	-1.90309
Hs.403937	H81067	none	-2.97632	-3.36965	-2.79678	-2.307	-2.09811	-2.17792	-1.97244	-1.67401	-2.97632	-2.49095	-2.10232	-1.6351	-1.95803	-2.30578	-2.24245	-2.09448	-2.3673
Hs.32973	AI003205,AI268011	GLRB - glycine receptor, beta	0.643992	0.666553	0.421103	-0.45739	-0.0508264	-0.199608	-0.0135888	-0.276022	0.643992	NA	0.0637635	0.380695	NA	NA	0.589734	NA	0.445924
H25895	H25895	none	-0.230172	0.124299	0.649487	-0.198703	0.622091	0.620266	0.794547	0.429107	-0.230172	-0.108063	-0.303205	-0.484698	0.0423568	-0.252232	-0.152621	-0.119386	-0.447643
Hs.127406	AA954554,AI074629,AA933794,AA417246	none	-0.171193	-0.326856	-0.723137	-0.4258	-0.330371	-0.384269	-0.485171	-0.367816	-0.171193	0.697556	0.6138	0.727419	0.475156	0.726633	0.671482	0.544167	0.653673
Hs.15827	H16467,N79586	SNX11 MGC111019 sorting nexin 11	1.00645	0.927473	1.79046	0.86714	1.58173	1.29094	1.79978	1.13139	1.00645	0.792311	0.877561	0.668384	1.03293	1.03039	0.755673	0.628647	0.83067
H77826	H77826	none	1.33344	0.675451	1.13397	1.13833	0.165834	0.0352556	-0.25756	0.804298	1.33344	1.60395	1.23163	1.5211	1.04407	1.60351	1.83908	1.50381	1.7822
Hs.486292	N35795,AA626026,AA045278	SART2 - squamous cell carcinoma antigen recognized by T cells 2	-0.0436308	-0.237242	-0.46786	-0.349996	-0.476195	-0.266719	-0.295831	-0.427248	-0.0436308	0.83391	0.307222	0.536317	0.544665	0.823749	0.53273	0.581318	0.512205
Hs.268177	R76365	PLCG1 PLC-II|PLC1|PLC148|PLCgamma1 phospholipase C, gamma 1	-1.89423	-2.07361	-0.840072	-2.48462	-0.584868	-0.547894	-0.776415	-0.940626	-1.89423	-1.35049	-0.962479	NA	-0.919084	-1.39586	-1.34074	-1.03341	-0.951036
Hs.306322	AA705735,AI613003	NAV3 KIAA0938|POMFIL1|STEERIN3|unc53H3 neuron navigator 3	-0.726676	-1.29144	-1.59347	-1.39076	-0.624386	-0.77509	-0.529859	-0.878703	-0.726676	-1.60077	-1.59583	-1.00214	-1.38167	-1.44956	-1.73986	-1.32082	-1.2719
Hs.147492	H51765,AI299566,AI348455,W56356	PEG10 Edr|HB-1|KIAA1051|MEF3L|RGAG3 paternally expressed 10	-4.1477	-3.14514	-1.08881	-2.86164	-3.04256	-2.78354	-2.93055	-3.1756	-4.1477	-4.21142	-3.88681	-4.81685	-3.99338	-4.55797	-4.65503	-4.33676	-4.88837
H13424	H13424	none	-3.61338	-3.3253	-3.95814	-3.49752	-2.69739	-2.77076	-2.58918	-3.36952	-3.61338	-2.73509	-3.14333	-4.22034	-2.2743	-4.55758	NA	-3.20053	-3.50519
Hs.117367	AA702013	SLC22A1 HOCT1|OCT1|oct1_cds solute carrier family 22 (organic cation transporter), member 1	1.8108	1.73663	2.14597	1.74827	1.21443	1.10231	1.38168	1.15097	1.8108	1.5396	1.52996	1.48966	2.05465	1.68192	1.44168	1.43193	1.76307
Hs.292281	AI049960,AA903500	TGIF2 - TGFB-induced factor 2 (TALE family homeobox)	-0.241798	0.172228	-0.561495	-0.562158	0.177001	0.216827	-0.204252	0.0874446	-0.241798	-0.759075	-0.587484	-0.867974	-0.254691	-0.793747	-0.692073	-0.207678	-0.972694
Hs.515634	H23081	ZNF264 - zinc finger protein 264	0.503445	0.0300999	1.08656	0.492928	0.894578	0.790606	1.01011	1.03425	0.503445	-0.242258	-0.167875	-0.361998	0.0787942	-0.0924224	-0.207043	0.123395	-0.379936
Hs.351279	H42679	HLA-DMA D6S222E|DMA|HLADM|RING6 major histocompatibility complex, class II, DM alpha	1.0316	0.916076	1.14164	2.03946	1.15937	1.23773	-0.186352	1.20639	1.0316	1.27928	0.78369	0.957456	0.765713	1.10546	1.22523	0.938135	1.30382
AA777926	AA777926	none	-0.137884	NA	NA	-0.0498401	0.552259	0.226862	0.721618	0.388892	-0.137884	-0.714041	0.00575407	-0.74508	0.295607	0.0808827	-0.181736	0.221065	-0.240662
Hs.25996	AA625894	none	0.0165639	0.48017	0.806611	-0.149429	1.40754	1.16116	1.18684	0.752111	0.0165639	-0.714415	0.0280605	-0.583717	0.742198	0.378128	-0.269088	0.607817	-0.149408
Hs.507916	AA933010,AA907689,AA398237,AA287488,AA664389,AA705290,AI299525	TSC22D1 DKFZp686O19206|MGC17597|RP11-269C23.2|TGFB1I4|TSC22 TSC22 domain family, member 1	0.410726	0.38929	0.57051	0.308691	0.599281	0.508169	0.592361	0.211773	0.410726	NA	-1.15123	-1.64146	-1.345	-1.40991	-1.30526	-1.28716	-1.30396
Hs.381126	H73727,AI095830	RPS14 EMTB ribosomal protein S14	0.203977	0.342873	0.498734	-0.0888854	0.493199	0.495125	0.490589	0.253572	0.203977	-0.423171	-0.276209	-0.747492	0.113196	-0.0645624	-0.370534	0.0894869	-0.370726
Hs.469615	AA101761,R68828	SEPT10 FLJ11619 septin 10	-0.0204378	-0.138391	0.134514	-0.165465	0.509271	0.586845	0.486192	0.129992	-0.0204378	0.172463	0.344614	NA	0.329785	0.0680022	0.47284	0.527401	0.223103
Hs.563529	H58574	none	-0.0273095	-0.230171	0.442403	-0.443709	0.731616	0.687937	1.19768	0.71263	-0.0273095	-0.0975347	-0.309949	-0.418989	0.0231342	-0.179114	-0.48562	-0.189014	-0.411031
Hs.530315	R60807,AI198111	FLJ39378 MGC105128|MGC99793 hypothetical protein FLJ39378	-0.0775242	-0.110872	-0.152278	-0.723849	-0.123022	0.172929	-0.327031	0.248433	-0.0775242	-0.931855	-0.0946587	-0.853094	0.535115	-0.0207494	-0.219691	0.412166	-0.274349
Hs.507783	AA776940,AI000008,AA457150,R05749,N34494	RP11-50D16.3 DKFZp313M1221|DKFZp686E1140|LOC387921 similar to RIKEN cDNA 8030451K01	0.437553	0.418842	0.269543	0.259925	0.377918	0.255927	-0.0258976	0.459311	0.437553	-0.243918	-0.0938212	NA	-0.111134	-0.253313	-0.103392	-0.0745011	-0.246487
Hs.35861	AA127069	RIS1 DKFZp586E1621|p40BBP Ras-induced senescence 1	-2.81285	-2.41901	-2.14163	-1.92342	-1.57111	-1.4948	-1.61082	-1.12196	-2.81285	-2.44213	-2.13971	NA	-2.37712	-2.76082	-2.62666	-2.32334	-2.49494
Hs.27371	AA005410	LOC157562 - hypothetical protein LOC157562	0.739947	-0.167031	1.46239	0.420695	1.49652	1.66593	1.63364	1.07927	0.739947	0.0944223	0.01015	-0.405183	0.36082	-0.137327	-0.158311	0.085054	-0.291028
Hs.496057	W47116,R00403	SLC9A7 NHE7|SLC9A6 solute carrier family 9 (sodium/hydrogen exchanger), member 7	0.35915	-0.218783	-0.475888	0.222434	-0.359598	-0.481685	-0.60585	-0.255052	0.35915	0.547313	0.189274	0.305568	0.584587	0.620862	0.286975	0.33001	0.492025
Hs.513626	N55459,T56281	MT1F MGC32732|MT1 metallothionein 1F (functional)	-1.43603	-1.49875	-1.4934	-1.40272	-1.15561	-1.17413	-1.09576	-1.03345	-1.43603	-1.96144	-1.79944	-2.18833	-1.84399	-2.14795	-1.98026	-1.68834	-2.17916
H28469	H28469	none	2.469	2.0447	2.55909	1.77958	1.16698	1.43101	1.25585	1.34754	2.469	2.46586	2.69444	2.64211	2.9599	4.06861	2.29186	2.57068	2.60052
Hs.15154	AA448569	SRPX DRS|ETX1 sushi-repeat-containing protein, X-linked	-3.37446	-1.44953	-4.10001	-2.90284	-1.77408	-1.49932	-1.72117	-1.86936	-3.37446	-3.12149	NA	-2.89201	-3.83698	NA	-2.96219	-3.3907	-3.76917
Hs.515951	AI208700,T77847,AA282184	SH3YL1 DKFZP586F1318|Ray SH3 domain containing, Ysc84-like 1 (S. cerevisiae)	0.824956	0.849141	0.884943	0.745221	0.580127	0.391471	0.22213	0.501021	0.824956	0.156617	0.203025	0.155008	0.290972	0.292092	0.0943494	0.486261	0.27538
Hs.569160	T70342	none	-0.780573	-0.547263	-1.15475	-0.924445	-1.52539	-0.989418	-1.48589	-0.900664	-0.780573	-0.203054	-0.292711	-0.117997	-0.246253	-0.0425519	-0.0380788	-0.143925	-0.0998401
Hs.143746	H05811	none	-0.229858	-0.277208	0.59592	-0.632484	1.14841	1.06595	1.22621	0.805673	-0.229858	-0.329696	-0.497717	-0.640879	0.173528	-0.315827	-0.244721	-0.137155	-0.59994
Hs.368802	AA883311	SP5 - Sp5 transcription factor	-0.535155	-0.130103	-0.446582	-0.750999	-0.1106	0.381414	-0.0958808	0.0769099	-0.535155	-0.371475	NA	NA	-0.422274	NA	NA	-0.965294	-0.67981
Hs.24309	AA470066	THEDC1 FLJ11106|MGC51852 thioesterase domain containing 1	0.843085	-0.337528	1.39795	0.298764	-0.200253	-0.448872	-0.205019	0.391979	0.843085	1.53332	1.43678	1.21996	1.17082	2.22609	NA	NA	1.09181
R00822	R00822	none	-0.500105	-0.798675	NA	-0.706485	-1.31197	-0.958026	-1.50732	-1.13454	-0.500105	-0.14505	-0.191125	-0.296725	-0.636471	-0.637077	-0.628743	-0.607195	-0.376252
Hs.2890	R89715	PRKCG MGC57564|PKC-gamma|PKCC|PKCG|SCA14 protein kinase C, gamma	1.16879	0.322774	-0.292181	1.06346	-0.0413635	-0.266432	0.0774785	0.246017	1.16879	2.48933	2.25179	2.37894	1.84234	2.17147	2.48363	1.79728	2.26451
Hs.135693	AA933744	ECAT11 FLJ10884|MGC133253|RP5-1155K23.3 hypothetical protein FLJ10884	-3.00781	-1.64607	-3.38409	-2.83422	-1.88347	-1.6291	-1.43599	-1.99928	-3.00781	-1.85766	NA	-2.30556	-1.39511	-1.89604	-2.31776	-2.11601	-2.1685
R39616	R39616	none	0.364812	0.252659	NA	-0.0332768	-0.18294	-0.325387	-0.662918	0.0705803	0.364812	0.388724	0.646362	0.440044	0.500181	0.149904	0.256851	NA	0.196561
Hs.172631	AI309439,AA609962,AA436187	ITGAM CD11B|CR3A|MAC-1|MAC1A|MGC117044|MO1A integrin, alpha M (complement component receptor 3, alpha; also known as CD11b (p170), macrophage antigen alpha polypeptide)	-0.0411272	-0.130459	-0.826606	-0.734474	-0.806382	-0.879275	-0.734001	-0.691525	-0.0411272	-0.0247742	0.123837	0.414068	NA	0.120888	0.00609292	NA	0.0451717
Hs.292156	AI016775,AA634250,AA479972,AA425947	DKK3 REIC dickkopf homolog 3 (Xenopus laevis)	-1.687	-1.10235	-1.17603	-1.09944	-0.499432	-0.498919	-0.356885	-0.45012	-1.687	-0.4006	NA	-0.668911	-0.604808	-0.904014	-0.743066	-0.92015	-0.935397
Hs.556902	R73909	none	1.15474	0.515336	0.210683	1.33811	0.0910457	0.00795441	0.442951	0.624306	1.15474	2.29579	1.99993	2.45654	1.5957	1.85212	2.60343	1.71206	2.30196
Hs.444627	AI003861,AA975489,AA994394,AI281258,AA978293,R39066	MAML3 CAGH3|ERDA3|GDN|MAM-2|MAM2|TNRC3 mastermind-like 3 (Drosophila)	1.2218	0.885113	0.986024	0.874998	0.667695	0.581621	0.477592	0.548295	1.2218	1.4408	NA	1.65817	1.67649	2.07434	1.60821	1.94597	1.59393
Hs.168132	N59270,AA973334	IL15 IL-15|MGC9721 interleukin 15	0.746798	0.353078	0.383393	-0.0617907	0.23657	-0.164009	-0.100735	0.0607773	0.746798	1.79084	1.94839	1.12745	1.95585	NA	1.69047	1.59886	1.33544
Hs.443673	AA481788	KIAA1002 PR01365 KIAA1002 protein	-0.123843	-0.120186	1.05732	0.104985	1.45094	1.32317	1.4923	0.888585	-0.123843	-0.403376	-0.416122	-0.490032	NA	NA	-0.531695	-0.0074945	NA
Hs.213394	AA926990,AA889813,AA495835	EPB41L3 4.1B|DAL-1|DAL1|KIAA0987 erythrocyte membrane protein band 4.1-like 3	-1.36424	-0.581273	-1.57262	-0.891654	-0.859268	-0.851141	-0.578561	-0.846314	-1.36424	-2.29375	-1.71888	-2.29912	-1.90616	-2.53425	-2.32588	-2.16086	-2.61499
Hs.489051	N52554,AA149579	STEAP2 IPCA-1|IPCA1|PCANAP1|STAMP1|STMP six transmembrane epithelial antigen of the prostate 2	1.08225	0.0882322	1.47924	0.629148	0.940107	0.749674	1.02049	0.96726	1.08225	1.28685	1.11279	0.717498	1.05439	0.990885	1.06279	1.05488	1.26282
Hs.70312	AI002403	COX7A2 COX7AL|COX7AL1|COXVIIa-L|MGC118950|MGC118951|MGC118952|MGC126875|MGC126877 cytochrome c oxidase subunit VIIa polypeptide 2 (liver)	-0.0306358	-0.153582	NA	-0.7008	0.627448	0.384611	0.69509	0.276471	-0.0306358	-0.309136	-0.0676544	-0.78886	0.263146	-0.0328072	-0.252468	0.0672156	-0.330021
Hs.301853	AA485449	RAB34 RAB39|RAH RAB34, member RAS oncogene family	-2.61124	-3.63153	-1.82639	-1.99345	-2.17225	-1.6525	-1.99719	-2.20491	-2.61124	-3.50717	-2.99741	-3.38988	-3.28212	-3.53488	-3.50577	-3.60802	-3.627
Hs.3352	AA127093	HDAC2 RPD3|YAF1 histone deacetylase 2	-0.460081	-0.0580115	0.335727	-0.0314186	0.781813	0.507825	0.878981	0.419997	-0.460081	-1.14201	-0.361291	-0.56125	-0.142705	-0.123832	-0.476184	-0.166297	-0.34177
Hs.445534	T95053,AA975430	PER1 MGC88021|PER|RIGUI|hPER period homolog 1 (Drosophila)	-0.326423	-0.211718	0.100886	-0.255217	-0.370486	-0.0584144	0.162214	-0.321748	-0.326423	0.76577	0.409994	0.731915	0.519797	0.191122	0.288965	0.806641	0.318351
H54394	H54394	none	1.91486	1.68707	1.97777	0.961248	0.640318	0.441524	0.834141	0.660015	1.91486	3.08457	2.77	2.77588	2.9861	2.98017	2.94727	2.94058	2.9731
Hs.226390	AA826373,AA187351	RRM2 R2|RR2M ribonucleotide reductase M2 polypeptide	-0.255442	-0.318221	0.111551	0.175714	-1.17463	-1.22116	-1.09087	-1.01191	-0.255442	1.31521	1.24021	1.41053	1.19396	1.42328	1.28881	1.0267	1.42672
Hs.489040	N50843,H60859	SRI SCN sorcin	0.133682	0.1193	0.722761	0.264294	0.868733	0.729869	0.629672	0.819233	0.133682	0.0547155	NA	0.241038	0.496671	0.602481	0.587476	0.375958	0.658106
Hs.326035	AA486628	EGR1 AT225|G0S30|KROX-24|NGFI-A|TIS8|ZIF-268|ZNF225 early growth response 1	-1.94124	-2.34877	-1.31111	-1.81252	-1.4109	-1.27852	-0.255628	-1.57889	-1.94124	-1.23179	-1.29983	-1.19706	-0.749812	-0.793311	-0.506895	-0.732204	-1.02908
Hs.501629	AA496359	IER2 ETR101|MGC111472|MGC15265 immediate early response 2	-0.274554	-0.363564	0.259081	-0.261779	0.335482	0.165966	0.705964	0.00749618	-0.274554	0.118569	NA	-0.486304	NA	0.255356	-0.369913	0.099919	0.0545245
Hs.510697	AA634379,H05826,AA868023	LOC441708 - similar to CDC42-binding protein kinase alpha isoform A; ser-thr protein kinase related to the myotonic dystrophy protein kinase; ser-thr protein kinase PK428; myotonic dystrophy kinase-related CDC42-binding protein kinase alpha; CDC42 binidng prot...	-1.7867	-1.08909	-1.18166	-0.860886	-0.6148	-0.636253	-0.364753	-0.503404	-1.7867	-0.864931	-1.16483	-0.808103	-1.07496	-1.21715	-1.0167	-0.636396	-0.75467
Hs.445999	AA994757,N22889	DYNLT1 CW-1|TCTEL1|tctex-1 dynein, light chain, Tctex-type 1	-0.534014	-0.736793	-0.0511376	-0.71392	0.180386	-0.0177841	0.397244	0.075874	-0.534014	-0.255259	0.147423	-0.446189	0.149406	-0.0635938	-0.123324	-0.0857176	-0.238435
Hs.13854	AA994908,AA521311,AA521314	TA-PP2C DKFZp686M07120|MGC133072 T-cell activation protein phosphatase 2C	0.193954	0.0425249	0.270521	0.0398249	-0.12095	0.109227	0.111263	0.00645639	0.193954	-1.0981	-0.835443	-0.920847	-0.991191	-0.850856	-0.96083	-1.04374	-0.944635
Hs.405961	T78909,W49690	CREB3L1 OASIS cAMP responsive element binding protein 3-like 1	2.09117	2.15419	2.096	2.39858	1.66186	1.63058	1.28964	1.93587	2.09117	2.61502	2.13899	2.02469	2.01572	1.81883	2.33944	2.34809	1.95743
H09997	H09997	none	-1.05841	-0.273724	-1.09515	-0.433982	-0.838136	-0.722883	-0.759195	-1.12841	-1.05841	-0.85097	-0.954847	-0.877546	-0.561617	-0.848911	-0.819714	-0.659936	-1.08989
Hs.195642	AA456045,H17861,AA464142	C17orf27 KIAA1554 chromosome 17 open reading frame 27	0.622469	0.451741	0.690616	0.356845	0.488775	0.324774	0.331617	0.746494	0.622469	0.17629	0.0952836	0.0328553	-0.33001	-0.139947	-0.0825655	-0.069505	0.0169006
Hs.176626	W69995,AA431795,H57052,AA676259	HEMGN EDAG|EDAG-1 hemogen	-2.72285	-2.39614	-3.18577	-2.38746	-2.18829	-2.13909	-1.9677	-2.16006	-2.72285	-4.8103	-4.29152	-4.22364	-4.45904	-4.93952	-4.55996	-4.73845	-4.73817
Hs.151536	R44752	COPS7B FLJ12612|MGC111077 COP9 constitutive photomorphogenic homolog subunit 7B (Arabidopsis)	-0.152463	0.0763246	0.99569	0.0223074	1.69276	1.54763	1.67542	1.07044	-0.152463	-0.431271	-0.683942	NA	-0.764356	NA	-1.37719	-0.511002	-1.49467
Hs.531575	AA609282	FLJ40172 - hypothetical protein FLJ40172	2.29826	0.564181	0.98748	1.17955	-0.0554358	-0.173667	-0.46908	-0.150646	2.29826	3.48875	3.19824	2.49289	3.6315	3.54062	4.01073	3.43206	3.14477
Hs.226117	W69399,H57830	H1F0 H10|H1FV|MGC5241 H1 histone family, member 0	1.41609	1.4248	0.761182	0.777164	0.841589	0.901756	1.23882	0.793334	1.41609	NA	2.08105	2.24549	1.89893	2.00397	2.2632	1.89696	2.12502
Hs.502306	AA857364	EHF ESE3|ESEJ ets homologous factor	4.49258	4.70541	4.23103	7.79611	3.48786	5.76719	3.76323	3.5755	4.49258	7.57358	5.78252	5.6802	6.08804	6.80307	6.59383	6.16316	7.71471
Hs.485717	AA628251,AA187681,AA469961	SMAP1 FLJ13159|SMAP-1 stromal membrane-associated protein 1	0.494601	0.215494	0.781166	0.405932	0.775667	0.50427	0.532848	0.664378	0.494601	0.652924	0.531512	0.791496	0.408324	0.684363	0.427753	0.563455	0.723565
Hs.799	R14663	HBEGF DTR|DTS|HEGFL heparin-binding EGF-like growth factor	2.44954	1.01258	2.35555	2.55854	1.8844	2.06112	2.36391	2.20155	2.44954	2.13827	2.01477	2.46122	1.8664	2.34974	1.82572	2.36306	2.46622
Hs.358997	T67279,R44082,AA682816	TTL MGC46235 tubulin tyrosine ligase	-0.516278	-0.609369	-0.408717	-0.541553	-0.252852	-0.129582	-0.329747	-0.396877	-0.516278	-1.25253	-1.46841	-1.42689	-1.31881	-1.46274	-1.4976	-1.24385	-1.43525
AA621761	AA621761	none	-0.316854	-0.313444	-1.40138	-0.417099	-1.27548	-1.15448	-1.6475	-0.754226	-0.316854	-0.165035	-0.353393	-0.188434	-0.529899	-0.440448	-0.505518	0.0257661	-0.466407
Hs.128231	AA972716	PAGE1 GAGE-9|GAGEB1|PAGE-1 P antigen family, member 1 (prostate associated)	-3.54378	-2.58398	-3.89988	-3.88678	-2.71114	-2.5156	-2.39773	-2.68128	-3.54378	-1.31675	-1.05421	-1.13039	-1.48447	-1.08069	-1.6148	-1.20583	-1.36175
Hs.171626	AA931818,AA972630	SKP1A EMC19|MGC34403|OCP-II|OCP2|SKP1|TCEB1L S-phase kinase-associated protein 1A (p19A)	-0.647996	-1.02963	-0.59782	-0.742448	0.250585	0.265577	0.267067	-0.316693	-0.647996	-0.98438	-0.489784	-0.962157	-0.375755	-0.341962	-0.696941	-0.379317	-0.609337
Hs.1501	H64346	SDC2 HSPG|HSPG1|SYND2 syndecan 2 (heparan sulfate proteoglycan 1, cell surface-associated, fibroglycan)	-3.54638	-2.82784	-2.60154	NA	-2.14166	-2.14181	-1.8623	-2.1369	-3.54638	-4.07344	-3.21031	-2.70031	-3.31182	-4.04734	-3.77102	-3.32187	-3.00561
Hs.75652	AA056232,N56898	GSTM5 GSTM5-5|GTM5 glutathione S-transferase M5	-0.430031	0.40171	0.466072	-0.0242417	0.00193241	0.220077	0.0325331	-0.074523	-0.430031	-0.421646	-0.388578	-0.678185	-0.577485	-0.461498	-0.601078	-0.531379	-0.460966
Hs.17518	T95113	RSAD2 2510004L01Rik|cig5|vig1 radical S-adenosyl methionine domain containing 2	2.9094	NA	1.94206	1.56733	1.46951	0.373962	0.554862	1.81723	2.9094	1.95313	NA	1.00354	NA	NA	1.40859	1.47014	1.45566
Hs.10441	AA412691,AI016793	NFYA CBF-A|CBF-B|HAP2|NF-YA nuclear transcription factor Y, alpha	-0.767387	-1.15802	-1.19877	-0.740333	-0.880293	-0.704524	-0.885183	-0.466586	-0.767387	-0.123753	0.00078043	0.161619	-0.0832514	0.0654176	-0.028	-0.187888	0.0996207
H78083	H78083	none	-0.200212	0.194959	-0.224078	0.460762	0.319413	0.0733628	0.160313	0.0256493	-0.200212	-0.400975	NA	-0.0576863	NA	NA	-0.637658	-0.064835	0.00499418
R02529	R02529	none	-2.33912	-1.43129	-1.41766	-1.49712	-0.822932	-1.1469	-0.997468	-0.990315	-2.33912	-2.1202	-1.72437	-1.42473	-1.34103	-1.87574	-1.51037	-1.89085	-1.73332
T98589	T98589	none	3.77505	3.04955	3.70755	2.64406	1.82076	1.91911	2.5863	1.90307	3.77505	1.8552	1.45176	1.48207	1.53891	1.60572	1.65348	1.65818	1.77498
Hs.521563	AA402855,R44427	POLB MGC125976 polymerase (DNA directed), beta	-0.921997	-0.957848	-0.813623	-0.857038	-0.416203	-0.451225	-0.488697	-0.594665	-0.921997	-1.39584	-0.696763	-0.982948	-0.811131	-1.03599	-1.15268	-0.753658	-1.23787
Hs.132342	AA279025,AI086168,T95514	LPIN2 KIAA0249 lipin 2	0.311923	1.21329	0.833744	1.76946	0.925357	0.590382	0.6913	-0.0541116	0.311923	2.54547	2.30565	2.6544	2.27295	2.48379	2.28946	2.1442	2.505
Hs.514819	N72918,W86838	AP2B1 ADTB2|AP105B|AP2-BETA|CLAPB1|DKFZp781K0743 adaptor-related protein complex 2, beta 1 subunit	0.770093	0.0518048	0.907462	1.14367	0.547797	0.658422	0.812217	0.766136	0.770093	1.01331	0.861393	1.01451	0.840028	0.93482	0.891096	0.873986	0.875295
Hs.112932	AA621004	none	0.511232	0.133663	1.37297	0.627482	0.295546	0.381103	0.100821	0.302954	0.511232	3.7993	NA	4.95155	3.94126	3.84768	3.60868	4.3703	4.49254
Hs.438231	AA399473,R63816	TFPI2 PP5|TFPI-2 tissue factor pathway inhibitor 2	-3.81997	-4.62417	-4.01982	-2.65363	-2.90324	-2.57705	-2.56309	-2.86946	-3.81997	-3.13868	NA	-2.19384	-2.19769	-2.63012	-2.27611	-2.25168	-2.68002
Hs.380135	T53220	FABP1 FABPL|L-FABP fatty acid binding protein 1, liver	-0.291588	-0.551461	-0.91164	-0.589876	0.0615218	0.121581	-0.561884	0.0802632	-0.291588	-0.288603	-0.259614	-0.398735	0.0497242	-0.0349144	-0.115163	-0.03494	0.0220333
Hs.24656	AA703551,AA902459	KIAA0907 RP11-336K24.1 KIAA0907	-0.346935	-0.300516	-0.0975672	-0.290195	-0.0599384	-0.275744	0.00326543	-0.0931883	-0.346935	-0.238175	-0.413954	-0.464941	-0.445822	-0.354927	-0.395615	-0.540771	-0.460534
Hs.439060	H95362,AA194833,T98277,R25652	CLDN1 CLD1|ILVASC|SEMP1 claudin 1	1.50436	1.47508	1.66918	1.39594	1.01473	1.03952	1.54628	1.19481	1.50436	1.84414	1.54648	1.66759	1.66387	1.8936	1.574	1.45362	1.86027
Hs.220529	AA130584	CEACAM5 CD66e|CEA|DKFZp781M2392 carcinoembryonic antigen-related cell adhesion molecule 5	1.85227	1.54997	0.836938	1.33318	1.09314	0.970108	1.16488	1.06151	1.85227	1.33875	1.00881	0.892748	0.87431	0.596882	0.813753	0.711063	1.15049
Hs.471207	AA150435,AA406535	NDUFS1 CI-75Kd|MGC26839|PRO1304 NADH dehydrogenase (ubiquinone) Fe-S protein 1, 75kDa (NADH-coenzyme Q reductase)	-3.3329	-3.50763	-3.17697	-2.45436	-2.42137	-2.13447	-2.30546	-2.84399	-3.3329	-0.717148	-0.324216	-0.514546	-0.516841	-0.379728	-0.312211	-0.621971	-0.106395
Hs.279209	W56770,H98855,AA663440	CCDC41 NY-REN-58 coiled-coil domain containing 41	-0.912017	-0.714864	-1.07547	-0.833927	-0.736482	-0.603154	-0.598619	-0.729258	-0.912017	-1.6633	NA	-1.52815	NA	-1.46117	NA	-1.12632	-1.36519
T67128	T67128	none	-2.33227	-0.835319	NA	-1.75692	-1.93065	-1.6977	-2.16673	-2.14254	-2.33227	-2.04804	-1.54892	-2.48791	-2.07	-2.43484	-2.461	-2.22469	-2.61126
Hs.509083	R55786,AI015320	AKAP6 ADAP100|ADAP6|AKAP100|KIAA0311|PRKA6|mAKAP A kinase (PRKA) anchor protein 6	-0.792098	-0.745976	-1.77863	-0.355118	-0.87137	-0.374134	-0.454746	-0.761497	-0.792098	NA	-0.208356	-0.485338	NA	-0.747658	NA	-0.852645	-0.847039
Hs.519057	R19478,R74183	NPY1R NPYR neuropeptide Y receptor Y1	-2.44072	-1.18678	-2.43949	-0.577423	-1.03298	-0.927679	-0.888785	-0.954995	-2.44072	-3.33148	-1.46446	NA	-1.7847	NA	NA	-4.07441	-3.12692
Hs.264887	R54846,AA281189	FGFR1 BFGFR|C-FGR|CEK|FLG|FLT2|H2|H3|H4|H5|KAL2|N-SAM fibroblast growth factor receptor 1 (fms-related tyrosine kinase 2, Pfeiffer syndrome)	-2.66851	-1.17375	-2.45663	-2.23059	-1.79205	-1.56388	-1.61277	-1.68587	-2.66851	-0.975206	-0.98928	-1.00585	-0.820038	-0.92697	-0.938592	-0.793211	-1.11052
Hs.275464	AA459401,AA458489	KLK10 NES1|PRSSL1 kallikrein 10	4.05996	3.37246	3.94443	3.0578	2.25716	2.36512	2.89028	2.38586	4.05996	3.53297	2.74259	2.75087	2.90312	3.44712	3.15074	3.40635	3.47665
Hs.166068	AA705874,AA876039	USP37 KIAA1594 ubiquitin specific peptidase 37	0.577451	0.674442	0.599139	0.705631	0.414887	0.673091	0.233849	0.745444	0.577451	0.395281	0.587944	0.290665	0.540269	0.476784	0.431303	0.586022	0.368485
Hs.534074	AA679278,AA664145	ORF1 - hypothetical protein, clone pT-Adv JuaX22	0.106117	0.0353403	0.211404	0.109913	0.32227	0.247167	0.20466	0.221096	0.106117	0.186739	-0.012674	-0.139412	0.172319	0.12126	-0.0765439	-0.237099	-0.0117053
Hs.293907	N90744,AA401309	FAM38B FLJ23144|FLJ23403|HsT748 family with sequence similarity 38, member B	-2.20202	-1.5263	-2.01106	-1.68731	-1.06846	-0.947808	-1.04239	-1.49598	-2.20202	-1.75175	NA	-1.48828	-1.4866	-1.29829	-1.5832	-0.92968	-1.56141
Hs.517070	AA683520,AA026641	SLPI ALK1|ALP|BLPI|HUSI|HUSI-I|MPI|WAP4|WFDC4 secretory leukocyte peptidase inhibitor	-1.56168	-1.20557	-2.26476	-1.22115	-1.63251	-1.42002	-1.00601	-1.63395	-1.56168	-0.706069	-0.384757	-0.88367	-0.855364	-0.691374	-1.03016	-1.26322	-0.887406
Hs.567654	N27829,AA609600	C8orf40 - chromosome 8 open reading frame 40	-0.938726	-0.77107	-0.438717	-0.854199	-0.0407417	-0.164731	-0.355317	-0.321315	-0.938726	-1.31684	-1.03729	-0.996605	-0.799558	-0.925837	-0.901602	-0.961508	-1.19962
Hs.269775	R00265,AA909149,N39160,AA457253	SUMO4 IDDM5|SMT3H4|SUMO-4|dJ281H8.4 SMT3 suppressor of mif two 3 homolog 4 (yeast)	-0.119034	-0.133317	0.856635	0.00315623	1.31754	1.08287	1.36818	0.883826	-0.119034	-0.943929	-0.695385	-0.621129	-0.655946	-0.671851	-0.431257	-0.56964	-0.64099
Hs.559812	AA669162	none	0.582479	0.199821	0.128563	-0.206068	1.32108	0.792504	0.852052	0.102056	0.582479	0.389889	0.451774	-0.11137	0.441742	0.246237	0.23713	0.2457	0.309325
Hs.525589	AA425780,R44918	MEG3 FLJ31163|FLJ42589|FP504|GTL2|PRO0518|PRO2160|prebp1 maternally expressed 3	-0.928101	-1.26128	-1.11512	-0.8214	-0.976011	-0.57688	-0.52105	-0.637556	-0.928101	0.388509	-0.00148844	-0.019831	0.163594	-0.0234933	-0.0430353	-0.0280382	0.15023
Hs.561328	R09574	none	2.30495	2.60079	2.14084	2.01642	1.4864	1.43943	1.17698	1.73278	2.30495	1.58839	NA	2.03964	NA	NA	1.94294	NA	2.82305
R45254	R45254	none	-4.2919	-3.05164	-5.11531	-1.72836	-3.69304	-2.79306	-2.68893	-2.58199	-4.2919	-4.01173	NA	-2.24924	-2.73755	-3.20583	-2.88902	-3.08134	-3.06711
Hs.520189	AA487608,AA700773,H06233,H02231,AA992103	ELOVL5 HELO1|RP3-483K16.1|dJ483K16.1 ELOVL family member 5, elongation of long chain fatty acids (FEN1/Elo2, SUR4/Elo3-like, yeast)	-2.16889	0.289875	-1.80038	-0.842031	-1.13346	-1.11744	-0.722883	-0.82963	-2.16889	-0.817817	-0.969301	-1.26656	-0.980076	-1.11058	-1.2826	-0.992881	-1.08005
Hs.470804	AA459868	UBE2E3 UBCH9|UbcM2 ubiquitin-conjugating enzyme E2E 3 (UBC4/5 homolog, yeast)	-0.24703	0.262037	0.694385	-0.113931	0.863955	0.675833	1.15985	0.484329	-0.24703	-1.6115	-1.1869	NA	-0.571417	-0.85119	-0.628183	-0.413292	-0.673922
Hs.516633	AA099105	NCKAP1 HEM2|KIAA0587|MGC8981|NAP1|NAP125 NCK-associated protein 1	0.49369	0.78767	NA	0.746444	1.18809	0.76603	1.42557	1.35146	0.49369	-0.509354	0.572186	0.0855931	0.790426	0.56201	0.339067	0.503395	0.201765
T62048	T62048	none	-2.37144	-2.13761	-2.86031	-2.30614	-1.65928	-1.48514	-1.56061	-1.76612	-2.37144	-1.31433	NA	-1.34422	-1.43116	-1.93685	-2.11456	-1.72278	-1.40367
Hs.339	R70505	P2RY2 HP2U|MGC20088|MGC40010|P2RU1|P2U|P2U1|P2UR|P2Y2|P2Y2R purinergic receptor P2Y, G-protein coupled, 2	2.15824	2.59282	2.41827	1.91202	1.1251	1.24303	2.00131	1.83914	2.15824	1.74244	NA	1.48258	NA	NA	1.66921	2.00126	1.69248
Hs.410037	AA598794	CTGF CCN2|IGFBP8|MGC102839|NOV2 connective tissue growth factor	-3.5956	-3.32992	-2.13945	-2.68202	-1.65039	-1.56906	-1.33625	-1.99416	-3.5956	-3.9361	-3.23767	-2.60418	-2.84997	-3.38898	-3.53698	-2.82799	-3.55336
H68077	H68077	none	-0.0190546	-0.0756472	NA	-0.274023	-0.523174	-0.409093	-0.96953	-0.466959	-0.0190546	0.935993	0.312233	0.193402	0.141341	0.229442	0.231912	0.116144	0.29998
Hs.379018	AA400200,AA465444,N23047	TFDP2 DP2|Dp-2 transcription factor Dp-2 (E2F dimerization partner 2)	-0.653603	-0.710587	-0.814091	-0.516076	-0.35842	-0.424828	-0.654393	-0.398292	-0.653603	-0.847384	NA	-0.875049	-0.693365	-1.01195	-0.583462	-0.902173	-1.06704
Hs.96023	AI356451	CD19 B4|MGC12802 CD19 antigen	0.85521	0.413667	1.31225	0.317267	0.111885	0.443085	0.75826	0.173222	0.85521	1.45935	1.79782	1.68903	1.78862	2.00374	1.49488	1.49875	1.80508
Hs.388841	AA400474	ZPBP SP38|ZPBP1 zona pellucida binding protein	-0.437413	-1.01375	-1.31654	-0.795082	-0.676454	-0.859913	-0.952457	-0.533314	-0.437413	0.280832	-0.413833	-0.35241	-0.631352	-0.725018	-0.327612	-0.84342	-0.645649
Hs.491143	R10378,AA677287	FGL1 HFREP1|HP-041|LFIRE1|MGC12455 fibrinogen-like 1	-2.14641	-1.90548	-1.6931	-1.72853	-0.957007	-0.94998	-0.948677	-0.993019	-2.14641	-2.77576	-2.66792	-2.56946	-2.28752	-2.53304	-2.6655	-2.54794	-2.87583
Hs.175437	AA703141,AA987359,AA704355,H57664,AA487241,N93865	TTMB MGC102864|MGC90489 TTMB protein	-0.417573	-0.316132	-0.251394	-0.155916	-0.157234	-0.152544	-0.142551	0.0391557	-0.417573	NA	NA	-0.0350754	NA	NA	-0.077535	0.132255	0.150685
Hs.534168	AA111999	NDUFA1 CI-MWFE|MWFE|ZNF183 NADH dehydrogenase (ubiquinone) 1 alpha subcomplex, 1, 7.5kDa	-0.323578	-0.540462	0.284403	-0.946022	0.637397	0.500735	0.579761	0.154852	-0.323578	-0.580844	-0.43213	-1.16059	-0.240993	-0.258678	-0.728527	-0.448688	-0.61092
Hs.369438	AA101971	ETS1 ETS-1|EWSR2|FLJ10768 v-ets erythroblastosis virus E26 oncogene homolog 1 (avian)	-0.447937	-0.570516	0.0361617	-0.653745	-0.0226597	-0.304959	0.496929	-0.206352	-0.447937	-1.23898	-0.339968	-0.21709	-0.241318	-0.366692	-0.382743	-0.259969	-0.517737
Hs.462829	H80525,AA465168	FLJ34922 SLFN8/9 likely ortholog of mouse schlafen 8/9	-3.26949	-2.30404	-2.75535	-2.66326	-1.71153	-1.78817	-1.39394	-1.75714	-3.26949	-3.20489	-2.31807	-2.97252	-2.97678	-3.19827	-3.24941	-3.18978	-3.33231
Hs.558435	H49053	SLC9A3R2 E3KARP|MGC104639|NHE3RF2|NHERF-2|NHERF2|OCTS2|SIP-1|SIP1|TKA-1 solute carrier family 9 (sodium/hydrogen exchanger), member 3 regulator 2	1.62675	1.17734	1.99325	1.72253	1.22621	0.927899	1.30996	1.36394	1.62675	1.1696	0.513958	0.728925	0.89497	0.533908	0.621768	0.963126	0.930595
Hs.288771	T50041,AA704713,R34273,N70948	DKFZP586A0522 AAM-B|UbiE DKFZP586A0522 protein	-1.91157	-1.29704	-1.60065	-1.25799	-0.764355	-0.566481	-0.747294	-0.83352	-1.91157	-1.1084	-0.721915	-1.0019	-0.820715	-0.579005	-0.57173	-0.948094	-0.70752
Hs.479220	R40057	PROM1 AC133|CD133|MSTP061|PROML1 prominin 1	3.58389	3.12057	2.75103	3.62972	3.47918	3.36005	2.30309	2.95362	3.58389	1.98815	2.12503	2.76984	2.49821	2.63146	2.43436	2.61743	2.68077
Hs.477114	T83821,R35568,AA479351	PHLDB2 DKFZp434G227|DKFZp686J05113|FLJ21791|LL5b|LL5beta pleckstrin homology-like domain, family B, member 2	-1.36917	-1.65153	-1.18782	-1.30794	-1.50748	-1.18053	-0.938627	-0.865545	-1.36917	-0.262734	-0.411771	-0.0862738	-0.533282	-0.641198	-0.428548	-0.37172	-0.438046
Hs.523097	AI024552	LOC143243 - similar to Eukaryotic translation initiation factor 5A (eIF-5A) (eIF-4D) (Rev-binding factor)	0.317507	-0.380672	0.666998	-0.082757	0.081759	-0.160569	-0.0585822	0.0112354	0.317507	-0.438735	-0.485253	-0.344846	-0.717869	-0.663468	-0.616141	-0.62811	-0.586792
Hs.55481	W31899,AA974920	ZNF165 LD65|ZSCAN7 zinc finger protein 165	0.533501	0.687649	0.8344	0.560357	0.32068	0.304786	0.233004	0.28528	0.533501	0.537922	0.302203	0.403112	0.325135	0.470602	0.522108	0.431931	0.634816
Hs.81791	AA194983	TNFRSF11B MGC29565|OCIF|OPG|TR1 tumor necrosis factor receptor superfamily, member 11b (osteoprotegerin)	-3.42181	-2.85484	-2.36883	-2.30421	-1.45502	-1.75563	-1.37471	-1.48278	-3.42181	-1.693	-1.23922	-1.24655	-0.951744	-1.33154	-1.43761	-1.21233	-1.64529
R34584	R34584	none	-0.010735	0.030105	0.7953	-0.0805191	0.849884	0.731484	0.569152	0.349177	-0.010735	-0.0363429	0.356881	0.458137	0.831222	0.53075	0.650362	0.700071	0.591492
Hs.515465	AA478589,T70891	APOE AD2|MGC1571|apoprotein apolipoprotein E	-0.995797	-1.36316	-0.754631	-1.08106	-0.78139	-0.92151	-0.40734	-0.727363	-0.995797	-0.849388	-0.675677	-0.481024	-0.854254	-0.908339	-1.03598	-0.813571	-0.942153
Hs.346950	AA421218,AA454702	CRABP1 CRABP|CRABP-I|CRABPI|RBP5 cellular retinoic acid binding protein 1	-0.881122	-0.233502	0.113586	-0.0946168	0.190931	0.265494	0.203826	0.336352	-0.881122	-0.55004	-0.580938	-0.848596	-0.692161	-0.902642	-0.802621	-0.519712	-0.860861
Hs.162646	AA705184,AA088517	PPARG HUMPPARG|NR1C3|PPARG1|PPARG2 peroxisome proliferative activated receptor, gamma	1.43451	1.28188	1.06552	0.904869	0.598043	0.395327	0.456531	0.595892	1.43451	3.15654	NA	3.55084	3.39276	3.49346	3.53189	3.57302	3.60574
Hs.479214	R00276,AI187886	CD38 T10 CD38 antigen (p45)	-1.23267	-1.2877	-1.44101	-1.17034	-0.410736	-0.512367	-0.647398	-0.449861	-1.23267	-2.45679	-1.76391	-1.84846	-2.00288	-2.66483	-2.24399	-1.93601	-2.11628
Hs.335079	AA670382,H17493,AA219045	MAP1B DKFZp686F1345|FUTSCH|MAP5 microtubule-associated protein 1B	-2.06065	-3.92988	-4.49417	-3.31268	-2.64108	-3.10058	-3.05762	-3.39184	-2.06065	-0.184462	-0.0137069	-0.31294	-0.0261385	-0.090533	-0.202046	-0.186469	-0.0444865
Hs.112377	T98050	VSIG2 2210413P10Rik|CTH|CTXL V-set and immunoglobulin domain containing 2	3.87699	3.62627	3.39991	2.6213	2.69207	2.57643	2.22239	2.85299	3.87699	3.2113	2.31621	2.83639	2.71085	2.95015	2.93551	2.88927	3.12868
Hs.347524	AA181378	MGC24665 - hypothetical protein MGC24665	-1.44167	-1.03791	-0.149471	-0.714462	0.276729	0.250441	0.106532	0.334014	-1.44167	-1.95879	-0.927248	-1.4789	-1.22066	-1.5289	-1.44779	-1.38947	-1.88403
Hs.293917	R62780,T40950,AA905273,AA406320	PVRL3 DKFZP566B0846|FLJ90624|PPR3|PRR3|PVRR3|nectin-3 poliovirus receptor-related 3	0.103698	-0.0591706	-0.254076	-0.0792443	-0.256452	-0.298558	-0.204718	-0.331329	0.103698	1.0047	NA	NA	NA	NA	1.06733	0.9393	1.28053
Hs.74466	AA058357	CEACAM7 CEA|CGM2 carcinoembryonic antigen-related cell adhesion molecule 7	2.64561	2.03931	1.23193	2.12544	1.06295	0.88196	1.2463	1.90551	2.64561	3.25615	2.63777	2.72932	2.71987	3.05555	2.89205	2.46898	3.33337
Hs.98428	AA610066,AA425339	HOXB6 HOX2|HOX2B|HU-2|Hox-2.2 homeobox B6	1.17428	1.03429	0.713422	0.630899	1.16781	1.07939	0.805596	1.11953	1.17428	-1.00577	-0.506409	-0.67874	-0.428864	-0.573623	-0.475002	-0.356146	-0.798562
T82819	T82819	none	2.10618	2.19837	1.72049	1.70332	1.2682	1.14459	1.51158	1.32316	2.10618	2.12389	1.56423	1.93343	1.77771	1.67829	1.93637	2.09397	2.17219
Hs.183435	AA443099	NDUFB1 CI-SGDH|MNLL NADH dehydrogenase (ubiquinone) 1 beta subcomplex, 1, 7kDa	-0.160747	0.0200992	0.780321	-0.479072	1.49642	1.46059	1.53438	0.990148	-0.160747	-0.630159	-0.591898	-1.16843	-0.00233246	-0.448991	-0.955103	-0.0996619	-0.954646
AA491274	AA491274	none	0.937804	0.565833	0.744175	0.244453	1.34126	1.52156	1.12255	0.598565	0.937804	1.25697	NA	NA	1.46145	NA	1.26922	1.23496	1.00075
Hs.454835	AA620612	TTLL10 FLJ36119|FLJ42131|TTLL5 tubulin tyrosine ligase-like family, member 10	0.765547	0.715471	0.328506	0.2479	-0.361451	-0.352885	-0.672613	-0.229142	0.765547	0.569245	0.421488	0.191837	0.53115	0.570518	0.507154	0.598449	0.366659
Hs.153952	N51851,N35316,R60343	NT5E CD73|E5NT|NT|NT5|NTE|eN|eNT 5'-nucleotidase, ecto (CD73)	-0.891841	-1.12416	-0.963413	-0.740682	-1.27474	-0.654842	-0.593219	-0.618495	-0.891841	0.283206	0.026439	0.140609	-0.118576	-0.051402	0.107586	0.198451	0.0349492
Hs.9914	AI214697,AA701860	FST FS follistatin	-4.99327	-4.16686	-4.50385	-3.97371	-4.15848	-4.14447	-3.52863	-3.5448	-4.99327	-4.42541	-4.07083	-4.21637	-3.99533	-4.39986	-4.44945	-4.21154	-4.3984
Hs.155165	W46766,T98249,AA884633	LOC399904 - hypothetical LOC399904	1.01309	0.636164	0.589438	0.756743	0.325205	0.22572	0.322867	0.307438	1.01309	1.00619	0.599539	0.882535	0.677255	0.708867	0.710053	0.804584	0.899397
Hs.569334	AA446011,AA922002	none	-0.272761	-0.195776	-0.572067	-0.253805	-0.700942	-0.592408	-0.763879	-0.195154	-0.272761	0.0510981	-0.191294	0.0190096	-0.568669	-0.335422	-0.392607	-0.184643	-0.252697
Hs.445356	R66945,AA910336	C9orf150 FLJ38505|FLJ90271|HYST0841|MGC46502|bA3L8.2 chromosome 9 open reading frame 150	1.15597	1.02103	1.33602	0.82348	1.08013	1.17169	1.16816	0.667908	1.15597	1.46018	0.848006	1.54145	NA	1.86509	1.71695	1.67208	2.17413
Hs.435561	AA016254,AA460148	NPAT E14 nuclear protein, ataxia-telangiectasia locus	-0.0897752	-0.459838	-0.8113	-0.618566	-0.627167	-0.693366	-0.803433	-0.457784	-0.0897752	-0.685447	-0.47487	-0.680123	-0.342326	-0.41354	-0.575097	-0.439926	-0.711464
AA046522	AA046522	none	-1.05174	-0.801839	-0.306455	-0.414877	-0.0901277	0.153415	0.110057	-0.0748885	-1.05174	-0.660328	NA	-1.00614	NA	NA	NA	-0.378991	-0.42155
Hs.21160	H58542,AA669689,R12785,N35825	ME1 HUMNDME|MES malic enzyme 1, NADP(+)-dependent, cytosolic	2.49604	2.40565	2.25674	2.10454	1.63897	1.69253	1.67996	1.88572	2.49604	1.69976	1.5699	1.53928	1.67777	1.39732	1.46093	1.57132	1.74393
Hs.445239	W72556,AA922858	HOXA2 HOX1K homeobox A2	0.667493	0.184089	0.572207	0.1143	0.515211	0.485336	0.535988	0.176198	0.667493	1.4502	1.31516	0.865106	1.11432	0.939255	0.977343	1.0755	1.00779
Hs.502287	H21071,AI222606,AA482508,AA621150	none	-1.02429	-0.692301	-0.682594	-0.591671	-0.464208	-0.460774	-0.467967	-0.417854	-1.02429	-1.62992	-1.4781	-1.49125	-1.06148	-1.4604	-1.38179	-1.27334	-1.49547
Hs.567295	AA215397,AA035450,AA999732	ITPR1 IP3R|IP3R1|Insp3r1 inositol 1,4,5-triphosphate receptor, type 1	-1.35773	-0.560283	-0.687785	-0.518642	-0.314789	-0.194372	-0.296535	-0.427821	-1.35773	-1.55213	-1.13152	NA	-1.10456	-0.887967	-0.878777	-1.14943	-0.991419
Hs.2704	AA135289	GPX2 GI-GPx|GSHPX-GI glutathione peroxidase 2 (gastrointestinal)	5.022	4.5253	4.16191	4.22534	4.51443	4.36324	3.82385	3.48414	5.022	5.08884	4.50389	5.0916	4.40294	4.87556	4.59636	4.97747	5.10138
Hs.490817	AI025211,AI057229	LOC154822 - hypothetical protein LOC154822	-0.184498	-0.0840885	0.330566	0.0891999	0.454615	0.428097	0.352984	0.369868	-0.184498	-0.00214949	-0.138931	-0.532479	0.219718	-0.348577	-0.291676	0.188153	-0.421454
Hs.522543	AI014304	ADAMTSL2 KIAA0605 ADAMTS-like 2	-1.28567	-1.07807	-1.22652	-0.774398	-0.382581	-0.136826	-0.130334	-0.408535	-1.28567	-0.875788	-0.570264	-0.436522	-0.240563	-1.00838	-0.538616	-0.901998	-0.665697
Hs.574629	AA707933	none	-0.0874268	-0.0397297	0.890574	-0.53485	1.54125	1.24419	1.14913	0.849665	-0.0874268	-0.159863	-0.400297	-1.17163	0.459146	-0.207138	-0.946096	0.214631	-0.870262
Hs.495779	AA450353	ELMOD1 DKFZp547C176 ELMO domain containing 1	-4.06926	-4.44268	-3.92373	-3.7913	-3.5159	-3.58805	-3.09674	-3.41023	-4.06926	-5.08606	-4.48956	-3.67047	-3.04402	-4.43199	-3.90644	-4.92322	-4.60534
Hs.445652	AA701944,AA278594,H69291,N47341,R09691,AA465172	TRA2A HSU53209 transformer-2 alpha	0.398254	0.45041	0.772534	0.438449	0.59958	0.485192	0.647317	0.582012	0.398254	0.523708	0.311945	0.655797	0.296039	0.480491	0.494555	0.276886	0.485084
Hs.91608	R51236	OTOF DFNB6|DFNB9|FER1L2|NSRD9 otoferlin	0.0859947	0.193917	-0.252819	0.386717	-0.687817	-0.511984	-0.795432	-0.0423984	0.0859947	0.837256	0.342959	0.484261	0.325455	0.203607	NA	0.291669	0.455363
Hs.113170	AA699493	none	-2.65569	-2.56456	-2.40463	-1.77246	-1.26324	-1.13933	-1.1327	-0.980138	-2.65569	-2.77622	-2.09766	-2.4304	-2.91772	-2.75898	-2.47059	-2.6835	-2.67445
Hs.182014	N67006,AI033170,AA668726	NCKAP1L HEM1 NCK-associated protein 1-like	-0.232976	-0.236775	0.178007	-0.0984426	0.327292	0.201677	0.213336	0.0866042	-0.232976	0.0485822	NA	-0.0464232	-0.0288709	NA	0.0540758	-0.298169	-0.0671443
Hs.302754	N51496	EFCBP1 NECAB1|STIP-1 EF-hand calcium binding protein 1	-1.7503	-1.40532	-1.9428	-1.33594	-1.14124	-0.920691	-0.755087	-0.607886	-1.7503	-2.41878	NA	-1.94164	NA	-1.70905	-2.51575	-2.15046	-1.89932
Hs.371147	H38240,AI301486	THBS2 TSP2 thrombospondin 2	-1.57225	-0.449757	-0.30237	-1.82576	-1.69785	-1.58742	-1.37241	-1.84182	-1.57225	-3.2782	-2.6015	-2.50832	-2.88079	-2.67324	-2.93941	-2.8163	-2.8449
Hs.516836	AA974946	SDCBP2 SITAC18|ST-2 syndecan binding protein (syntenin) 2	2.22102	1.84871	2.10513	0.882725	1.19703	1.0318	1.25255	0.971901	2.22102	2.21643	1.61542	2.0816	2.19181	2.48869	1.87754	1.90832	2.18148
Hs.568657	N36873	none	-1.12436	-0.229114	-0.076057	-0.351273	0.0939251	0.20608	0.198923	-0.169606	-1.12436	1.15807	1.95742	0.769716	1.66329	1.36443	1.0571	1.36241	0.888117
Hs.221447	H85855,W84778	LOC56901 FLJ26118|NUOMS NADH:ubiquinone oxidoreductase MLRQ subunit homolog	0.85112	0.868082	0.686253	0.6734	0.471466	0.482434	0.105071	0.42792	0.85112	2.59939	2.29102	2.19645	2.24831	2.14066	2.09111	2.25591	2.23194
Hs.487994	N56995,AA779937,AA701905	KIAA1706 - KIAA1706 protein	1.11685	1.17057	1.04844	0.899817	0.389781	0.462016	0.618759	0.5045	1.11685	1.19813	0.816917	NA	1.17285	1.13008	0.749712	1.15854	1.22334
Hs.181174	AA894700,AA777123	CHCHD1 C10orf34|C2360|FLJ25854 coiled-coil-helix-coiled-coil-helix domain containing 1	-0.0463871	-0.0886962	0.603583	0.00607365	0.700087	0.679184	0.766566	0.492719	-0.0463871	-0.71929	NA	NA	0.236268	NA	-0.334067	0.0453251	-0.406848
Hs.501684	AA775427,H92347,AA676892,AI052470	NAP1L4 MGC4565|NAP2|NAP2L|hNAP2 nucleosome assembly protein 1-like 4	-0.157563	-0.183006	-0.0430423	-0.174682	0.0579234	-0.0329657	0.0659199	-0.0312041	-0.157563	-0.500207	-0.591751	-0.560043	-0.668595	-0.510839	-0.571019	-0.676031	-0.498235
AA872153	AA872153	none	-0.821717	-0.393762	0.341705	NA	0.346688	0.159267	0.443704	0.0712802	-0.821717	NA	NA	NA	-0.11015	0.151056	0.151136	0.296376	0.0521609
Hs.154276	AI016618,AI336948	BACH1 - BTB and CNC homology 1, basic leucine zipper transcription factor 1	-0.891321	-0.174322	0.02959	-0.00654069	0.185962	0.164275	0.346165	0.321383	-0.891321	-0.138004	-0.53513	-0.00248596	-0.298167	-0.0114253	-0.171707	-0.539569	0.0359235
Hs.8786	AA682637	CHST2 C6ST carbohydrate (N-acetylglucosamine-6-O) sulfotransferase 2	-2.14243	-1.93431	-2.40842	-1.70153	-0.928751	-1.0598	NA	-1.06855	-2.14243	-2.4136	NA	-2.08746	-1.66368	-1.78698	NA	-1.79916	-2.5336
Hs.83381	AA999901	GNG11 G protein guanine nucleotide binding protein (G protein), gamma 11	-4.25552	-4.11608	-4.34038	-3.9566	-2.65681	-2.43902	-2.46732	-2.38252	-4.25552	-4.23869	-2.96259	-3.00842	-3.83179	-4.03073	-3.38491	-3.69465	-3.90066
Hs.528673	AA626881,W68256,AI216902,N49250,AA418387	LOC157740 - hypothetical protein C8orf9	-0.267529	-0.032596	-0.0319381	-0.0159477	0.397874	0.37331	0.437043	0.105131	-0.267529	-0.54311	-0.359972	-0.0862991	-0.294768	-0.130374	0.0345303	-0.362381	-0.289456
Hs.567399	AA453202	NR1D1 EAR1|THRA1|THRAL|ear-1|hRev nuclear receptor subfamily 1, group D, member 1	1.13169	1.08867	0.934635	1.51206	0.362261	0.307038	1.24581	0.883307	1.13169	2.26026	1.1934	1.64115	1.40849	1.43579	1.35247	1.7676	1.59825
AA779737	AA779737	none	-0.224198	-0.0883752	0.596816	-0.251254	0.736277	0.758052	0.859214	0.619332	-0.224198	-0.523374	-0.319149	-0.714236	-0.0748941	-0.326934	-0.2887	-0.119501	-0.495143
Hs.188518	R06601	MT1M MGC118949|MGC40498|MT1|MT1K metallothionein 1M	-4.03427	-2.72528	-3.03753	-1.99386	-2.19393	-1.91747	-1.70779	-1.451	-4.03427	-2.61515	-2.38715	-2.74897	-2.45343	-2.8217	-2.86988	-2.62897	-2.99649
Hs.528988	AA700811	CA14 - carbonic anhydrase XIV	-2.02871	-1.26523	-1.29324	-0.882176	-0.552477	-0.478816	-0.392155	-0.678881	-2.02871	-1.28341	-0.911669	-1.25103	-1.22685	-1.51303	-1.30108	-1.31414	-1.45987
Hs.356224	AA932402	GTF2H5 C6orf175|TFB5|TGF2H5|TTD-A|TTDA|bA120J8.2 general transcription factor IIH, polypeptide 5	-1.16004	-1.21695	-1.08176	-1.75283	-0.346899	-0.61316	-0.287642	-0.636342	-1.16004	-1.06992	-1.06576	-1.38312	-0.678966	-0.940511	-1.00249	-0.938285	-1.41672
Hs.444179	AI084413,H71320,AA775275,H29301	LMTK2 KIAA1079|KPI-2|KPI2|LMR2|cprk lemur tyrosine kinase 2	1.03363	0.807189	1.04541	1.08861	0.424874	0.802975	0.638763	0.662377	1.03363	0.523259	0.156383	0.426782	0.178826	0.286438	0.408434	0.39938	0.34906
AA188761	AA188761	none	-2.97417	-2.3261	-2.32698	-1.97729	-1.64381	-1.52855	-1.5051	-1.67233	-2.97417	-2.57168	-1.66294	-2.19435	-2.01105	-2.21173	-2.26513	-2.40535	-2.84006
Hs.162852	AA668522,N69962,AA705942,N67300	HOOK3 HK3 hook homolog 3 (Drosophila)	-1.19356	-0.901865	-1.02821	-0.726743	-0.668006	-0.590137	-0.633139	-0.555715	-1.19356	-1.0906	-0.987168	-0.910485	-1.08652	-1.52501	-1.12144	-1.05224	-1.30526
Hs.192132	AI017885	TP73 P73 tumor protein p73	2.64858	1.43386	1.87563	1.67467	2.64689	1.9512	1.69278	1.27637	2.64858	1.07553	0.740152	0.69262	0.824164	0.963714	0.682379	0.870782	0.879754
Hs.120365	AA719156	TSP50 - testes-specific protease 50	0.661484	0.5348	0.0349221	0.186593	-0.626528	-0.545373	-0.885429	-0.357839	0.661484	0.909584	0.818606	0.817757	0.676227	0.825348	0.74168	0.588784	0.8952
Hs.574406	N57535	ATP10B ATPVB|FLJ21477|KIAA0715 ATPase, Class V, type 10B	1.87556	2.30466	0.969226	1.34532	1.04099	1.06343	0.686433	1.00302	1.87556	1.93967	NA	NA	NA	1.14047	1.28277	0.961487	1.496
Hs.258209	N40170,AA917731,W96273	RAB3IP FLJ14660|FLJ22548|MGC71495|RABIN3 RAB3A interacting protein (rabin3)	1.44105	1.50451	1.51788	1.57063	1.20791	1.07471	1.37514	1.08852	1.44105	2.18432	2.46028	2.42653	2.37869	2.72018	2.45902	2.44968	2.5144
Hs.132161	AA432275,R56552,H58137,AI079779,AA922566,AA136472	PRO0478 - PRO0478 protein	-0.0606275	-0.0456664	-0.00503429	-0.257135	0.0242732	0.0655954	-0.0511185	-0.119234	-0.0606275	0.0152512	-0.25485	-0.0522541	-0.40543	-0.386147	-0.208999	-0.116881	-0.318809
Hs.460574	W93317	LOC124446 - hypothetical protein BC017488	0.378941	0.162273	1.39442	0.133536	1.30656	0.974058	0.914149	0.727723	0.378941	0.257209	0.209708	0.0922207	0.685863	0.191514	0.152903	0.595728	0.215676
Hs.533357	W69170,AI220512,AI220510	HOXA3 HOX1|HOX1E|MGC10155 homeobox A3	1.37834	1.20889	1.84669	1.21968	0.779121	0.834167	0.496984	0.704665	1.37834	1.19092	NA	1.38615	0.741767	1.21882	1.36967	NA	1.34208
Hs.7953	AA101072	GOLGA7 GCP16|GOLGA3AP1|HSPC041|MGC21096|MGC4876 golgi autoantigen, golgin subfamily a, 7	0.440505	0.528712	0.797806	0.0425689	1.09567	0.937509	1.30268	0.758171	0.440505	-0.934496	-0.971866	-0.739813	-0.978688	-0.592362	-0.922376	-0.863149	-0.872246
Hs.21213	AA025850,H20809,AA236807	MYO5A GS1|MYH12|MYO5|MYOXIN|MYR12|myosin V|myosin Va myosin VA (heavy polypeptide 12, myoxin)	-0.118867	-0.51485	-2.36993	-0.240348	-0.0179143	-0.00614508	-0.0946045	0.28756	-0.118867	-1.8644	-1.96737	-1.8862	-2.18779	-2.17156	NA	-2.17476	-2.42312
Hs.260750	AA629796,N34358,N20833,AI041374	SNX12 MGC118982|MGC118983 sorting nexin 12	0.0234165	0.295161	0.706689	0.330092	0.498686	0.454029	0.642635	0.469773	0.0234165	0.0629854	0.258568	0.312142	0.379119	0.1779	0.293714	0.298577	0.215238
Hs.5327	N70520,AI025209	FLJ20582 PRO1914 hypothetical protein FLJ20582	0.374146	0.852214	0.795141	0.481547	0.417762	0.277053	0.744592	0.342357	0.374146	0.12353	0.298267	0.551368	0.40422	0.307169	0.53068	0.291286	0.482779
Hs.552	R36874,H16833	SRD5A1 - steroid-5-alpha-reductase, alpha polypeptide 1 (3-oxo-5 alpha-steroid delta 4-dehydrogenase alpha 1)	-0.679219	-0.829356	-0.283084	-0.724956	-0.212964	0.00896881	-0.231952	-0.00187787	-0.679219	-0.266252	-0.649265	NA	NA	NA	-0.0439781	-0.47057	NA
Hs.505339	AA485458,AA703625,AA702184,AI016000	TMEM16F MGC104751 transmembrane protein 16F	0.331911	-0.0916479	0.221518	-0.313709	-0.230716	0.0430745	-0.159757	0.0391621	0.331911	0.168879	0.54677	0.512581	0.625568	0.411165	0.473397	0.590179	0.386879
Hs.508716	AI307124,AA430540,AI221885,H45821,T78450	COL4A2 FLJ22259 collagen, type IV, alpha 2	-0.229511	-0.260382	-0.580714	-0.370115	-0.663446	-0.632613	-0.594624	-0.501097	-0.229511	NA	0.098746	0.259597	0.489311	0.347961	NA	0.0860822	0.123805
Hs.212838	AA775447	LOC144571 - hypothetical protein LOC144571	-5.33575	-4.29721	-4.4483	-2.51992	-2.75245	-2.39934	-2.44336	-3.04486	-5.33575	-5.44417	-4.99522	-5.19213	-6.5816	-5.95907	-5.78522	-6.08528	-5.90633
Hs.151787	AA779221,AA872296	EFTUD2 KIAA0031|Snrp116|U5-116KD elongation factor Tu GTP binding domain containing 2	-0.0875287	-0.136582	-0.0911758	-0.329883	-0.705758	-0.411678	-0.572402	-0.744276	-0.0875287	-0.300613	-0.189789	-0.0796084	-0.399323	-0.359032	-0.410455	-0.196515	-0.0896292
Hs.446446	R98070,AI221974,AI151359,AA777098	LOC441014 - similar to Ankyrin repeat domain protein 18A	-1.02606	-0.902953	-1.07114	-0.706617	-0.55394	-0.415357	-0.641504	-0.600722	-1.02606	-1.69259	-1.58701	-1.73111	-1.51913	-1.6448	-1.72388	-1.65812	-1.8585
Hs.26988	AA485795	EFNB3 EFL6|EPLG8|LERK8 ephrin-B3	-1.06058	-1.72935	-0.933306	-1.3254	-0.697934	-0.759136	-0.37821	-0.864826	-1.06058	-1.06737	NA	-0.99127	-0.17998	-0.819558	-0.80122	-0.829785	-1.41519
Hs.310231	AA973461,AA443698,R23473	PAK1IP1 FLJ20624|PIP1|RP11-421M1.5|bA421M1.5|hPIP1 PAK1 interacting protein 1	-0.0912885	-0.388526	0.132606	0.0445321	0.322054	0.396094	0.633783	0.103922	-0.0912885	-0.597932	-0.864937	-0.690341	-0.593742	-0.554094	-0.690158	-0.821478	-0.517244
Hs.17109	AA775257,N53447	ITM2A BRICD2A|E25A integral membrane protein 2A	-3.41301	-2.48878	-2.73444	-2.15958	-1.30823	-1.20935	-1.50971	-1.31142	-3.41301	-2.6733	-2.46402	-2.35825	-2.73445	-2.50635	-2.70768	-2.37499	-2.65952
Hs.567883	AA779480	BMP8A - bone morphogenetic protein 8a	-1.52589	-1.6914	-1.13973	-1.48339	-0.176971	-0.477875	-0.266841	-0.740509	-1.52589	-1.63249	NA	NA	-0.791565	NA	-2.26834	-1.48068	-2.3565
Hs.484047	H09245,R43798,T97809,AI142095	KIBRA KIAA0869 KIBRA protein	1.5018	1.50921	1.24773	1.13381	0.962925	0.758951	0.62476	0.979177	1.5018	1.66227	NA	1.4074	1.04839	1.57602	1.51948	1.10232	1.45649
W52248	W52248	none	-0.860353	-1.07199	-0.170128	-0.822	0.0915274	0.0884566	0.213056	-0.275048	-0.860353	-1.29504	-1.1971	-1.56328	-1.14898	-1.30611	-1.40035	-1.23524	-1.49123
Hs.372031	H28091,R26960	PMP22 CMT1A|CMT1E|DSS|GAS-3|HNPP|MGC20769|Sp110 peripheral myelin protein 22	-2.15409	-1.90795	-3.72433	-3.17401	-1.02367	-0.963766	-0.838524	-1.31898	-2.15409	-2.36317	NA	-3.16008	-2.52913	-2.49023	-3.51149	NA	-3.30423
Hs.370299	R28254,AA682634	C14orf125 DKFZp781E083|MGC72028 chromosome 14 open reading frame 125	-0.38563	-0.0206618	0.219248	-0.0661906	0.374655	0.144089	0.239839	0.30107	-0.38563	-0.745608	-0.396526	-0.605183	-0.732322	-0.533195	-0.549395	-0.745883	-0.649435
Hs.471991	R96603,H86531,AA676322,AA448256	MTF1 MTF-1 metal-regulatory transcription factor 1	0.891177	0.406576	0.837555	0.504314	0.389047	0.268406	0.614234	0.15909	0.891177	0.618568	0.466879	NA	0.291753	0.755601	0.437453	0.431657	0.54204
Hs.400802	H72083,R28471	ZBTB1 KIAA0997 zinc finger and BTB domain containing 1	-0.0754126	-0.241323	0.0070473	-0.152524	0.343066	0.162236	0.31294	0.117517	-0.0754126	-0.48399	-0.692822	-0.516261	-0.675358	-0.494276	-0.284089	-0.434906	-0.726321
Hs.445203	AA490946	DNAJA1 DJ-2|DjA1|HDJ2|HSDJ|HSJ2|HSPF4|hDJ-2 DnaJ (Hsp40) homolog, subfamily A, member 1	-0.811539	-0.652602	0.00569023	-0.639712	0.483023	0.30479	0.610534	0.262953	-0.811539	-1.63262	-1.98539	NA	-1.01287	-1.19846	-1.79624	NA	-1.22599
Hs.49902	N70654	none	-1.63176	-2.52086	-2.40176	-1.88897	-1.9803	-2.35232	-1.4989	-1.48979	-1.63176	3.36366	3.65186	2.96305	3.01088	3.33993	2.99516	3.38633	3.25852
Hs.102402	AA416970,AA447515,AA875977	MXD4 MAD4|MST149|MSTP149 MAX dimerization protein 4	0.140066	0.359094	0.115134	-0.105158	-0.090125	-0.125357	-0.24228	-0.130626	0.140066	-1.06078	-0.939231	NA	-1.30476	-1.10876	-0.942659	NA	-0.974698
Hs.508522	T73794,R53947	LOC440751 - similar to C219-reactive peptide	-0.330644	-1.12754	0.0507847	-0.154151	0.106157	0.0585156	0.169355	0.0934228	-0.330644	-0.338656	-0.0534457	-0.237042	-0.303872	-0.192302	-0.493248	-0.406002	-0.319545
Hs.453381	AA460260	none	-1.20213	-0.44598	-0.372726	-0.295416	0.110281	0.135418	0.217459	0.241958	-1.20213	-1.31338	-0.778676	-1.24464	-0.939143	-1.48695	-0.981932	-0.885842	-1.32139
Hs.82002	N29914,H28710	EDNRB ABCDS|ETB|ETRB|HSCR|HSCR2 endothelin receptor type B	-2.9492	-1.96633	-2.19904	-1.73691	-1.84004	-1.25599	-1.35941	-1.26245	-2.9492	-3.04786	-1.63899	NA	NA	-2.43273	-2.73198	-2.6983	-2.82047
Hs.487325	AA018980,AA459980	PRKACB DKFZp781I2452|MGC41879|MGC9320|PKACB protein kinase, cAMP-dependent, catalytic, beta	-2.16515	-2.82671	-1.99803	-2.28101	-1.24105	-1.86667	-0.887032	-1.71309	-2.16515	-2.17165	-1.82213	-1.95263	-2.2329	-2.52311	-2.27857	-2.03018	-2.43701
Hs.50841	AA036952,AI240593	Gcom1 FLJ30973|GRINL1A|Gcom2|Gup1|Gup2|MGC126694 GRINL1A combined protein	2.34187	2.21492	2.04131	2.033	1.28988	1.4958	1.50707	1.3028	2.34187	3.06766	NA	2.74875	2.45981	3.1188	3.15673	3.16649	3.14514
Hs.518731	AA670438	UCHL1 PARK5|PGP9.5 ubiquitin carboxyl-terminal esterase L1 (ubiquitin thiolesterase)	-3.54872	-2.59748	-3.21421	-2.38889	-1.82614	-1.73206	-1.9061	-1.93783	-3.54872	-3.17791	-2.33924	-2.59595	-2.99137	-3.27955	-3.0104	-2.87636	-3.30712
H59231	H59231	none	-0.145011	-0.883741	NA	0.176767	-0.501266	0.0437979	0.263263	0.154792	-0.145011	-0.354278	0.146323	-0.0227454	0.0061545	0.0539368	-0.0333312	0.0218674	-0.115404
R33353	R33353	none	1.07544	0.0989796	0.858463	0.609149	0.30268	0.460108	0.204208	0.21401	1.07544	0.248344	0.684683	0.534311	0.309543	0.553164	0.571273	0.559629	0.334475
Hs.274407	AA149987,N92924	PRSS16 TSSP protease, serine, 16 (thymus)	2.19122	2.17571	2.38374	2.39476	2.13293	1.62153	1.57056	1.72822	2.19122	1.62999	1.8295	1.1704	1.58837	1.82367	1.44645	1.32229	1.52526
Hs.163244	AA778089	LRRN1 KIAA1497|NLRR-1 leucine rich repeat neuronal 1	-2.80283	-1.78334	-1.78298	-1.15174	-1.18913	-1.17267	-0.81725	-1.04664	-2.80283	-2.50948	-2.16872	-1.84023	-1.70852	-2.69501	-2.39433	-2.38689	-2.22443
Hs.529353	T97957,AI242831,N67766	ACSS1 ACAS2L|AceCS2L|MGC33843 acyl-CoA synthetase short-chain family member 1	1.025	0.89718	0.706658	0.399238	0.465383	0.496488	0.261932	0.497401	1.025	0.962409	0.794706	1.02541	0.904429	0.769302	1.10569	1.01028	1.02409
Hs.468274	AI146441,AA703525,AI248323,AA905035	none	0.124637	0.0113122	-0.374452	-0.0768501	-0.437259	-0.142885	-0.240798	-0.146587	0.124637	0.475518	0.24169	0.28088	0.199051	0.29732	0.211353	0.0689059	0.0114433
Hs.533013	AA866043,AA430367	CBS HIP4 cystathionine-beta-synthase	-1.35311	-0.933123	-1.06375	-0.713273	-0.805381	-0.86222	-0.724235	-0.622577	-1.35311	-2.5514	-2.64152	-2.72223	-4.02192	-3.38184	-3.29399	-2.84629	-3.45296
H72122	H72122	none	1.54507	1.47618	1.14901	1.53818	2.94743	2.32725	2.06354	2.84474	1.54507	-0.507031	-0.121899	-0.14857	0.160887	-0.146118	0.146636	0.295536	0.0319235
Hs.471381	AA704226	MXRA6 MST091|MST122|MST127|MSTP091|MSTP122|MSTP127 matrix-remodelling associated 6	1.35517	1.48468	1.06899	1.37592	0.753822	0.841138	0.332776	0.741796	1.35517	0.704803	0.467451	0.990569	0.535013	0.127665	0.82589	0.583309	0.634766
Hs.436542	AI183898,AA164782	CRISPLD1 CRISP10|LCRISP1 cysteine-rich secretory protein LCCL domain containing 1	-1.04632	-0.697745	-0.825494	-0.745314	-0.157786	-0.250355	-0.13539	-0.558364	-1.04632	-1.72614	NA	NA	-1.28364	-0.629826	-1.4118	-1.01968	-1.28354
Hs.174195	AA862371,AA985421	IFITM2 1-8D interferon induced transmembrane protein 2 (1-8D)	-0.629674	-0.63869	NA	-1.22551	-0.821558	-0.98183	-0.797883	-0.38784	-0.629674	-0.0657636	-1.98185	-1.77252	-1.69083	-1.95735	-1.33371	-1.38847	-1.68012
Hs.26814	H09759,AI202116,R26161	NIBP IBP|KIAA1882|MGC4737|MGC4769|T1 NIK and IKK{beta} binding protein	1.16055	0.721518	1.10967	0.757586	0.439461	0.680989	0.544573	0.581661	1.16055	1.62045	0.600368	0.831616	1.20093	1.40065	1.08273	0.872363	1.27449
R35649	R35649	none	0.680281	0.644901	1.75171	1.51891	1.17671	1.13658	2.09123	1.29211	0.680281	NA	1.02336	NA	0.968266	0.402998	1.06741	0.883471	0.641807
Hs.474833	AA460367,AA775409,AA669272,W94106,AI022854	CSNK1E HCKIE|MGC10398 casein kinase 1, epsilon	-0.295386	-0.274626	0.06589	-0.304253	-0.138797	-0.072989	-0.0113325	-0.0909133	-0.295386	0.128524	NA	0.212766	NA	NA	0.0894739	NA	0.493581
Hs.482038	AA598533,H92758	PAIP1 MGC12360 poly(A) binding protein interacting protein 1	-0.347439	0.143199	0.160727	-0.0176657	0.596689	0.367608	0.523506	0.326237	-0.347439	-0.998675	-0.691467	-0.421053	-0.458308	-0.494052	-0.51932	-0.606088	-0.478581
Hs.476982	AA700808	CPOX CPO|CPX|HCP coproporphyrinogen oxidase	-1.19871	-0.891712	-0.360618	-0.864387	0.0342169	-0.168461	-0.278341	0.0782255	-1.19871	-2.4507	-1.80417	NA	-1.52259	-1.90857	-1.39443	-1.21638	-1.58849
AA699878	AA699878	none	-4.29825	-3.61361	-4.41444	-3.23527	-2.9719	-2.84679	-2.88824	-2.57378	-4.29825	-4.71577	-3.96367	-3.88591	-4.58752	-4.23176	-4.29665	-4.01694	-4.58295
Hs.282151	AI223011,AA629688,AA935278,AI360484,R82041	CACNA2D1 CACNA2|CACNL2A|CCHL2A|MHS3 calcium channel, voltage-dependent, alpha 2/delta subunit 1	-1.19784	-1.03163	-0.814429	-0.558436	-0.363502	-0.433878	-0.374305	-0.230721	-1.19784	0.209459	0.330458	NA	0.204765	0.397942	0.37516	-0.175182	0.129087
Hs.371249	AI050713,AA001449	PTN HARP|HBGF8|HBNF|NEGF1 pleiotrophin (heparin binding growth factor 8, neurite growth-promoting factor 1)	-0.476107	-0.576141	-0.429783	-0.302292	-0.0384509	-0.162741	-0.0470364	-0.0140895	-0.476107	-1.35975	-0.87622	-1.03035	-0.988204	-1.09677	-1.18524	-1.14776	NA
Hs.2533	R25818	ALDH9A1 ALDH4|ALDH7|ALDH9|E3|TMABADH aldehyde dehydrogenase 9 family, member A1	-1.12964	-0.74275	-0.750274	-0.682065	-0.061532	-0.332054	-0.196541	-0.0946307	-1.12964	-1.53952	-1.0015	-1.1896	-1.08627	-1.27325	-1.12149	-1.12607	-1.20375
Hs.484241	N20335	CLTB LCB clathrin, light polypeptide (Lcb)	-0.62959	NA	-0.16843	-0.629602	0.379196	-0.0647198	0.0635249	-0.259721	-0.62959	-2.00867	-0.699039	-1.26011	-0.870053	-0.710323	-0.76755	-0.959437	-1.03824
Hs.12575	R41576	none	-1.18762	-1.02955	-0.953597	-1.40953	-1.01953	-0.498163	-0.436809	-0.323334	-1.18762	-0.350642	-0.312558	-0.390017	-0.348735	-0.698628	-0.564542	-0.605503	-0.770529
Hs.46551	N48899	LOC256085 - similar to Tryptophan-rich protein (Congenital heart disease 5 protein)	-0.319537	-0.312132	0.569573	-0.288557	1.39417	1.30611	1.34804	0.665661	-0.319537	-0.291103	-0.441923	-0.734451	-0.254501	-0.408534	-0.725406	-0.12309	-0.756939
Hs.513646	AA906551,AA464149	IVD ACAD2 isovaleryl Coenzyme A dehydrogenase	1.43384	1.54762	0.272765	1.2575	0.842577	0.876347	0.803037	1.23456	1.43384	2.35348	1.82776	2.48996	2.03773	2.25169	2.11684	2.31752	2.54151
Hs.441975	AA142842,H66704,AI129113	BIRC4BP HSXIAPAF1|XAF1 XIAP associated factor-1	0.215618	-0.211516	0.560905	-0.294469	0.790211	0.669352	0.855779	0.361277	0.215618	0.503222	0.0103974	-0.182937	0.163542	-0.0250097	-0.179137	0.446476	-0.043765
Hs.460355	AA677679,H19330,AA479102	PRKCB1 MGC41878|PKC-beta|PKCB|PRKCB|PRKCB2 protein kinase C, beta 1	-1.19316	-0.87873	-1.17011	-0.851703	-0.524052	-0.687845	-0.619307	-0.796354	-1.19316	-0.0712701	0.0746428	0.0580388	-0.161513	-0.137105	-0.311545	-0.24666	-0.253461
AA176812	AA176812	none	-0.0517363	-0.396543	0.214802	-0.437667	0.941578	0.790194	1.0437	0.533691	-0.0517363	-0.103158	0.0172081	NA	0.326578	-0.0685954	-0.601118	-0.132314	-0.603053
T68892	T68892	none	-5.42124	-4.52702	-4.90812	-4.31659	-3.81382	-3.98973	-3.46843	-3.045	-5.42124	-4.18078	-3.68091	-3.693	-4.22068	-4.20143	-4.01982	-4.20028	-4.2823
Hs.435699	AI308916,AI214435	PRSS3 MTG|PRSS4|TRY3|TRY4 protease, serine, 3 (mesotrypsin)	1.89719	1.79832	2.77889	1.63243	1.02339	1.25485	1.20211	1.05018	1.89719	1.13497	1.09198	0.867048	1.06065	1.32842	0.87068	1.08681	1.1663
Hs.190028	AI307123,AA441895	GSTO1 DKFZp686H13163|GSTTLp28|P28 glutathione S-transferase omega 1	-0.19913	0.373003	0.291209	0.190836	0.676696	0.417262	0.430659	0.326283	-0.19913	-0.979445	-0.599517	-0.951213	-0.483094	-0.633004	-0.696709	-0.649662	-0.781441
Hs.97927	N94043	MOBKL2C MGC26743|MOB3C MOB1, Mps One Binder kinase activator-like 2C (yeast)	1.73341	1.44966	0.908198	1.11922	0.476815	0.578794	0.686726	0.267935	1.73341	1.89917	1.72652	1.82037	1.63259	1.95841	1.96284	1.75235	1.96549
Hs.470399	AA486731	ITGB6 - integrin, beta 6	4.53983	3.45647	4.48557	3.28686	2.97995	2.68202	2.78583	2.84707	4.53983	3.00406	2.56861	3.53969	3.42088	3.62409	2.99311	3.40032	4.68655
W58097	W58097	none	3.60264	3.36506	3.23259	2.68342	2.69161	2.42845	2.21879	2.3811	3.60264	3.18285	2.83364	2.82421	2.34467	3.37229	2.66523	2.99505	3.2049
Hs.524134	AA025380	GATA3 HDR|MGC2346|MGC5199|MGC5445 GATA binding protein 3	-2.6362	-1.34936	-1.99222	-1.31239	-0.900271	-0.619084	-0.517669	-0.423024	-2.6362	-3.01913	-2.56235	-2.47235	-2.68768	-3.24081	-2.99248	-2.8991	-2.69332
AA878193	AA878193	none	-0.842322	-0.674834	0.0859225	-0.412534	0.0926304	-0.039336	0.126431	0.0313843	-0.842322	-0.802099	-0.753542	-0.994381	-0.975301	-0.781302	-0.884544	-0.964062	-0.964633
Hs.284244	W51760	FGF2 BFGF|FGFB|HBGH-2 fibroblast growth factor 2 (basic)	-1.48103	-1.18512	-0.989145	-0.738597	-0.451771	-0.80529	-0.305001	-0.794624	-1.48103	-1.66083	-1.02461	-1.26345	-1.41836	-1.40252	-1.27764	-1.38295	-1.42588
Hs.550874	R26163	none	-2.78036	-2.13264	-2.68175	-2.33379	-1.46118	-1.41793	-2.09687	-1.47006	-2.78036	-4.49211	-3.80661	-3.57409	-4.17606	-4.34072	-3.80128	-4.38148	-4.16887
Hs.409139	AI027488,AI206095,N29326	LOC440312 - LOC440312	-0.733278	-0.329467	-0.891279	-0.497553	-0.304787	-0.426122	-0.381092	-0.264691	-0.733278	NA	NA	NA	NA	-0.184279	-0.201318	0.0269867	0.548777
Hs.401316	AA233079	IGFBP1 AFBP|IBP1|IGF-BP25|PP12|hIGFBP-1 insulin-like growth factor binding protein 1	-4.8691	-5.32941	-3.40581	-2.58235	-2.98063	-3.04254	-3.0139	-3.06504	-4.8691	-4.53795	-3.94299	-4.28518	-4.37632	-4.69517	-4.77597	-4.19142	-4.76323
Hs.179608	AA609992	DHRS9 3alpha-HSD|RDHL|RETSDR8 dehydrogenase/reductase (SDR family) member 9	0.518829	0.416334	0.41949	0.507115	-0.473064	-0.35754	1.10602	-0.0973212	0.518829	1.18629	0.444078	0.474119	0.878599	0.766306	0.91949	0.329679	0.916255
Hs.16230	AI088134,H79241	TTC22 FLJ20619 tetratricopeptide repeat domain 22	1.14256	0.843409	0.628995	0.285471	0.0754792	0.281051	-0.275651	-0.0264765	1.14256	1.53758	1.044	1.40508	1.13651	1.42612	1.33641	1.47438	1.39502
R43721	R43721	none	-1.36491	-1.72115	-1.96635	-1.33335	-1.24322	-1.21435	-0.796589	-1.08874	-1.36491	-0.970568	-1.02622	-0.279135	-0.369002	-0.376868	-0.228972	-0.558607	-0.247898
Hs.574813	T55437	none	-0.154596	0.024325	0.624226	0.211501	1.15142	0.87045	1.26009	0.713789	-0.154596	NA	0.202711	-0.15897	0.167847	NA	0.257726	-0.0916463	-0.202133
R38539	R38539	none	-2.90477	-2.28757	-1.95952	-1.7608	-1.84786	-1.94236	-1.73584	-1.6663	-2.90477	-1.88371	-1.57357	-1.33192	-2.02776	-1.60148	-2.53148	-2.62602	-2.35274
Hs.513343	AA491256	ATF7IP2 FLJ12668|MCAF2 activating transcription factor 7 interacting protein 2	-1.8651	-1.07841	-1.63577	-0.966227	-0.553129	-0.446962	-0.756403	-0.46054	-1.8651	-1.91325	-1.33217	-1.32842	-1.7088	-1.85094	-1.6831	-1.96655	-2.02591
Hs.175934	AA776176	GABRA1 EJM gamma-aminobutyric acid (GABA) A receptor, alpha 1	-2.24454	-1.17938	-1.19989	-0.204411	0.25179	0.243799	0.0330045	0.235562	-2.24454	NA	NA	-1.47873	NA	NA	-1.78269	-0.948568	-1.51508
Hs.531388	AA620829,AI026823	none	0.345657	0.32403	0.0481813	0.0759348	-0.093496	-0.172655	-0.324291	-0.0544958	0.345657	0.3752	0.351093	0.275016	1.01383	NA	0.424506	0.576961	0.357771
Hs.33756	N69453	LOC442096 - similar to Kruppel-like factor 7 (ubiquitous); ubiquitous Kruppel-like transcription factor	0.27314	0.524443	3.40159	0.235516	4.93416	4.81442	4.6785	3.33412	0.27314	-1.26755	-0.209678	-1.64105	0.856783	-0.165777	-0.832693	0.193224	-1.19662
Hs.187686	AA454844	none	1.35986	0.751675	1.48847	0.775784	0.418905	0.359271	0.343324	0.288775	1.35986	1.60609	1.04011	1.02541	1.59628	1.65662	2.00415	1.45438	1.43594
Hs.496622	AA953747	PLS3 T-PLASTIN plastin 3 (T isoform)	-0.4142	0.116184	0.178936	0.293423	0.823125	0.651255	1.08526	0.782758	-0.4142	-1.76411	-1.09331	-0.446351	-0.822338	-0.919062	-0.947598	-1.03771	-1.03955
Hs.560757	N63161	none	1.17104	0.388581	0.912486	-0.343304	0.167176	-0.258213	0.0829888	-0.00541333	1.17104	0.570702	0.513466	0.886837	1.29801	NA	0.692992	0.850827	0.904055
Hs.118651	AI285592	HHEX HEX|HMPH|HOX11L-PEN|PRH|PRHX homeobox, hematopoietically expressed	-2.97027	-2.41198	-2.70397	-2.20595	-1.41418	-1.20944	-1.47477	-1.18618	-2.97027	-2.96326	-2.50355	NA	-2.41087	-2.94902	-2.72524	-2.72902	-3.09919
Hs.466843	AA777446,T95747,R96522	PSG10 PSG12|PSG6 pregnancy specific beta-1-glycoprotein 10	1.01195	0.639597	0.392326	0.95122	0.297961	0.275633	0.201679	0.343079	1.01195	1.01861	NA	1.30855	NA	0.845991	0.818369	0.659989	0.841251
Hs.150580	AA988313,AA463504	EIF1 A121|EIF-1|ISO1|SUI1 eukaryotic translation initiation factor 1	0.4016	-0.0870031	0.391451	0.514773	0.4799	0.473952	0.644991	0.595037	0.4016	0.991648	1.01533	0.932136	1.14861	1.13539	0.868891	1.13701	0.984441
Hs.202543	AA676938	MGC35361 - hypothetical protein MGC35361	-0.24712	-0.339647	0.358319	-0.857722	0.909546	0.979776	1.08093	0.654962	-0.24712	-0.428537	-0.451585	-0.969589	-0.481319	-0.816146	-0.851401	-0.600379	-0.778707
Hs.459574	AA863116,AA700758	MGC70870 - hypothetical LOC403340	1.31118	1.33906	0.731082	0.9316	0.521108	0.683032	0.702471	0.838975	1.31118	1.52352	1.19692	1.62611	1.13821	1.09626	1.42189	1.11709	1.34888
Hs.438993	AA865590,AI341427	BCAT1 BCT1|DKFZp686E12175|ECA39|MECA39 branched chain aminotransferase 1, cytosolic	-3.77019	-4.00582	-3.91487	-3.60972	-3.30887	-2.37626	-2.72206	-2.88847	-3.77019	-2.72885	-3.54922	-2.92876	-3.25873	-3.58808	-3.44917	-3.61711	-3.6006
Hs.104347	AA992679	AASDH NRPS1098|NRPS998 2-aminoadipic 6-semialdehyde dehydrogenase	2.70865	1.66446	2.42289	3.39284	1.83951	1.3922	1.13901	1.87229	2.70865	NA	NA	NA	NA	0.120607	0.126053	0.360272	0.110993
Hs.499925	AA064946,AI082130,AI247932	VPS26A FLJ12930|HB58|Hbeta58|VPS26 vacuolar protein sorting 26 homolog A (yeast)	0.137292	0.0786232	0.388352	-0.198518	0.601144	0.485518	0.571589	0.304457	0.137292	0.033282	0.244108	0.0704132	0.354185	0.374007	0.313886	0.353187	0.350393
Hs.529965	AA453598	LOC439952 - similar to amyloid beta (A4) precursor protein-binding, family B, member 1 interacting protein; proline-rich protein 73; Rap1-interacting adaptor molecule	0.309531	0.235369	-0.184673	0.201522	-0.317618	-0.226636	-0.785143	-0.115468	0.309531	0.348475	-0.0128983	0.246435	-0.175924	0.137531	0.201417	0.138734	0.320018
Hs.555985	AA707217,AI222440,AI269650,R92951,N91948	NARG1 Ga19|NAT1|NATH|TBDN100 NMDA receptor regulated 1	0.141504	0.0358931	-0.210286	-0.00333234	-0.296891	-0.254798	-0.340809	-0.0936599	0.141504	0.126249	0.12683	0.265397	0.0532377	0.179129	0.260586	0.232796	0.342516
Hs.133469	AI056783,N62704,AI436194,R44140	GOLGA1 MGC33154|golgin-97 golgi autoantigen, golgin subfamily a, 1	-0.231995	-0.240903	-0.236877	-0.578439	0.162538	0.212813	0.0742342	0.126628	-0.231995	-0.230381	-0.210518	-0.220735	-0.175719	-0.345371	-0.261017	0.0566015	-0.362062
Hs.546261	H72474,AA127116	LOC388275 - similar to Heterogeneous nuclear ribonucleoprotein A1 (Helix-destabilizing protein) (Single-strand binding protein) (hnRNP core protein A1) (HDP-1) (Topoisomerase-inhibitor suppressed)	-2.69636	-2.35644	-2.93272	-1.95768	-1.92766	-2.03306	-1.74241	-1.65787	-2.69636	NA	-1.02392	-1.35795	-0.93079	-1.08975	-1.11152	-1.0236	-1.27834
Hs.134830	AA664472,AA872420,N51859,AI084509	COL8A1 MGC9568 collagen, type VIII, alpha 1	-1.87425	-0.866682	-0.992182	-0.847235	-0.421142	-0.52283	-0.454826	-0.527258	-1.87425	-1.29717	NA	NA	NA	-1.77269	-1.57334	NA	-1.78702
Hs.417022	AA428139	ICK KIAA0936|LCK2|MGC46090|MRK intestinal cell (MAK-like) kinase	0.171022	0.120973	-0.835547	0.0443686	-0.484477	-0.358962	-0.531602	-0.530966	0.171022	-0.055483	-0.369678	-0.224577	-0.568192	-0.393182	-0.392156	-0.368434	-0.475611
Hs.543341	AA707066	none	-0.402074	-0.931661	-1.51106	NA	-1.11604	-1.04139	-0.887041	-1.16391	-0.402074	0.17182	0.0469016	-0.359916	-0.355278	-0.717808	-0.184162	-0.19604	0.143213
Hs.520421	AA775509	PERP KCP1|KRTCAP1|PIGPC1|RP3-496H19.1|THW|dJ496H19.1 PERP, TP53 apoptosis effector	0.430103	0.360275	0.836779	0.327848	0.951202	0.989514	0.88115	0.652079	0.430103	-0.395917	0.3252	-0.0998678	0.560934	0.224633	0.4498	0.325245	0.42162
Hs.517419	AA777396,AA427873	KLHL22 KELCHL kelch-like 22 (Drosophila)	-0.124438	0.0476915	0.183811	-0.00938121	-0.0692397	0.134582	0.108572	0.0678965	-0.124438	-0.159653	-0.236308	-0.500599	-0.1812	-0.580591	-0.279292	-0.201566	-0.150238
Hs.13680	AA644587,H67514	RFFL RNF189|RNF34L ring finger and FYVE-like domain containing 1	0.997017	0.902184	0.967357	0.316774	0.490605	0.614885	0.564304	0.721036	0.997017	0.849534	0.6691	0.751395	0.860377	0.742333	0.643995	0.860508	0.709602
Hs.118609	AA099113	none	0.81861	0.488953	0.152236	0.645953	0.562368	1.37025	0.228136	0.0826753	0.81861	-0.930355	-0.480884	-0.360922	-0.631546	-0.461877	-0.647604	-0.601824	-0.49235
Hs.352768	T68758	PSMB1 FLJ25321|HC5|KIAA1838|PMSB1|PSC5 proteasome (prosome, macropain) subunit, beta type, 1	-0.474066	-0.706509	0.176034	-0.790222	0.221557	0.10603	0.311405	-0.105778	-0.474066	-0.886828	-0.312021	-0.888252	-0.112988	-0.382015	-0.530121	-0.263041	-0.477486
Hs.561539	R43205,N46096,AA425647	GUSBL2 C6orf216|FLJ13549|SMA3-L|SMAC3L|b55C20.2 glucuronidase, beta-like 2	-0.427941	-0.488111	-0.471357	-0.739234	-0.284786	-0.280351	-0.282789	-0.4356	-0.427941	-0.406306	-0.306602	-0.65054	-0.182814	-0.251815	-0.576072	-0.269826	-0.520061
Hs.567512	AA677562,AI025517	RHOF ARHF|FLJ20247|RIF ras homolog gene family, member F (in filopodia)	1.08637	1.60992	1.95452	1.71384	0.809756	0.855343	1.21335	0.964883	1.08637	0.968529	0.878924	0.69659	0.894832	0.661261	0.68367	0.69755	0.75481
Hs.567389	AA015985,AA780740,AI130725,H57119,N51643,H65673,N47255,R67543	LOC151878 - hypothetical protein LOC151878	0.0851926	0.0182281	-0.0767056	-0.0463254	-0.104687	-0.0146138	-0.234044	-0.0174536	0.0851926	0.18259	0.136037	NA	NA	NA	0.610754	0.57885	NA
Hs.480653	AI269079,AA451895	ANXA5 ANX5|ENX2|PP4 annexin A5	0.0377573	-0.295958	-0.275389	-0.752576	-0.636579	-0.198236	0.13865	-0.32461	0.0377573	-0.12624	-0.125176	-0.423007	-0.191835	-0.0309969	-0.345463	-0.458747	-0.133712
Hs.173030	N68719,AA496936	none	-2.32765	-2.16529	-2.39203	-2.44146	-1.35236	-1.53507	-1.54186	-1.63496	-2.32765	-2.24871	-1.84473	-2.38272	-2.18175	-2.00166	-2.40462	-1.98252	-2.13209
Hs.527295	T70503,AA058477	ENPP1 M6S1|NPP1|NPPS|PC-1|PCA1|PDNP1 ectonucleotide pyrophosphatase/phosphodiesterase 1	-2.2883	-2.13686	-2.77982	-2.56326	-2.0587	-1.9373	-2.04302	-2.3356	-2.2883	-2.52325	-2.81507	-2.50217	-2.55508	-2.94882	-2.90261	-2.96348	-3.07999
Hs.512932	AA521008,N52621	SLTM DKFZp762G052|FLJ10005|FLJ13213|Met SAFB-like, transcription modulator	0.209362	0.280635	0.597445	0.204743	0.366446	0.503939	0.513436	0.460106	0.209362	-0.224105	0.00999312	0.127715	0.0382828	0.0654979	0.0630869	-0.0250536	0.112673
Hs.99691	AA909472,AI274270,AI367919,AA521335	ALPK1 8430410J10Rik|FLJ22670|KIAA1527|LAK alpha-kinase 1	0.550586	0.216292	0.773324	0.546943	-0.0215058	-0.1129	-0.0121943	0.0956971	0.550586	1.01384	1.0093	0.988789	0.830028	1.07906	0.941378	0.766582	0.912827
Hs.469116	H89482,AA455369	SLC9A1 APNH|NHE1 solute carrier family 9 (sodium/hydrogen exchanger), member 1 (antiporter, Na+/H+, amiloride sensitive)	0.683518	0.897504	0.552461	0.789991	0.130155	0.224933	0.473041	0.455577	0.683518	1.1062	1.06528	0.604231	0.869232	0.621507	0.518708	0.625186	0.640242
Hs.529369	AA496119,R69355	LOC254848 - hypothetical protein LOC254848	0.478762	0.738779	0.525081	0.673847	0.0976192	0.026626	0.079466	0.355285	0.478762	-0.696646	-0.411628	-0.766152	-0.480764	-1.00311	-0.604334	-0.540642	-0.704887
Hs.492655	R68106,AA912416,AA465663	FCGR2C CD32|FCGR2B|FcgammaRIIC Fc fragment of IgG, low affinity IIc, receptor for (CD32)	-0.380137	-0.983698	-1.42102	-0.556054	-1.08261	-1.0687	-0.680507	-0.933134	-0.380137	-0.975568	-0.731872	-0.697124	-0.628658	-0.926613	-0.676121	-0.770414	-1.08618
Hs.183109	AA011096,H05775	MAOA - monoamine oxidase A	1.91295	1.8748	1.66566	2.31359	2.03832	1.82986	1.51741	2.06163	1.91295	2.19374	1.83746	1.61701	2.19935	2.26095	1.76596	1.88282	2.06188
Hs.9676	AA629986,AI142111	THEM2 HT012|MGC4961|PNAS-27 thioesterase superfamily member 2	0.248796	0.192337	-0.503024	0.167656	-0.171375	-0.194119	-0.316428	-0.261304	0.248796	0.167548	0.226756	-0.512999	0.0836286	-0.000185372	-0.0666865	0.168274	-0.0706497
Hs.433337	H93328	SMOX C20orf16|FLJ20746|MGC1010|PAO|PAOh1|SMO|dJ779E11.1 spermine oxidase	1.34895	1.14739	1.03601	1.34948	0.556612	-0.132652	0.706472	0.470659	1.34895	1.88248	1.19646	1.60699	1.24536	1.35376	1.23633	1.38773	1.69788
R30955	R30955	none	-0.423002	-0.749422	-1.4339	-0.157458	-0.844645	-1.02892	-0.641601	-0.558006	-0.423002	-0.584168	-0.58353	NA	-0.791786	NA	-0.844026	-0.700986	-0.57448
Hs.472409	T91958,AA927628,AA405654	POFUT1 FUT12|KIAA0180|MGC2482|O-FUT|O-Fuc-T|O-FucT-1 protein O-fucosyltransferase 1	0.816893	0.554135	0.567026	-0.0743113	0.483844	0.669282	0.279406	0.519753	0.816893	0.0545948	-0.191178	-0.0170298	-0.130947	-0.179952	0.0602293	-0.0990516	-0.121851
Hs.305985	H96213	PHC1 EDR1|HPH1|RAE28 polyhomeotic-like 1 (Drosophila)	-1.82712	-1.91577	-1.51566	-2.1731	-1.00147	-0.974922	-1.03679	-1.27608	-1.82712	-2.93921	-3.39223	-2.64836	-2.14327	-2.47758	-2.74056	-1.66317	-2.13036
Hs.351306	R73003,AI348298	SLC16A4 MCT4 solute carrier family 16 (monocarboxylic acid transporters), member 4	-0.200615	-0.0870358	0.330222	-0.0406705	0.135828	0.271017	0.0722099	0.373624	-0.200615	0.165272	0.26869	0.121409	0.283047	0.53412	0.0205554	0.180791	0.463485
Hs.525339	AA186804,AA457116,W81375	ERO1L ERO1-alpha ERO1-like (S. cerevisiae)	0.344541	-0.105111	0.643916	0.106579	0.295244	0.175432	0.0878019	0.370726	0.344541	0.27556	0.645583	0.324452	0.659402	0.4597	0.307488	0.552684	0.427966
Hs.154036	H68885,AI337297	PHLDA2 BRW1C|BWR1C|HLDA2|IPL|TSSC3 pleckstrin homology-like domain, family A, member 2	1.71331	1.5293	2.06314	1.46626	1.50658	1.30875	1.62742	1.26539	1.71331	1.30445	1.22641	1.18242	1.40842	1.36971	1.39256	1.29591	1.23359
Hs.374378	AA459292	CKS1B CKS1|PNAS-16|PNAS-18|ckshs1 CDC28 protein kinase regulatory subunit 1B	-0.810642	-1.40341	-0.551691	-0.625023	-0.611258	-0.62977	-0.175156	-0.543254	-0.810642	-0.392073	0.0908114	-0.326794	0.305567	0.103723	-0.082771	0.0424963	-0.116565
Hs.410092	N51771,R41998,AA625789	KIAA0652 - KIAA0652	1.24351	1.17988	1.45431	0.626725	0.599286	0.669644	0.564363	0.711357	1.24351	1.2848	1.30623	1.01875	1.08336	1.13975	1.21128	1.17008	1.03855
Hs.252713	AA706339,AA626327,AA215414	TTC15 CGI-87|DKFZp547E107|FLJ36862 tetratricopeptide repeat domain 15	0.845335	0.611146	0.853831	0.56538	0.438149	0.166151	0.365017	0.3106	0.845335	NA	NA	0.571805	NA	0.871856	NA	0.877403	0.874434
Hs.274313	AA478724	IGFBP6 IBP6 insulin-like growth factor binding protein 6	1.42425	1.36627	2.27994	1.15489	0.892525	0.996034	1.60239	1.02925	1.42425	1.89339	1.19907	1.27765	NA	NA	1.84247	1.67866	1.08967
Hs.87779	AA250962	HSPC105 - NAD(P) dependent steroid dehydrogenase-like	1.47954	1.33799	1.55251	1.64596	0.923577	0.731557	0.732379	1.13313	1.47954	1.4798	1.0718	1.52638	1.07803	1.01341	1.5026	0.936066	1.52275
Hs.353035	AA927818,AI080141,AA152351,AA400422	TWISTNB - TWIST neighbor	-0.612582	-0.076737	-0.336893	-0.2521	-0.0443504	-0.196685	0.15002	0.0485318	-0.612582	-1.25859	-1.04648	-1.14292	-0.965289	-1.02601	-1.07491	-1.14659	-0.980208
Hs.323562	AA167328	RP11-217H1.1 DKFZp564K142|FLJ14726|MGC64926|PRO0756|bA217H1.1 implantation-associated protein	0.847476	0.539654	1.57944	1.01934	1.04535	1.29801	1.28767	0.597306	0.847476	0.439589	0.996826	0.814809	0.793565	1.24042	0.584714	0.649623	0.644188
Hs.471818	AA995361,AA609685,AA670155,R36449,AA609731,AA908213	GPIAP1 GPIP137|M11S1|p137GPI GPI-anchored membrane protein 1	0.0329542	0.262628	0.218962	0.0245639	0.0458525	-0.0347995	0.239668	0.0251668	0.0329542	0.184273	0.16639	0.388521	0.260179	0.25949	0.400596	0.30142	0.390513
Hs.513292	N69876,AA278382,H88256	ZNF75A FLJ31529 zinc finger protein 75a	-0.685961	-0.539695	-0.745358	-0.513254	-0.215463	-0.103822	-0.403151	-0.211149	-0.685961	-0.204604	0.00671983	-0.390271	0.187085	0.206004	-0.368436	0.30703	-0.169207
Hs.557489	W72329	none	2.0622	2.15597	2.14145	2.1493	2.33561	2.60433	2.43115	2.25786	2.0622	0.476994	1.16509	0.800837	1.5597	0.978419	1.05245	1.37603	1.08286
Hs.205952	N59244,N66857	LOC201895 - hypothetical protein LOC201895	0.629666	0.525339	1.25394	0.657173	0.402016	0.310735	0.622209	0.761839	0.629666	0.459508	1.01663	NA	0.471028	0.582384	0.316891	0.373611	0.340892
Hs.430425	AA487912,AI056689,AI024554	GNB1 - guanine nucleotide binding protein (G protein), beta polypeptide 1	-0.168474	-0.20148	0.225695	-0.344862	0.0659971	0.0430784	0.170179	-0.0321121	-0.168474	-0.305858	-0.141361	-0.285197	-0.196246	-0.236606	-0.278153	-0.313238	-0.323903
Hs.15114	AA143436	RHOD ARHD|RHOHP1|RHOM|Rho ras homolog gene family, member D	1.21012	1.33337	1.68549	0.889965	0.553442	0.643317	1.15209	0.439149	1.21012	0.750409	0.61276	0.581251	0.387201	0.771012	0.594047	0.597415	0.881326
Hs.519385	AA069372	FOXD1 FKHL8|FREAC4 forkhead box D1	-0.963046	-0.972735	-0.803002	-1.03846	-0.0568692	-0.115303	-0.110076	-0.371965	-0.963046	-0.546899	-0.453634	NA	-0.62981	-0.602277	-0.845685	-0.560582	-0.788455
Hs.519035	T97710	LAD1 LadA|MGC10355 ladinin 1	3.63778	3.53586	3.66509	3.69639	2.50894	2.68748	3.0521	3.04681	3.63778	3.01665	2.82172	2.67597	2.56413	2.83859	2.73632	2.53667	3.35427
Hs.439370	AI023750,AA464543	MGC3207 - hypothetical protein MGC3207	-0.342006	-0.29885	-0.192178	-0.198416	0.0558549	0.126448	0.193835	0.349149	-0.342006	-0.73077	-0.00252794	-0.306926	-0.184442	NA	-0.441782	-0.438943	-0.257783
Hs.521456	AA453410	TNFRSF10B DR5|KILLER|KILLER/DR5|TRAIL-R2|TRAILR2|TRICK2|TRICK2A|TRICK2B|TRICKB|ZTNFR9 tumor necrosis factor receptor superfamily, member 10b	0.610125	-0.336136	-0.0979565	1.1061	-0.13999	-0.250707	0.183465	0.109363	0.610125	1.62082	1.42027	1.49755	NA	1.46562	1.20313	1.30185	1.5909
Hs.475364	H29064,AA598665,AA974941	SRGAP3 ARHGAP14|KIAA0411|MEGAP|SRGAP2|WRP SLIT-ROBO Rho GTPase activating protein 3	0.27653	0.280778	0.024991	-0.0774515	0.26045	0.143814	-0.0114656	-0.0435723	0.27653	0.12135	0.571777	0.100152	0.401732	0.0977364	-0.0880749	0.371057	-0.0265628
Hs.15396	R10347,AA932586	LOC196264 - hypothetical protein LOC196264	0.0685531	0.420045	0.187411	0.152879	0.0220815	0.0130023	-0.104847	0.0711779	0.0685531	0.970296	0.597673	0.822711	0.708721	0.795173	1.06564	0.876515	0.919091
Hs.368912	W70234,AI092511	DPP4 ADABP|ADCP2|CD26|DPPIV|TP103 dipeptidyl-peptidase 4 (CD26, adenosine deaminase complexing protein 2)	2.65765	2.51855	2.59238	2.31585	1.74388	1.54003	1.7032	1.89713	2.65765	2.64632	2.79378	2.5409	3.06424	3.12039	2.66972	2.82556	3.01826
Hs.466891	AA489639	ZNF233 FLJ38032 zinc finger protein 233	0.191498	0.0512807	-0.643125	-0.0774575	-0.632441	-0.64599	-0.737848	-0.464925	0.191498	0.722888	0.591963	0.592273	0.404305	0.681883	0.633659	0.315431	0.625706
Hs.137415	H99799,AI271432	VIT - vitrin	-1.16292	-1.37532	-2.09483	-0.508588	-0.754485	-0.926857	-0.620741	-0.779462	-1.16292	-0.450483	-0.257648	-0.543591	-0.108026	-0.997073	-0.10888	-0.256209	-0.381897
Hs.44766	H65754,W00899	RP2 KIAA0215 retinitis pigmentosa 2 (X-linked recessive)	0.189917	0.26231	0.157759	0.0496409	-0.215918	-0.103373	-0.0939252	-0.166726	0.189917	0.447322	NA	NA	NA	NA	0.31636	0.423473	0.514261
Hs.495605	AA487236,AA937895	CD99 MIC2|MIC2X|MIC2Y CD99 antigen	-2.13498	-1.57082	-1.61623	-1.41698	-1.09629	-0.972383	-1.30813	-1.11538	-2.13498	-2.51304	-2.90103	-3.23178	-2.76541	-2.99043	-2.76058	-2.59319	-3.16362
Hs.493845	AA286939	none	-0.287031	0.322751	0.982033	0.295082	0.38853	0.510283	0.382593	-0.0346094	-0.287031	-0.0908089	-0.206022	-1.13878	-0.127267	-0.393604	-0.372339	-0.0285022	-0.467563
T67286	T67286	none	1.12828	1.48729	1.00576	1.53127	0.712981	0.575094	0.833333	0.691511	1.12828	0.461209	NA	0.443571	NA	0.0266877	0.0758925	0.140316	0.374687
Hs.288034	AA521384,AA287828,AA709410	SLC39A8 BIGM103|LZT-Hs6 solute carrier family 39 (zinc transporter), member 8	-1.03717	-1.11548	-1.85196	-1.36736	-0.871924	-0.982755	-1.09233	-1.08858	-1.03717	-1.56544	-1.52897	-1.91567	-1.60879	-1.70822	-1.91119	-1.77502	-1.84131
Hs.80395	AA227594	MAL - mal, T-cell differentiation protein	0.777098	1.28173	0.434117	0.685021	0.47459	0.458749	0.400209	0.905561	0.777098	-3.72276	-2.82344	-4.07922	-3.81971	-4.25026	-3.68952	-3.02117	-3.37246
Hs.484324	R26082	ZNF354A EZNF|HKL1|KID-1|KID1|TCF17 zinc finger protein 354A	-0.375593	-0.405081	NA	-0.43567	-1.07219	-1.20659	-1.15698	-0.772708	-0.375593	0.360624	0.148936	0.229812	0.353881	0.248987	0.0968932	0.180338	0.43953
Hs.221899	AA057742,AI022472	ABC1 DKFZp686D22141|FLJ22087 amplified in breast cancer 1	-1.00764	-0.833582	-1.36247	-1.06032	-1.24893	-1.21428	-0.790013	-0.917234	-1.00764	-1.05716	-1.16979	-1.09659	-1.14791	-1.11937	-1.36766	-1.42989	-1.25103
Hs.183153	H15085,AA878652	ARL4D ARF4L|ARL6 ADP-ribosylation factor-like 4D	-0.31014	-0.512495	0.0890676	-0.145115	-0.0881106	-0.225383	-0.0944024	-0.135719	-0.31014	-0.115889	-0.0967461	-0.245122	-0.119662	-0.0894563	-0.077537	-0.34939	-0.157675
Hs.551512	R22274,AA477754	PCYT2 ET phosphate cytidylyltransferase 2, ethanolamine	1.14019	1.29059	1.29583	0.984758	0.515022	0.815023	0.739468	0.717585	1.14019	0.60998	0.331736	0.290691	0.39405	0.0898102	0.409657	0.640915	0.61924
Hs.24167	R27644	SYBL1 TI-VAMP|VAMP-7|VAMP7 synaptobrevin-like 1	0.554562	-0.142926	0.971359	0.934764	0.821716	0.656773	0.397211	0.755875	0.554562	0.0623548	0.485223	0.570861	0.435529	0.721586	0.730255	0.384247	0.454801
Hs.3873	AA063637	PPT1 CLN1|INCL|PPT palmitoyl-protein thioesterase 1 (ceroid-lipofuscinosis, neuronal 1, infantile)	-0.666961	-0.546768	-0.355154	-1.02364	-0.0300432	-0.100593	-0.143468	-0.310258	-0.666961	-1.27978	-0.760854	-1.25987	-0.823932	-0.835522	-1.08772	-0.871618	-0.904034
Hs.412939	AA478315,AA905113,AA412418,W88954	ELOVL6 FAE|FLJ23378|LCE|MGC5487 ELOVL family member 6, elongation of long chain fatty acids (FEN1/Elo2, SUR4/Elo3-like, yeast)	0.00191605	0.0794423	0.215002	-0.0196544	0.235619	0.122265	-0.0128905	0.154926	0.00191605	0.247084	NA	0.140977	0.58247	0.206617	0.349701	0.389164	NA
Hs.495138	H61698,AI241324,AA460353,AI309016,AI201194	MAPKAP1 MGC2745|MIP1|SIN1|SIN1b|SIN1g mitogen-activated protein kinase associated protein 1	-0.332612	-0.403309	-0.626468	-0.450865	-0.597232	-0.472704	-0.565964	-0.627994	-0.332612	0.315875	0.605349	0.414172	0.370973	0.558294	0.157316	0.364428	0.332099
Hs.558440	AA703116	KIAA0415 - KIAA0415 protein	0.686952	0.878056	1.46171	0.979874	0.604466	0.327342	0.562038	0.00285055	0.686952	0.272567	0.0540442	0.338061	NA	0.116071	0.182132	0.604813	0.572435
Hs.552584	AA425851,AA406326,AI688320	AAK1 KIAA1048 AP2 associated kinase 1	0.503371	0.504569	0.951295	0.778483	0.192735	0.201459	0.339311	0.285276	0.503371	NA	NA	1.35494	NA	1.08706	0.807957	NA	0.981626
Hs.460	H21041	ATF3 - activating transcription factor 3	2.37875	2.03457	1.89355	2.00357	1.75893	1.33122	2.9185	1.97125	2.37875	2.7316	2.72938	2.64295	2.68102	2.64712	2.41888	2.63221	2.79488
Hs.538765	N66203	none	0.617331	0.523886	-0.0814801	0.53209	-0.0778901	-0.252679	-0.0686137	-0.0528439	0.617331	0.63931	0.505992	NA	0.702579	NA	0.5005	0.346442	NA
Hs.104315	AA182626,AA037031	SHOC2 KIAA0862|SIAA0862|SOC-2|SOC2|SUR-8|SUR8 soc-2 suppressor of clear homolog (C. elegans)	0.33786	0.463119	0.775478	0.484335	0.677557	0.675196	0.844606	0.501997	0.33786	NA	1.09563	NA	0.869411	0.994734	1.27328	NA	1.37145
Hs.187578	AA055052	none	-0.736952	-0.903341	-0.720783	-0.94717	-0.248008	-0.112065	-0.495712	-0.0250707	-0.736952	-1.07096	-1.43135	-1.30912	-1.52788	-1.51924	-1.50307	-1.31713	-1.49874
Hs.477866	AA136707,H99816	PLOD2 LH2|TLH procollagen-lysine, 2-oxoglutarate 5-dioxygenase 2	0.419844	-0.121249	0.566575	0.661011	0.508114	0.199561	0.424146	0.753203	0.419844	0.263668	0.516534	0.667086	0.487706	0.654466	0.646054	0.522032	0.520615
Hs.269909	AA630381,AA142942,N75017	C14orf147 MGC24447 chromosome 14 open reading frame 147	-0.767252	-0.741044	-0.651614	-0.763256	-0.376146	-0.301832	-0.404566	-0.421388	-0.767252	-0.979267	NA	-0.761417	-0.903564	NA	-1.04416	-0.954977	-1.06006
AA281757	AA281757	none	-0.31934	-0.0486038	0.797241	0.0162917	0.531719	0.256846	0.531133	NA	-0.31934	-0.497715	-0.32917	-0.61958	-0.0853488	-0.114504	-0.417415	0.0956326	-0.180767
Hs.182885	AA437370,H95989	SLC35B2 PAPST1|UGTrel4 solute carrier family 35, member B2	0.484353	0.82626	1.06093	0.244318	1.05189	1.0462	0.903824	0.922732	0.484353	-0.110705	0.103655	-0.111788	0.206091	0.0513854	0.208854	0.323605	-0.0408961
Hs.444046	T66312,AA456821	NETO2 FLJ10430|FLJ14724|FLJ90456|NEOT2 neuropilin (NRP) and tolloid (TLL)-like 2	-1.01065	-0.86019	-0.950284	-0.978049	-0.789598	-0.631405	-0.766667	-0.201022	-1.01065	-0.541545	-0.426343	-0.345774	-0.405268	-0.278681	-0.3764	-0.470665	-0.328365
Hs.288193	AA995784	KPNA4 IPOA3|MGC12217|MGC26703|QIP1|SRP3 karyopherin alpha 4 (importin alpha 3)	0.144298	0.290059	0.19861	0.449771	0.294895	0.0476119	1.00334	0.0984926	0.144298	-0.0216543	0.00325392	-0.010044	0.122732	0.27695	0.10427	0.393948	0.358811
Hs.368588	AI243078,AA011415	KEL ECE3 Kell blood group	-0.99741	-1.11864	-1.60072	-1.32263	-0.739481	-0.530584	-0.934534	-0.902147	-0.99741	-0.582854	-0.415444	-0.735085	-0.429427	-0.567006	-0.646927	-0.404957	-0.853252
Hs.467662	AA456882	ITGB1BP1 ICAP-1A|ICAP-1B|ICAP1|ICAP1A|ICAP1B integrin beta 1 binding protein 1	-0.373763	-0.0162741	0.0815825	-0.573166	0.693206	0.474687	0.689335	0.328183	-0.373763	-1.02014	-0.577375	-0.912538	-0.420226	-0.362465	-0.878705	-0.574198	-0.707863
Hs.189329	AI300823,AA463484,AA292087	SMURF1 KIAA1625 SMAD specific E3 ubiquitin protein ligase 1	0.467991	0.509825	0.492289	0.499347	-0.188269	-0.120559	0.0286381	0.0753121	0.467991	1.14761	0.92774	1.04406	1.00205	0.723048	0.97895	1.02211	1.03343
Hs.133534	H88143,AA999960,AI056866	KSR1 KSR|RSU2 kinase suppressor of ras 1	0.184435	0.113837	-0.459008	-0.0921785	-0.408923	-0.273838	-0.266163	-0.376923	0.184435	0.62669	0.423681	0.49611	0.524929	0.474469	0.443099	0.406562	0.451313
R53860	R53860	none	0.469994	0.589397	1.26856	0.0647822	0.30036	0.159502	0.577487	0.522089	0.469994	0.605427	0.37084	0.70894	0.676023	0.898517	0.758762	0.398724	1.09129
Hs.465744	T91381,T47312,AI248048,AA911705	INSR - insulin receptor	-0.51359	-0.165146	-0.741936	-0.416447	-0.491443	-0.34756	-0.579987	-0.349616	-0.51359	-0.168407	0.101032	-0.154642	-0.139981	-0.135166	-0.293619	-0.0903817	0.140443
Hs.279837	R84981,AA290737,AA142971	GSTM2 GST4|GSTM|GSTM2-2|GTHMUS glutathione S-transferase M2 (muscle)	-2.46083	-2.52276	-2.72565	-2.65308	-2.0866	-2.02975	-2.37412	-2.30401	-2.46083	-1.15997	-1.17358	-1.15805	-1.04062	-1.13903	-1.29015	-1.14609	-1.23672
AA608838	AA608838	none	-0.084447	-0.479822	NA	0.160548	-0.674798	-0.214626	-0.379637	-0.311401	-0.084447	0.748946	0.996281	0.863844	0.989504	1.1214	0.823634	1.15428	0.813254
Hs.38512	AA626717,H66465	KIAA1285 - KIAA1285 protein	0.195319	0.532281	0.146103	0.0691096	-0.240629	-0.0732551	-0.00447281	-0.116142	0.195319	0.487596	0.0836525	0.00785856	0.080708	-0.201402	0.0332327	0.134695	-0.0391215
Hs.533953	AI086131,R49620,AA410297,AA416979,AA418988	KIAA1462 - KIAA1462	0.336899	0.121575	0.0970487	-0.00571737	-0.197381	0.0290662	-0.0145204	-0.0989106	0.336899	0.0739906	0.0953241	0.00455302	0.264701	0.0606309	0.285585	0.119218	0.073631
Hs.73793	R19956	VEGF MGC70609|VEGFA|VPF vascular endothelial growth factor	1.33197	0.975318	1.15154	2.10343	0.590234	0.451086	1.13556	1.17455	1.33197	1.67655	1.33059	1.99453	1.45628	1.61527	1.52676	1.77389	1.8297
Hs.508958	H15408,AA452801,N39572	STXBP6 FLJ39638|HSPC156|amisyn syntaxin binding protein 6 (amisyn)	0.286041	0.28017	0.181268	0.496465	0.386372	0.268371	-0.103746	0.315392	0.286041	0.191061	0.170512	0.33265	0.370065	0.589114	0.545709	0.616065	0.48318
Hs.1802	AA158513	HLA-DOB DOB major histocompatibility complex, class II, DO beta	1.31041	1.06326	1.34344	1.14315	0.753729	0.663324	0.766972	0.392761	1.31041	-0.0415662	-0.0406993	0.0962911	0.018692	0.191048	0.0725239	0.0600714	0.173123
Hs.517307	AI284915,AA456886	MX1 IFI-78K|IFI78|MX|MxA myxovirus (influenza virus) resistance 1, interferon-inducible protein p78 (mouse)	0.722014	0.616976	1.24591	0.729591	0.863845	0.887315	0.887257	0.993961	0.722014	2.75307	0.378349	NA	0.637001	NA	1.54825	1.03582	1.35249
Hs.523847	AA432030	G1P3 6-16|IFI616 interferon, alpha-inducible protein (clone IFI-6-16)	2.08628	1.58875	2.09821	0.214026	1.57759	1.46473	1.84351	2.2646	2.08628	1.67775	-0.412387	-0.339965	0.196823	-0.281096	0.64138	-0.0699242	0.0197486
Hs.522356	AA700876	LOC158267 - hypothetical protein LOC158267	-4.22234	-4.4795	-4.64795	-4.06401	-3.70149	-3.56841	-3.64383	-4.16985	-4.22234	-3.54215	-2.96796	-3.1863	-3.86489	-3.94932	-3.39352	-3.45114	-3.73607
AA399211	AA399211	none	-0.57652	0.153133	0.315233	0.0208479	0.155818	0.215708	0.435096	0.190936	-0.57652	-0.890417	-0.888022	-0.804688	-1.10569	-1.1422	-0.685361	-0.908586	-0.953132
Hs.552568	AI023647,AA707411	CASQ1 CALMITINE|CASQ|PDIB1 calsequestrin 1 (fast-twitch, skeletal muscle)	0.0941904	0.237123	0.556459	-0.00754132	0.581961	0.573984	0.537192	0.48742	0.0941904	0.073203	-0.224738	-0.363902	-0.163542	-0.435693	-0.340267	-0.262572	-0.361307
Hs.502730	H46001,AA418020	SYT7 IPCA-7|PCANAP7|SYT-VII synaptotagmin VII	0.19601	0.193147	0.254853	0.483943	-0.233444	-0.20368	-0.246525	-0.292655	0.19601	1.40708	0.955075	1.2082	0.917086	0.790651	1.11551	0.929693	1.09568
Hs.238990	AA630082,AA192725	CDKN1B CDKN4|KIP1|P27KIP1 cyclin-dependent kinase inhibitor 1B (p27, Kip1)	-0.295187	-0.351318	0.0631101	-0.247236	0.248546	0.132239	0.0284579	0.0144713	-0.295187	-1.11472	-0.507801	-0.670476	-0.38361	-0.696345	-0.391826	-0.502739	-0.686652
Hs.42896	AA488351,AA777056	LOC392617 - similar to RIKEN cDNA A930017N06 gene	0.0768338	-0.437719	0.0534179	-0.0721627	-0.298953	-0.0951916	-0.197761	-0.22915	0.0768338	-0.233764	-0.467591	-0.404323	-0.388993	-0.301359	-0.26383	-0.35949	-0.532865
Hs.507971	R22927,AA700340,AA777534,W89072,R65775	LRCH1 CHDC1|KIAA1016 leucine-rich repeats and calponin homology (CH) domain containing 1	1.07061	1.01587	1.18587	0.933766	0.928832	0.840029	0.764125	0.803963	1.07061	1.30099	1.3204	1.48822	1.40772	1.61296	1.44921	1.43524	1.62969
W52353	W52353	none	0.615115	0.41011	1.00707	0.168055	1.32669	1.37984	1.42884	1.07659	0.615115	0.543693	0.38671	0.167428	0.447009	1.08621	0.313519	0.550952	0.713545
Hs.531619	AA157797,AI174266	EMR2 - egf-like module containing, mucin-like, hormone receptor-like 2	-1.14397	-1.05843	-2.66655	-1.96259	-1.1862	-1.15849	-0.970193	-2.23843	-1.14397	1.33346	1.24226	1.43318	1.11319	0.757053	1.12192	1.0835	0.996005
Hs.567497	AA427778	C1RL C1RL1|C1RLP|C1r-LP|CLSPa complement component 1, r subcomponent-like	-0.118852	-0.0859006	0.227752	-0.136125	0.55476	0.525242	0.684367	0.483909	-0.118852	0.0758694	-0.263575	-0.332523	-0.133185	-0.0380177	-0.113327	0.103984	-0.306379
Hs.534458	AA045524	CGI-38 - brain specific protein	1.73293	1.62914	1.1925	1.65946	1.25055	1.31303	0.908716	1.40295	1.73293	1.74529	0.00143831	0.0348755	0.0996514	1.28567	1.69515	1.48607	1.77154
Hs.569868	AA041388	none	0.294097	0.31583	1.02839	0.398851	0.156955	0.167603	0.247586	0.240055	0.294097	0.403148	0.441638	0.317129	NA	0.343382	0.246688	0.287295	0.457201
Hs.372579	N79049	SLITL2 VASN slit-like 2 (Drosophila)	-1.1623	-1.39112	-1.99923	-1.31779	-1.17684	-0.772142	-1.14018	-1.0923	-1.1623	-0.861246	-1.01576	NA	-0.454673	-1.05075	-1.06717	-1.33643	NA
Hs.519909	AA131421,AA482328	MARCKS 80K-L|FLJ14368|MACS|MRACKS|PKCSL|PRKCSL myristoylated alanine-rich protein kinase C substrate	-0.134823	-0.061738	0.370289	-0.181342	0.479298	0.368845	0.420689	0.50532	-0.134823	-0.459548	-0.895555	-1.01126	-0.815101	-1.02266	-0.604712	-0.877678	-1.16277
Hs.68864	AA132946	LIPH PLA1B|mPA-PLA1|mPA-PLA1 alpha lipase, member H	1.83589	1.74738	2.22669	1.9946	1.11028	1.00044	1.15765	1.7041	1.83589	2.38	2.18653	1.77433	NA	1.95274	2.4558	1.60473	2.06672
Hs.388584	H78670,AI246829,AA054554,AA923730	SDCCAG1 FLJ10051|NY-CO-1 serologically defined colon cancer antigen 1	-0.272212	-0.13661	-0.602483	-0.246192	-0.548654	-0.38579	-0.37763	-0.308512	-0.272212	1.8301e-05	-0.0533274	0.0441269	-0.235362	0.120174	0.134811	0.00312833	0.0611618
Hs.567485	AA995904	TFPT FB1|amida TCF3 (E2A) fusion partner (in childhood Leukemia)	-1.50129	-2.28893	-2.12126	-2.14238	-1.16963	-1.41042	-1.2895	-1.40081	-1.50129	-0.705992	-1.34399	-1.14632	-1.45291	-1.07175	-1.38031	-1.54795	-0.989567
Hs.42650	AA706968,AI278813	ZWINTAS MPHOSPH5|MPP5 ZW10 interactor antisense	-1.86816	-1.61987	-1.20569	-1.85353	-0.985774	-1.07164	-0.942862	-1.3657	-1.86816	-1.61058	-0.881323	NA	-0.995462	-0.978502	-1.11639	-1.4838	-1.15346
Hs.534564	H53845	C1orf84 FLJ34502 chromosome 1 open reading frame 84	-0.0987358	0.224839	0.758169	0.230508	0.670569	0.740721	0.79852	0.564829	-0.0987358	-0.137407	-0.266866	-0.431155	-0.0398284	-0.108404	-0.319155	-0.154622	-0.401169
Hs.547759	AA700415,W91960,W80744,R43529,AA775212	C1orf191 MST128|MSTP128 chromosome 1 open reading frame 191	-0.470737	-0.290798	-0.555821	-0.666248	-0.415147	-0.303853	-0.446306	-0.517698	-0.470737	-0.665367	0.121555	-0.139425	-0.289881	-0.258144	-0.402364	-0.224558	NA
Hs.260720	T95268	DNAJC12 JDP1 DnaJ (Hsp40) homolog, subfamily C, member 12	0.915713	-0.062576	0.197514	-0.195787	0.096244	0.087971	0.0458973	0.683242	0.915713	1.20067	NA	0.900634	1.14669	1.5208	0.931524	1.03714	1.18239
Hs.183390	AA779758,AI243186	ZNF613 FLJ13590 zinc finger protein 613	0.603427	0.663022	-0.43366	0.360724	-0.199808	0.0202416	-0.254373	0.429329	0.603427	0.275722	0.0628926	0.21954	-0.250095	0.108016	0.122391	0.0471942	0.243836
Hs.396358	AA504164,N51365,AA994649	TMEM106B FLJ11273|MGC33727 transmembrane protein 106B	-0.479627	-0.852578	-0.355215	-1.06974	-0.347465	-0.409655	-0.245651	-0.279896	-0.479627	-0.809681	-0.643637	-0.625059	-0.505704	-0.558533	-0.596132	-0.620584	-0.372184
Hs.29203	AA779406,R71570	GBL MGC111011 G protein beta subunit-like	0.319094	0.254619	-0.221199	0.204686	-0.166818	-0.0888165	-0.20693	-0.00699148	0.319094	0.323686	-0.011073	0.04536	-0.0113312	-0.0612508	0.131775	-0.0623814	-0.0199494
AA777417	AA777417	none	-0.0195536	0.3148	0.699631	0.0331508	0.940414	1.0392	0.632218	0.396076	-0.0195536	0.218414	0.0774148	-0.628017	0.203017	-0.0490491	-0.143437	0.186923	-0.299967
Hs.413482	AA025421	C21orf33 D21S2048E|ES1|GT335|HES1|KNP-I|KNPH|KNPI chromosome 21 open reading frame 33	-0.874466	-0.682645	-0.152707	-0.718223	-0.0154974	-0.0990083	-0.0966893	-0.271747	-0.874466	-1.10425	-0.951903	-1.224	-0.982523	-1.04855	-0.986171	-0.920884	-1.17236
Hs.134856	AA258030,AI091393,AI051054	C1GALT1C1 C1GALT2|C1Gal-T2|COSMC|HSPC067|MGC19947|c38h2-l1 C1GALT1-specific chaperone 1	0.361126	-0.0944555	-0.0775383	0.0561395	0.0418795	-0.0985544	-0.189226	-0.0457692	0.361126	-0.194226	-0.0994092	-0.0754605	-0.196716	-0.00434982	-0.0711287	-0.138417	0.116395
Hs.429666	AA676804,AI014468	CEBPG GPE1BP|IG/EBP-1 CCAAT/enhancer binding protein (C/EBP), gamma	1.02741	0.907148	1.0006	0.602297	1.50474	1.3128	1.58276	1.31807	1.02741	1.91013	1.91161	2.13117	2.01749	1.97954	2.08989	2.03166	2.19789
Hs.21422	R56243,R37780,R25521	NRCAM KIAA0343 neuronal cell adhesion molecule	0.722757	0.532636	0.91199	2.1483	0.491668	0.475336	0.671197	0.930689	0.722757	0.223929	-0.284909	NA	-0.33834	NA	-0.0785771	-0.37321	NA
Hs.434927	AI244794,AA677784,N50733,N45685,AA902591	TMEM39A FLJ10902 transmembrane protein 39A	1.21804	1.26616	1.33445	1.33975	1.06129	0.883748	1.16828	0.926814	1.21804	0.402036	0.418743	0.801674	0.606023	0.597467	0.533338	0.615887	0.737064
Hs.368078	AI273537,AI218304,AA626868,AA677397	DNAJA2 CPR3|DNAJ|DNJ3|HIRIP4|PRO3015 DnaJ (Hsp40) homolog, subfamily A, member 2	0.196801	0.139123	0.349514	0.10566	0.290465	0.178155	0.301917	0.222283	0.196801	0.254208	0.122383	0.319877	0.11669	0.235299	0.419274	0.146717	0.380353
Hs.55468	N77828,AA165313	H4/o - histone H4/o	-0.979662	-1.45545	-0.96229	-1.03532	-1.09956	-0.895433	-0.919512	-0.858596	-0.979662	-1.20859	-1.22469	-1.23882	-1.11401	-1.14094	-0.930273	-1.14192	-1.45487
Hs.446091	AA598802,R98339,N49763,AA287949	WTAP DKFZp686F20131|KIAA0105|MGC3925 Wilms tumor 1 associated protein	-0.44626	-0.36389	-0.370175	-0.490436	-0.280315	-0.31028	-0.137647	-0.417945	-0.44626	-0.335328	-0.366162	-0.504964	-0.364134	-0.260557	-0.238853	-0.434952	-0.24221
Hs.436166	AA463486	OSBPL5 OBPH1|ORP5 oxysterol binding protein-like 5	1.33459	1.507	0.904712	0.997293	0.887248	0.561536	0.62653	0.729481	1.33459	1.78901	1.64319	1.49093	1.51796	1.58853	1.5572	1.44275	1.73713
Hs.554594	AA460930	TCEB1 SIII transcription elongation factor B (SIII), polypeptide 1 (15kDa, elongin C)	-0.0152191	-0.276702	0.170002	-0.304247	0.391393	0.21598	0.698428	0.0278263	-0.0152191	-0.0629577	0.139075	-0.287896	0.211254	0.263555	-0.00341056	0.247583	-0.0331097
Hs.21861	N25344	TCEAL7 MGC23947|MPMGp800C04260Q003 transcription elongation factor A (SII)-like 7	0.874646	0.810694	0.112607	0.306266	0.135123	0.00365856	0.0788143	-0.0403409	0.874646	0.782701	NA	1.164	NA	NA	1.10181	0.933309	0.764534
Hs.108614	AI291048,AA434085,AA447599	MGC12488 - hypothetical protein MGC12488	-1.02583	-0.701354	-0.828513	-0.418548	-0.582846	-0.555504	-0.452988	-0.40265	-1.02583	-1.20824	-0.693797	-0.907028	-0.888446	-0.940924	-0.970422	-1.08594	-1.04722
Hs.567380	AA504609,AA676848,N54783,N75581	FUBP1 FBP|FUBP far upstream element (FUSE) binding protein 1	-0.337954	-0.139508	-0.158225	0.05561	-0.1926	-0.272758	-0.029457	-0.232463	-0.337954	0.0442589	0.194658	0.118762	0.187116	0.0080211	0.218846	0.0148102	0.117182
Hs.122933	H20550	none	1.39188	0.762685	0.881205	1.01965	0.890968	0.657075	0.315087	0.959708	1.39188	1.11437	1.4014	1.50551	1.68445	1.71187	1.73591	1.4863	1.6213
Hs.46701	N47313	none	1.17789	1.42612	1.38541	1.44229	0.889418	0.970255	0.496214	0.736767	1.17789	NA	0.692372	0.537091	NA	1.41015	0.789336	1.33242	0.926315
Hs.571440	AA425345,AA191322	none	-1.42508	-0.284984	-1.09212	-1.12256	-0.876849	-0.87176	-0.713437	-1.11039	-1.42508	-1.00636	-1.01025	-1.07956	-0.769868	-0.844885	-0.869597	-1.00204	-0.9961
Hs.555920	AA130861,AI000804,W76331,AA876375	LTB4DH MGC34943 leukotriene B4 12-hydroxydehydrogenase	0.656612	0.857539	0.653685	0.525246	0.502037	0.413636	0.418802	0.530078	0.656612	0.67555	0.276049	0.242227	0.437687	0.378305	0.462141	0.474454	0.453146
Hs.37055	W46575	FGF5 HBGF-5|Smag-82 fibroblast growth factor 5	-1.0458	-0.559947	-0.697218	-0.37269	-0.381002	-0.313182	-0.26406	-0.188826	-1.0458	-0.223315	-0.143025	-0.162205	0.0441735	-0.175199	-0.253902	-0.103825	-0.186012
Hs.482103	AI350192,N22913,H85434,AI150245,R92545	ARL15 ARFRP2|FLJ20051 ADP-ribosylation factor-like 15	-0.428429	-0.390952	-0.530627	-0.318405	-0.165215	-0.245057	-0.202915	-0.157927	-0.428429	-0.0367138	-0.212639	-0.06959	0.0655785	0.20235	0.0655384	-0.063245	0.00963523
Hs.458273	AI289110	MT1L MT1|MT1R|MTF|metallothionein 1R metallothionein 1L	-2.94894	-3.29102	-3.73761	-2.32426	-2.90346	-2.47233	-2.81857	-2.45822	-2.94894	-1.61896	-1.62653	-2.18544	-1.53207	-2.13668	-2.01418	-1.58028	-2.08893
Hs.89771	T67007	GCKR GKRP glucokinase (hexokinase 4) regulator	1.29448	1.44479	1.56816	1.26059	0.730217	0.628463	0.461508	0.600798	1.29448	0.298687	NA	NA	NA	0.638873	0.38437	0.263819	0.161126
Hs.179697	AA913408	none	0.917867	0.20067	0.382744	0.370023	0.85309	0.819174	1.08305	0.302311	0.917867	-0.224453	-0.389742	-0.239049	-0.390015	-0.476424	-0.333919	-0.590164	-0.326212
Hs.72956	AI221105,AA669600,AI125898,T69846,AA634550,AA883185,N29817	C17orf13 - chromosome 17 open reading frame 13	0.228336	0.1137	0.296969	0.086149	0.00176816	-0.0712469	0.059648	0.0987417	0.228336	NA	NA	-0.214251	0.284145	0.0997234	NA	0.367723	0.254987
Hs.567236	AI271607,H49455	APXL DKFZp781J074|HSAPXL apical protein-like (Xenopus laevis)	-1.55402	-1.58249	-2.24217	-1.97153	-1.22797	-1.15984	-0.994569	-1.47896	-1.55402	-2.03187	-2.19484	-1.4252	-1.76817	-1.9026	-2.4017	-1.76452	-2.07422
Hs.83636	R88246	ADRBK1 BARK1|BETA-ARK1|GRK2 adrenergic, beta, receptor kinase 1	0.0805615	-0.329633	0.153153	NA	-0.142472	-0.160495	0.419667	-0.148213	0.0805615	-0.711883	-0.830184	-0.897382	-0.551833	-0.831699	-0.65651	-1.00231	-1.05782
Hs.235069	AA456585	RECQL RECQL1|RecQ1 RecQ protein-like (DNA helicase Q1-like)	1.0328	0.486974	0.622407	0.44581	0.220817	-0.0421609	0.171209	0.190464	1.0328	0.873546	1.38353	0.775775	1.61189	1.8934	1.83185	1.42785	1.41199
Hs.278564	AA410184,AI201650	PKNOX2 FLJ13074|PREP2 PBX/knotted 1 homeobox 2	-0.502038	-0.339358	-0.792256	-0.61417	-0.263938	-0.310708	-0.365262	-0.366953	-0.502038	-0.0744788	-0.233996	0.0849737	-0.0469315	-0.184293	-0.253371	-0.0286881	-0.111864
Hs.77500	AA454143	USP4 UNP|Unph ubiquitin specific peptidase 4 (proto-oncogene)	-1.63791	-1.15752	-2.15562	-1.96158	-2.17627	-2.15845	-2.16677	-1.86415	-1.63791	-0.735361	-0.677468	-1.10385	-0.730747	-0.945218	-0.692214	-0.797841	-1.07469
Hs.201633	AA401349	LOC392335 - similar to Myosin Vb (Myosin 5B)	2.42657	2.58335	2.43719	2.33748	1.18531	1.662	1.95628	2.07876	2.42657	2.53977	2.48299	2.43198	2.0807	2.55864	2.47863	2.27925	2.70753
Hs.546097	H75478	none	0.431146	-0.361201	-0.397283	-0.0136689	-0.313579	-0.691356	-0.344561	-0.499095	0.431146	0.50693	0.733809	0.151321	NA	0.795393	1.1632	0.521026	NA
Hs.524760	AA146773	OAS1 IFI-4|OIAS|OIASI 2',5'-oligoadenylate synthetase 1, 40/46kDa	1.96639	1.93581	NA	1.41747	1.95237	1.87257	2.09857	2.07434	1.96639	1.73416	0.407483	0.586103	0.637907	0.636314	1.00431	0.699953	0.901272
Hs.569591	AI222463,AA677668	none	0.193177	0.149153	-0.323746	-0.0316875	-0.223418	-0.18589	-0.410171	-0.236322	0.193177	0.101847	0.342955	0.346037	-0.354636	-0.44361	-0.150465	-0.0899232	0.0655504
Hs.558452	AA497051	ST6GALNAC2 SIAT7|SIAT7B|SIATL1|ST6GalNAII|STHM ST6 (alpha-N-acetyl-neuraminyl-2,3-beta-galactosyl-1,3)-N-acetylgalactosaminide alpha-2,6-sialyltransferase 2	-2.07828	-1.67099	-2.2391	-2.01407	-1.48236	-1.57298	-1.40089	-1.88735	-2.07828	-1.92588	-1.81322	-1.78006	-1.87413	-2.43044	-2.09032	-1.96516	-2.27202
T62842	T62842	none	1.66244	1.90485	1.58385	1.3216	1.23253	1.17622	0.841723	1.8367	1.66244	1.93559	2.04648	1.64529	2.12924	1.93144	1.66111	2.19034	1.84161
Hs.487046	AA488084,AA873459	SOD2 IPO-B|MNSOD|Mn-SOD superoxide dismutase 2, mitochondrial	-0.814274	-0.970961	-0.465711	-0.679957	-0.598095	-0.519342	-0.628472	-0.577315	-0.814274	-1.93424	-1.53042	-1.56219	-1.55905	-1.75219	-1.61564	-1.58859	-1.67992
AA677291	AA677291	none	0.382154	0.168201	-0.290092	0.240703	-0.123467	-0.343649	-0.429179	-0.0987906	0.382154	0.328382	0.110532	0.406666	0.0917752	0.332003	0.363522	0.23682	0.206136
Hs.283743	W24429	SEPT5 CDCREL|CDCREL-1|CDCREL1|H5|HCDCREL-1|PNUTL1 septin 5	-0.454929	-0.717712	-1.16701	-0.794007	-1.18787	-1.03974	-1.1462	-1.17139	-0.454929	0.194007	-0.0868051	-0.224652	-0.218602	-0.0961708	-0.0505624	-0.0720034	0.453954
Hs.291196	R89014,AA598814	ATP1B1 ATP1B|MGC1798 ATPase, Na+/K+ transporting, beta 1 polypeptide	0.932028	0.438457	0.649129	0.507584	0.438775	0.559029	0.27567	0.565005	0.932028	-0.355304	-0.399917	-0.296649	-0.232787	-0.203585	-0.383554	-0.256556	-0.239385
Hs.98452	AA426058	none	-1.74084	-0.173893	-1.23158	-0.389938	-0.542455	-0.321427	-0.357984	-1.05118	-1.74084	-1.10973	NA	-0.873648	-1.14024	-0.963522	-1.20073	-1.5141	-1.8766
Hs.428360	N62876,AA460266	KIAA1982 - KIAA1982 protein	-0.165746	-0.196613	0.168255	-0.109696	0.181459	0.154428	0.416807	0.114479	-0.165746	-0.187994	-0.391639	-0.0385434	-0.227032	-0.106082	-0.0217264	-0.326815	-0.00393489
Hs.467304	AI148233	IL11 AGIF|IL-11 interleukin 11	-0.396811	0.0373055	0.503203	0.0981971	0.463466	0.285302	0.40076	0.616203	-0.396811	0.0638835	-0.161043	-0.345989	0.047848	-0.0367391	-0.354573	0.151617	-0.173375
Hs.95835	AA464688	OCIAD2 DKFZp686C03164|MGC45416 OCIA domain containing 2	3.04156	2.5866	3.26031	3.29246	2.58009	2.28697	2.67494	2.46233	3.04156	2.58465	2.04101	1.7445	2.66571	3.01692	2.33284	2.54325	2.32342
Hs.279806	AI041122,AA460957,H27564	DDX5 DKFZp686J01190|G17P1|HLR1|HUMP68|p68 DEAD (Asp-Glu-Ala-Asp) box polypeptide 5	-0.0897465	-0.0418791	0.199938	-0.062109	-0.0414754	0.141415	0.00470415	0.0585473	-0.0897465	-0.31737	-0.360498	-0.0470652	-0.346445	-0.141676	-0.177401	-0.517401	0.00113819
Hs.370287	H11006,N90403,AA971498	ADAM23 MDC3 ADAM metallopeptidase domain 23	-1.37014	-0.633892	-0.935037	-0.873482	-0.491782	-0.418868	-0.472443	-0.825863	-1.37014	-0.70744	NA	-0.45886	NA	NA	-0.307089	NA	-0.784019
Hs.436341	AA417895	DONSON B17|C21orf60|DKFZP434M035 downstream neighbor of SON	0.0685302	-0.28825	0.288995	0.00479319	-0.484238	-0.624273	0.220933	-0.355972	0.0685302	0.386408	0.627996	0.515526	0.395666	1.00899	0.235523	0.405264	0.540021
T96851	T96851	none	0.582469	0.0734694	-0.238511	0.220721	-0.379041	-0.0319624	-0.295811	-0.0721489	0.582469	0.336794	NA	0.605522	NA	NA	0.573645	0.440236	0.348619
Hs.110637	AA428199,AA953229	HOXA10 HOX1|HOX1.8|HOX1H|MGC12859|PL homeobox A10	0.838767	1.02478	0.888957	1.05855	0.547553	0.701025	0.544494	0.616244	0.838767	2.06603	1.61757	1.99894	1.72241	1.83709	1.80363	1.78183	1.79659
Hs.126497	N23390,H93463,R74094,AI025331,AI184671	AEBP2 MGC17922 AE binding protein 2	-0.105122	-0.0631373	-0.417662	-0.241274	-0.338848	-0.402403	-0.368064	-0.299226	-0.105122	-0.132707	-0.0793401	-0.00167185	-0.239607	0.0408085	-0.0547177	-0.0290904	-0.231238
Hs.303676	AI040381,AA151214	G3BP2 - Ras-GTPase activating protein SH3 domain-binding protein 2	0.501707	0.637318	0.12214	0.00627552	-0.644166	-0.588247	-0.194983	-0.0327771	0.501707	-0.16734	-0.421528	0.0041187	-0.241067	-0.165548	-0.143104	-0.236662	-0.156455
Hs.190622	AA682834,AA126958,N29630	DDX58 DKFZp686N19181|FLJ13599|RIG-I DEAD (Asp-Glu-Ala-Asp) box polypeptide 58	1.23077	0.94208	1.23406	0.832755	0.752932	0.583527	0.635308	0.893876	1.23077	1.0184	0.30734	0.53492	0.21977	0.673778	0.537107	0.47117	0.818647
Hs.436912	N69491,R19267	KIFC1 HSET|KNSL2|MGC1202|MKLP2|RAB6-KIFL kinesin family member C1	-0.838533	-0.688454	-0.801401	-0.641138	-0.803825	-0.816684	-0.781429	-0.750681	-0.838533	-0.411984	-0.215629	-0.466075	-0.330212	-0.247548	-0.253864	-0.414409	-0.243831
Hs.37009	AA190871	ALPI IAP alkaline phosphatase, intestinal	-0.117316	-0.351923	-0.281881	-0.0237615	-0.406507	-0.723031	0.302845	-0.313993	-0.117316	1.59302	0.57904	1.34402	0.795899	0.528562	0.780414	1.1769	0.995937
Hs.128258	H23519,AI200920,AA972926	RP11-301I17.1 PIG38|bA64J21.1 proliferation-inducing protein 38	-0.137359	-0.5664	-0.41804	-0.122335	-0.0648301	-0.164969	-0.267918	-0.17937	-0.137359	-0.0467504	0.0331175	-0.443694	-0.15787	-0.187231	-0.203565	-0.029729	-0.854211
Hs.567229	AA114872,AA156988	ACO1 IREB1|IREBP|IRP1 aconitase 1, soluble	-0.90785	-0.572604	-0.488299	-0.516692	-0.0615119	-0.0586388	-0.286136	-0.391634	-0.90785	-1.16336	-0.711894	-1.16625	-0.730701	-1.30339	-1.18135	-0.919153	-1.25449
Hs.5724	AA279422,AA291159,AA907068	none	0.0610644	-0.106592	-0.11357	0.171735	0.463438	0.306794	0.487122	0.128191	0.0610644	-0.288086	-0.480993	-0.332004	-0.594662	-0.609387	-0.433895	-0.33752	-0.431579
Hs.527973	AA001219,T72915	SOCS3 CIS3|Cish3|MGC71791|SOCS-3|SSI-3 suppressor of cytokine signaling 3	-0.921247	-0.783853	-0.754121	-0.621151	-0.265545	-0.274011	-0.301942	-0.306171	-0.921247	-1.30967	-0.839392	-0.93259	-0.672354	-1.26155	-0.815613	-1.2838	-1.16306
Hs.524479	AA971063,R81636	MMRN2 EMILIN3|ENDOGLYX1|EndoGlyx-1|FLJ13465 multimerin 2	1.34127	0.338498	0.806474	0.367698	0.525133	0.300574	0.325452	0.359382	1.34127	1.04445	NA	NA	NA	NA	1.29596	0.889168	0.802792
Hs.7353	H27880	ATG4C APG4-C|APG4C|AUTL1|AUTL3|FLJ14867 ATG4 autophagy related 4 homolog C (S. cerevisiae)	0.145355	0.0591137	0.566448	-0.337746	0.804528	0.579098	0.47299	0.369377	0.145355	0.16975	0.314525	-0.315218	0.256897	-0.11423	0.0381107	0.111283	-0.141641
Hs.399496	N80622,T71008	SLC13A5 DKFZp686E17257|NACT solute carrier family 13 (sodium-dependent citrate transporter), member 5	-0.487713	-0.941025	-0.36731	-1.80143	-0.250844	-0.143381	-0.174052	-0.328303	-0.487713	0.66662	0.515921	0.721578	0.635816	0.511789	0.537824	0.508057	0.572557
AA977417	AA977417	none	0.136856	0.230927	0.161169	-0.0636542	-0.550224	-0.625724	-0.333507	-0.088717	0.136856	0.893158	0.823269	0.960652	0.646398	0.469452	0.607917	0.670467	0.705917
Hs.471918	AI160574,T97601	ZC3H12A FLJ23231|MCPIP|RP3-423B22.1|dJ423B22.1 zinc finger CCCH-type containing 12A	0.729518	0.692888	0.79113	0.367348	0.372492	0.357832	0.334017	0.182237	0.729518	1.50212	1.17729	0.460048	1.22796	1.04814	1.00422	1.00552	1.05278
Hs.524741	AA915980,H73961	ARPC3 ARC21|p21-Arc actin related protein 2/3 complex, subunit 3, 21kDa	-0.652372	-1.24988	-1.14999	-1.15672	-1.25013	-1.83206	-0.700158	-1.74318	-0.652372	0.735689	0.808328	0.750333	0.851424	1.03907	0.750928	0.682269	0.960432
Hs.20516	AA996024	MGC16025 - hypothetical protein MGC16025	-0.471106	0.342545	0.849773	0.200487	0.758947	0.667916	0.8837	0.783891	-0.471106	-1.20134	NA	-1.12932	-0.65312	-0.737579	-0.862132	-0.817885	-1.10991
Hs.48343	AA993156	MGC26963 - hypothetical protein MGC26963	-0.391468	0.194953	0.278099	0.254096	0.366863	0.474069	0.58688	0.226882	-0.391468	1.35147	1.11628	1.00248	1.13543	1.61161	1.37059	0.994782	1.48298
Hs.460217	H98742,AA989072,AA917714	MGC35048 - hypothetical protein MGC35048	-0.570163	-0.914199	-1.16654	-0.572512	-0.549749	-0.482382	-0.692784	-0.601277	-0.570163	-0.622334	NA	NA	-0.583027	NA	-0.386637	-0.373781	NA
Hs.259461	AA883471,H78132,N51499,H99415,AA682795,AA488418	PALM2-AKAP2 AKAP2 PALM2-AKAP2 protein	-1.78407	-1.53455	-1.71055	-1.77514	-1.39347	-1.30259	-0.848904	-1.55494	-1.78407	-2.94503	-2.816	-2.63709	-2.8423	-2.72181	-2.85143	-2.76738	-3.11699
Hs.436568	R72290	CD74 DHLAG|HLADG|Ia-GAMMA|protein 41 CD74 antigen (invariant polypeptide of major histocompatibility complex, class II antigen-associated)	0.36889	-0.000832997	-0.53487	-0.403384	-0.570418	-0.451104	-0.805748	-0.35992	0.36889	0.83477	0.588498	0.33308	0.312574	0.531865	0.731875	0.517057	0.771496
Hs.189073	AI017224	SELI KIAA1724 selenoprotein I	2.07976	1.68407	1.87006	2.16487	1.1088	1.79263	1.95173	1.4064	2.07976	0.557264	0.421692	0.541922	0.508067	0.455278	0.477652	0.516099	0.554133
Hs.559200	AA417213	none	-0.810365	-1.18941	-0.22147	-0.591686	-0.422913	-0.69678	-0.393192	-0.378322	-0.810365	1.16697	1.6776	1.05386	1.33519	1.22985	0.923767	1.51106	1.20033
Hs.514132	AA705763,AA625859,R44732	SOCS7 NAP4 suppressor of cytokine signaling 7	1.54156	1.45351	1.37622	1.25043	1.22768	1.17915	1.01049	0.885612	1.54156	1.96386	1.68657	2.14611	1.85082	2.04376	1.87765	2.09253	2.0379
Hs.47775	N54254	none	-0.645638	-0.653485	-0.180987	-0.141372	-0.0257018	0.155666	-0.0883743	0.319121	-0.645638	-0.351792	-0.277027	-0.204328	-0.48959	-0.641329	-0.378703	-0.377239	-0.503565
Hs.159628	AA628410,N58558	SERPINA4 KAL|KLST|KST|PI4|kallistatin serpin peptidase inhibitor, clade A (alpha-1 antiproteinase, antitrypsin), member 4	0.776264	1.18544	0.837477	0.789892	0.742048	0.716054	0.216438	0.704716	0.776264	0.251453	NA	0.108495	0.219951	-0.269747	-0.0357775	0.11912	-0.123602
Hs.126605	AA917550	none	0.829889	0.185868	0.692664	0.709812	-0.0869607	0.150585	0.210745	0.180908	0.829889	0.650274	0.310407	0.303074	0.602868	0.595864	0.614722	0.485356	0.711855
T94611	T94611	none	-3.01874	-2.44366	-2.89954	-1.9179	-2.19123	-1.87005	-2.04363	-1.79671	-3.01874	-2.39655	-2.03207	-2.32235	-2.46617	-2.83663	-2.36373	-2.63413	-2.82325
Hs.282735	AI249049,H91456	NR1H4 BAR|FXR|HRR-1|HRR1|RIP14 nuclear receptor subfamily 1, group H, member 4	-0.990399	-0.623263	-1.94311	-0.664688	-0.698794	-0.518448	-0.592091	-0.740266	-0.990399	-1.14804	-0.651749	-0.689531	-0.679899	-1.31388	-0.870918	-0.870358	-0.879731
Hs.65009	AA025055	KIAA1754L - KIAA1754-like	-0.645248	-0.792018	-0.619631	-0.354944	-0.189309	0.110417	-0.00414815	-0.0148422	-0.645248	-1.26179	NA	-0.901242	-0.361812	-1.50184	-1.31706	-1.36314	-1.39764
Hs.51133	AA887585	PTK6 BRK PTK6 protein tyrosine kinase 6	1.26414	1.11573	1.33817	0.707156	0.761099	0.352392	0.709483	0.143696	1.26414	2.00244	1.5757	1.39367	1.59953	1.67576	1.77402	1.77568	1.97527
Hs.433750	R37276	EIF4G1 DKFZp686A1451|EIF4F|EIF4G|p220 eukaryotic translation initiation factor 4 gamma, 1	0.620008	0.743286	NA	0.80338	1.15611	0.64392	1.33526	1.18365	0.620008	-0.506283	0.0888238	-0.0848851	0.344351	0.351555	0.0303764	0.349022	0.116257
Hs.524513	AA034945	HSD17B6 HSE|RODH hydroxysteroid (17-beta) dehydrogenase 6	0.143802	-1.01022	-0.503422	-0.39835	-0.41325	-0.409962	-0.0975621	-0.200017	0.143802	-0.176882	0.291094	0.381177	NA	-0.547013	-0.107875	0.140003	-0.130452
Hs.567656	W47000,R27671	ALPK2 FLJ43253|HAK alpha-kinase 2	-0.473234	-0.8706	-1.02434	-0.730091	-0.955672	-0.935354	-0.594012	-0.820432	-0.473234	0.393203	NA	0.515608	0.152056	0.314407	0.388874	0.547646	-0.0198555
Hs.213088	AA777237,R02178	CHST12 C4S-2|C4ST-2|C4ST2 carbohydrate (chondroitin 4) sulfotransferase 12	0.294473	0.174468	0.00212407	0.288699	-0.0261293	0.0510126	-0.324779	0.0553947	0.294473	0.444303	0.121218	-0.228515	0.205058	-0.245033	0.000852448	0.263936	0.0407394
Hs.520283	W15465	none	-0.887297	-1.00073	-0.366157	-1.11706	-0.0949854	-0.060339	-0.191152	-0.155597	-0.887297	-1.20361	-1.28147	-0.83938	-0.60661	-1.00701	-0.99417	NA	-1.12587
Hs.368100	AA928029	none	0.00715956	0.295659	0.844382	0.439866	0.830494	0.836659	0.704754	0.665913	0.00715956	NA	0.355357	NA	0.305891	NA	-0.202082	0.345852	-0.577142
Hs.505652	AA486228	COPZ1 CGI-120|COPZ|zeta1-COP coatomer protein complex, subunit zeta 1	0.45172	0.400338	1.23293	0.276339	1.24141	1.19387	1.48	0.88986	0.45172	-0.00970759	0.42464	NA	0.538701	0.742964	-0.33877	0.46182	-0.0127454
Hs.195471	AI675458,AI301004	PFKFB3 IPFK2|PFK2 6-phosphofructo-2-kinase/fructose-2,6-biphosphatase 3	0.448983	-0.0137292	0.531456	0.304222	-0.340917	-0.365937	-0.261172	0.164775	0.448983	1.2956	0.537489	1.3648	0.892314	0.593964	1.1013	1.04375	1.14228
Hs.355126	AA991211	TMC4 MGC39329 transmembrane channel-like 4	2.29153	2.29261	2.23421	1.82568	1.49462	1.61887	0.948201	1.53505	2.29153	2.88558	2.44592	2.22874	2.56731	2.68629	2.29162	2.51389	2.80758
Hs.37617	AA932955	MYO1G HA-2 myosin IG	0.749196	0.411642	0.327166	0.22051	-0.135312	0.0469358	0.130488	-0.351907	0.749196	1.15553	0.743455	1.0229	0.922246	0.907983	1.04893	0.75168	1.07501
Hs.440553	AA699505,AA876153	ZNF473 HZFP100|ZN473 zinc finger protein 473	0.0110528	-0.0386126	-0.55544	-0.123715	-0.349322	-0.405264	-0.167412	-0.352302	0.0110528	0.258013	0.164743	0.117041	-0.0512245	0.154222	0.213654	0.0217422	0.328692
Hs.162143	W86908	FLJ32115 - hypothetical protein FLJ32115	0.522529	0.0306406	-0.476515	-0.496254	-0.285158	-0.490955	-0.557196	-0.36678	0.522529	0.438529	0.388601	0.370485	0.638026	0.352961	0.394666	0.377701	0.578528
R20749	R20749	none	-0.585561	-0.0103374	0.820771	0.0289783	0.441614	0.192679	0.466276	0.526211	-0.585561	0.282571	-0.0883283	0.0198192	-0.0725567	-0.00315266	-0.065317	-0.0315519	0.045538
H72030	H72030	none	0.733044	-0.174046	-0.127685	-0.207794	-0.317407	-0.763496	-0.814153	-0.716043	0.733044	1.70657	1.20716	1.57766	NA	1.54596	1.1103	1.08456	1.5889
Hs.389107	AA486138	ATP6V0C ATP6C|ATP6L|ATPL|VATL|Vma3 ATPase, H+ transporting, lysosomal 16kDa, V0 subunit c	-0.00886079	-0.131696	-0.211536	-0.0657188	-0.459208	-0.331348	-0.556038	-0.194728	-0.00886079	0.0866402	0.110032	-0.0129735	0.123158	0.138023	0.0774711	0.134772	-0.00118141
N51018	N51018	none	-0.112373	-0.130038	-0.178462	-0.0851958	-0.238325	-0.165739	-0.524901	-0.001785	-0.112373	0.381992	0.342764	0.314799	0.370196	0.0378361	0.17052	0.32251	0.386758
Hs.250693	AA156112,AI733621,H65481	H-plk MGC22613 Krueppel-related zinc finger protein	-0.706378	-0.745857	-0.56575	-0.578056	-0.815252	-0.89613	-0.64069	-0.54949	-0.706378	-0.899059	-1.0219	-0.876387	-0.937276	-0.904894	-0.762778	-0.769761	-0.826284
Hs.529591	AA450205,T98628	TLOC1 Dtrp1|FLJ32803|HTP1|SEC62 translocation protein 1	0.863829	0.826861	1.15911	0.789239	0.505743	0.59075	0.691446	0.429517	0.863829	0.609823	0.67605	0.752763	NA	NA	1.02556	0.662099	0.878465
Hs.220971	AA101617,N34799,T58873	FOSL2 FLJ23306|FRA2 FOS-like antigen 2	0.284527	0.301686	0.313402	0.182881	0.261882	0.103583	0.323963	0.331014	0.284527	0.28518	0.267938	0.132163	0.258837	0.072942	0.0911258	0.127643	0.288991
Hs.534371	R39069	PIP5K1B MSS4|STM7 phosphatidylinositol-4-phosphate 5-kinase, type I, beta	2.85483	3.03271	2.97201	2.39795	2.18843	1.94785	2.33414	2.17219	2.85483	2.83861	2.3795	2.67087	2.41282	2.7217	1.96785	1.97135	2.82734
Hs.85890	AA253371	LOC285095 - hypothetical LOC285095	0.409253	0.637782	-0.0234353	-0.3213	-0.1152	0.131417	0.0906521	0.134527	0.409253	0.195185	0.159844	NA	0.1592	NA	0.380435	NA	0.357945
Hs.460960	H14810,AA017170	none	0.291721	-0.0633027	0.587242	0.301074	-0.241788	-0.19832	0.494232	0.165715	0.291721	0.813088	0.520397	NA	NA	NA	0.602888	0.748857	NA
Hs.444931	AA045179,H42967,W20354	CRSP6 CRSP77|DRIP80|FLJ10812|MED17|TRAP80 cofactor required for Sp1 transcriptional activation, subunit 6, 77kDa	0.31323	0.31802	0.739311	0.470671	0.369188	0.275423	0.41587	0.364604	0.31323	0.333338	0.238992	0.468354	0.34546	0.649321	0.398415	0.472023	0.474055
Hs.555992	H17130,AA999897	HSDL1 MGC125994|MGC125995 hydroxysteroid dehydrogenase like 1	-0.751865	-0.555115	-0.0658273	-0.555958	-0.165069	-0.406529	-0.278961	-0.551964	-0.751865	-1.17259	-0.774265	-0.896964	-0.591066	-0.64524	-0.806935	-0.831191	-0.90994
N49591	N49591	none	0.323969	0.147115	0.145007	-0.0578347	-0.0647934	-0.125508	-0.150433	-0.0266307	0.323969	0.83998	0.824742	0.831075	0.995099	1.01161	0.815199	0.618701	0.912947
Hs.435661	AA160852,H68395,H16515	SPTLC2 KIAA0526|LCB2|SPT2 serine palmitoyltransferase, long chain base subunit 2	0.767578	0.878287	1.31559	0.916077	0.768951	0.752782	0.720633	1.03665	0.767578	1.23878	1.47453	1.3304	1.30157	1.40942	1.64476	1.41716	1.51979
Hs.465295	AA022558,H73420,AA446103	LMAN1 ERGIC-53|ERGIC53|F5F8D|FMFD1|MCFD1|MR60|gp58 lectin, mannose-binding, 1	0.580182	0.393998	0.53214	0.996052	-0.0356966	0.147752	0.150762	0.293396	0.580182	0.379614	0.705977	0.578304	0.618311	NA	0.431346	NA	0.884613
Hs.369607	AA428959	GAK MGC99654 cyclin G associated kinase	0.933734	0.610616	0.517186	0.471656	0.270231	0.236007	0.295443	0.136255	0.933734	1.07252	0.873339	0.84345	0.699813	0.97117	0.597665	0.700097	0.934706
Hs.546283	AA629808	RPL6 TAXREB107|TXREB1 ribosomal protein L6	-0.240235	NA	-0.275694	-0.473393	0.0613867	-0.199961	NA	0.136538	-0.240235	-0.801821	-0.426837	-0.626117	-0.386907	-0.242588	-0.538109	-0.482871	-0.335818
Hs.485278	R51865	RNF8 KIAA0646 ring finger protein 8	0.358686	0.223946	0.183944	0.33998	0.201413	0.208798	0.373647	0.195803	0.358686	0.804634	0.47545	0.767136	NA	0.702584	0.66041	0.545727	0.867378
Hs.406799	AA156821,H21670	RAB18 RAB18LI1 RAB18, member RAS oncogene family	0.390849	-0.240218	0.265305	-0.0206301	0.167592	-0.195682	0.312417	0.161911	0.390849	-0.000749614	0.405226	0.435234	0.420031	0.568318	0.117433	0.449932	0.323754
Hs.2324	AA865148	PRM2 FLJ27447 protamine 2	0.0857753	0.801463	0.784794	1.7222	0.183905	0.0844311	0.174251	0.588374	0.0857753	-0.132361	-0.0799586	-0.165083	-0.72831	-0.467379	-0.594418	-0.731019	-0.533907
Hs.201379	AA927528,AA758375	PHKA1 PHKA phosphorylase kinase, alpha 1 (muscle)	-1.14928	-0.474328	-0.457842	-0.706444	-1.85028	-0.428768	-0.167205	-0.935159	-1.14928	NA	-0.231303	-0.627166	-0.207904	NA	-0.0284937	-0.0872206	NA
H71536	H71536	none	-0.147402	-0.17573	-0.341511	-0.381951	-0.197708	-0.246576	-0.169799	-0.11251	-0.147402	-0.0565233	-0.0229447	-0.325292	-0.102622	-0.2436	-0.271788	-0.139863	-0.1923
Hs.512914	T89077,AI078783	NARG1L MGC40612|RP11-396A22.1 NMDA receptor regulated 1-like	0.342555	0.251171	0.394257	0.711394	0.152395	0.170701	0.149138	0.192844	0.342555	-0.00441259	-0.102857	0.0572621	0.0275967	-0.0646567	0.220736	-0.00519661	-0.106468
Hs.500812	AI186064,AA705262	BTRC BETA-TRCP|FBW1A|FBXW1A|FWD1|MGC4643|bTrCP|bTrCP1|betaTrCP beta-transducin repeat containing	-0.183512	-0.204981	-0.460281	-0.14753	-0.0663958	-0.333586	-0.268164	-0.238348	-0.183512	-0.634393	-0.637636	-0.619734	-0.563158	-0.69565	-0.768418	-0.519422	-0.462218
Hs.149566	AI014697,AA449419,T97993,AI089119,R41724,AA022935	FMNL2 FHOD2 formin-like 2	0.0435247	-0.238825	-0.342445	-0.1283	0.00371238	-0.108956	-0.183477	-0.155501	0.0435247	0.0637642	0.252791	0.0636357	0.397574	0.395962	0.255547	0.428147	0.171473
Hs.16003	AA486224,AA284235	SYNC1 SYNC|SYNCOILIN syncoilin, intermediate filament 1	-0.554213	-0.799447	-0.68512	-0.544068	-0.445943	-0.350965	-0.322044	-0.613929	-0.554213	-0.830761	-0.656805	-0.807147	-0.922896	-0.861859	-0.831898	-0.595588	-0.687308
Hs.559433	AI280239,AA449429,AA156030	ZNF131 pHZ-10 zinc finger protein 131 (clone pHZ-10)	0.162996	0.0661891	-0.0256206	0.10727	0.104776	0.0729042	0.0688911	0.131724	0.162996	0.229709	0.305813	0.153747	0.291308	0.0305531	0.137303	0.145542	0.15682
Hs.446271	AA707755,AA987193,AA044604	LOC401504 FLJ34399 hypothetical gene supported by AK091718	0.156595	0.155243	0.21071	0.114433	0.0172789	0.107527	-0.106714	0.0716373	0.156595	0.227212	0.227006	0.115965	-0.00777365	0.117972	0.102204	-0.127819	0.0987602
AA776439	AA776439	none	0.367034	0.1417	0.209029	0.131138	0.0861605	0.216914	0.0461567	0.207745	0.367034	-0.0935152	-0.148123	0.0272897	-0.129217	-0.144797	-0.00383295	-0.394245	-0.0691419
Hs.535995	AI250800,AA906332	LOC389906 - similar to Serine/threonine-protein kinase PRKX (Protein kinase PKX1)	-0.200874	-0.207758	-0.257401	-0.317321	-0.152258	-0.132007	-0.312371	-0.488372	-0.200874	0.000782606	-0.204527	-0.1486	-0.164641	-0.309809	-0.305107	-0.222615	-0.260447
N35029	N35029	none	0.369942	0.475177	0.858834	0.694209	0.105653	0.266238	0.282418	0.27278	0.369942	0.631898	0.384151	0.485355	0.457472	0.370592	0.553815	0.235653	0.497054
Hs.406557	AI094075,N68012,AI183343	CLK4 DKFZp686A20267 CDC-like kinase 4	-0.0265679	0.0179784	-0.145103	-0.0436772	-0.0478239	-0.073152	0.092525	-0.0179297	-0.0265679	0.0233286	-0.116486	0.259456	-0.0347153	0.261149	-0.126266	0.176584	0.2404
Hs.407604	AA282594,R40567,AA150093	CRSP2 CRSP150|CSRP|CXorf4|DRIP150|EXLM1|MED14|MGC104513|RGR1|TRAP170 cofactor required for Sp1 transcriptional activation, subunit 2, 150kDa	-0.0363289	0.00488975	0.121962	0.0170864	0.0190179	-0.0967521	-0.312257	0.0865059	-0.0363289	0.0324553	0.0263942	NA	-0.102524	-0.018656	0.0170876	0.236661	0.0683763
Hs.459106	AA196517,R53917,AA676515	AZIN1 MGC3832|MGC691|OAZI|OAZIN|ODC1L antizyme inhibitor 1	0.34334	0.349771	0.178005	0.509204	0.263666	0.230113	0.250559	0.150768	0.34334	0.38562	0.241102	0.380255	0.353134	0.266996	0.437016	0.490053	0.303638
Hs.304376	AA429367,AI078825,R72296	PPP1R15B FLJ14744 protein phosphatase 1, regulatory (inhibitor) subunit 15B	0.512914	0.567389	1.39337	0.708218	0.328998	0.419866	0.925781	0.488283	0.512914	0.223532	0.096105	0.437619	0.107707	0.223334	0.450427	0.274567	0.294753
Hs.116244	AI024401	WDR62 C19orf14|DKFZP434J046|DKFZp686G1024|FLJ33298 WD repeat domain 62	-0.0560816	-0.0325427	-0.465717	-0.490743	-0.347993	-0.344285	-0.651059	-0.745959	-0.0560816	0.0818883	0.037688	-0.316113	-0.0916475	0.0132964	0.0113084	0.219761	0.38423
Hs.567437	H82081,AA629714,AA454747,AA599093,AI078390,AA520985	RAB3GAP2 DKFZP434D245|KIAA0839|RAB3-GAP150|RAB3GAP150|p150 RAB3 GTPase activating protein subunit 2 (non-catalytic)	0.152749	0.17111	0.146257	0.1059	0.064422	0.0438445	0.0477711	0.0480614	0.152749	0.0418555	-0.184063	NA	-0.121886	0.275926	-0.115965	-0.0240749	0.0206193
Hs.421509	T98684,AA088226,AA598637	CCT4 Cctd|MGC126164|MGC126165|SRB chaperonin containing TCP1, subunit 4 (delta)	-0.028396	0.440664	0.143909	0.0948133	-0.348115	-0.442005	-0.135075	-0.344554	-0.028396	-0.151211	-0.152108	-0.286602	-0.460449	-0.183507	-0.439171	-0.286688	-0.306492
Hs.420106	AA629804	ENDOG - endonuclease G	-0.260204	0.342422	-0.248843	NA	-0.513325	-0.60407	-0.219466	-0.260907	-0.260204	-0.91659	-1.34985	-0.945209	NA	-0.791144	NA	-0.887124	-0.944491
Hs.516904	R43547,AA758271	BCAN BEHAB|CSPG7|MGC13038 brevican	0.595516	0.465307	0.582482	0.390488	0.229475	0.257232	0.116507	0.20052	0.595516	0.936466	0.734898	0.805805	0.843278	1.00737	0.616845	0.639207	1.05406
Hs.572535	AA171784	none	0.00375671	-0.216252	-0.677864	-0.551583	-0.193406	-0.354674	-0.542913	-0.220858	0.00375671	-0.0351555	0.0348118	-0.0235735	0.106723	0.46839	-0.0647824	-0.117028	-0.0703921
Hs.367953	AA706955	ATP1A4 ATP1A1|ATP1AL2|MGC25056 ATPase, Na+/K+ transporting, alpha 4 polypeptide	-0.0822006	-0.288128	-0.806343	-0.452922	-0.80384	-0.871383	-0.895474	-0.979163	-0.0822006	-0.0521007	0.0457878	NA	0.0316547	0.0258745	-0.248105	-0.139909	-0.0203686
Hs.476179	AA133216,AA872122	SMARCC1 BAF155|CRACC1|Rsc8|SRG3|SWI3 SWI/SNF related, matrix associated, actin dependent regulator of chromatin, subfamily c, member 1	-0.874086	-0.873824	-0.61993	-0.89576	-0.532534	-0.683293	-0.752751	-0.891865	-0.874086	-0.73278	-0.837079	-0.515214	-0.775877	-0.855499	-0.799093	-0.744647	-0.763129
Hs.417595	AA628425	STAC3 MGC2793 SH3 and cysteine rich domain 3	0.368596	0.258244	0.280468	0.165935	0.0946227	0.0865689	0.180595	-0.0201547	0.368596	0.268432	0.165652	-0.249587	0.314974	0.0532384	0.0137576	0.267855	-0.00860351
Hs.458917	AA453114,AA018213,R32802	SCAMP2 - secretory carrier membrane protein 2	0.260829	0.169289	0.538049	0.168237	0.262591	0.216884	-1.28316	-0.177866	0.260829	1.40332	1.23503	0.985586	0.924562	0.79108	1.04755	1.19141	1.00326
Hs.100914	AA701866,R95882	CEP192 - centrosomal protein 192kDa	-0.332949	-0.0334663	-0.244337	-0.292375	-0.157637	-0.225258	-0.272958	-0.0728537	-0.332949	-0.145687	0.105495	0.162937	-0.154126	-0.0101237	0.264626	-0.0810333	0.175688
Hs.190544	AA970505,AA404249,AA876354,N63476	PXK FLJ20335 PX domain containing serine/threonine kinase	-0.966563	-0.100844	-1.76414	-0.568083	-0.836623	-0.469821	-0.884173	-0.420906	-0.966563	-0.464474	-0.434408	-0.542767	-0.50961	-0.374831	-0.54577	-0.551565	-0.471709
Hs.126256	AA150507,W47101	IL1B IL-1|IL1-BETA|IL1F2 interleukin 1, beta	-0.047424	-0.0400316	-0.376471	-0.17683	-0.338364	-0.343596	-0.358764	-0.291504	-0.047424	-0.129588	-0.394478	-0.392307	-0.564825	-0.0720076	-0.435286	-0.199755	-0.402413
Hs.547925	AA047704	none	-0.287806	-0.289287	-0.0209914	-0.308242	-0.107525	-0.0377519	-0.170369	0.199519	-0.287806	-0.305806	-0.132869	-0.548535	-0.360416	-0.137183	-0.026875	-0.422735	-0.113232
Hs.516034	N50907,H51318	C2orf18 FLJ20555 chromosome 2 open reading frame 18	0.496729	0.633071	0.897611	0.504336	0.494219	0.604145	0.527578	0.642677	0.496729	0.509886	0.362237	0.599402	0.264358	0.332334	0.310757	0.190633	0.521049
Hs.188495	AA017133,AI184207,AA700843,T97112	WDR37 FLJ40354|KIAA0982|RP11-529L18.2 WD repeat domain 37	0.334116	0.193508	0.285131	0.178933	0.107691	0.00625901	0.110449	0.00696594	0.334116	0.285821	NA	0.242138	NA	0.578978	0.362113	NA	0.510347
Hs.404997	AA700789	TRIM62 FLJ10759|FLJ16558 tripartite motif-containing 62	-0.0303818	0.0236472	-0.332722	-0.0982074	-0.0491685	0.0117785	-0.0348428	-0.058103	-0.0303818	0.145884	0.159271	0.177712	0.0246875	0.0804736	-0.0131	-0.00350978	0.105158
Hs.21145	AA970865,N66847	GATAD1 FLJ22489|ODAG|RG083M05.2 GATA zinc finger domain containing 1	0.432136	0.362432	0.366607	0.372244	0.43469	0.332443	0.523953	0.479768	0.432136	-0.0175982	0.0974143	0.150475	-0.135693	-0.0322369	0.0276404	0.318107	0.0736635
Hs.112582	AI086335,AA608689	none	0.14876	0.0329529	0.127983	-0.120581	0.046986	0.244016	-0.228122	0.0730272	0.14876	0.0471351	-0.466883	-0.106471	-0.086385	0.287827	0.104768	NA	-0.1937
Hs.147194	AI015940,AI193670	DKFZp686L13185 FLJ39604 hypothetical gene supported by BX648586	0.245119	0.13478	0.466745	-0.257282	0.0606157	0.095409	0.129541	-0.00531562	0.245119	0.48155	0.235685	NA	NA	-0.0963025	0.592341	0.253579	NA
Hs.385986	AA598492	UBE2B E2-17kDa|HHR6B|HR6B|RAD6B|UBC2 ubiquitin-conjugating enzyme E2B (RAD6 homolog)	1.06628	0.944095	1.6998	0.779597	0.948806	0.837589	1.38462	1.06657	1.06628	0.486659	0.675575	1.27616	0.850024	1.09557	1.07672	0.900756	0.963782
Hs.163776	N57554,AA476626,AA150043,R01340,AI088466	UBE2J1 CGI-76|HSPC153|HSPC205|HSU93243|MGC12555|NCUBE1|Ubc6p ubiquitin-conjugating enzyme E2, J1 (UBC6 homolog, yeast)	0.76541	0.938468	1.09004	0.783398	1.11512	0.837842	0.722998	0.781577	0.76541	0.970352	1.14328	0.910616	1.02083	1.21059	0.945037	0.976649	1.10918
Hs.372295	N40945	PITPNM1 DRES9|NIR2|PITPNM|RDGB|RDGB1|RDGBA1 phosphatidylinositol transfer protein, membrane-associated 1	0.470039	0.56868	0.301506	0.341836	0.0634268	0.191063	0.00984897	-0.131607	0.470039	0.882198	0.763162	NA	0.653372	0.621568	0.518174	0.756664	0.656789
Hs.560777	AA099593,AA436165,AI244957,N51030	COBLL1 KIAA0977 COBL-like 1	1.19269	1.35762	1.20933	1.21704	0.900813	0.8783	0.937001	1.15382	1.19269	0.649098	0.449334	NA	0.611131	0.562575	0.487197	0.386511	0.382854
Hs.16130	AA677190	UBE2O E2-230K|FLJ12878|KIAA1734 ubiquitin-conjugating enzyme E2O	0.371541	0.509121	0.427136	0.354419	0.0096911	0.0126043	-0.120715	-0.065814	0.371541	0.0572459	0.196121	0.0413437	0.0163271	-0.0946461	-0.0201816	0.0225624	0.0500609
Hs.412370	T98603,R00835	RPL9 DKFZp313J1510|FLJ27456|MGC15545|NPC-A-16 ribosomal protein L9	0.0338172	0.0258286	0.417172	0.0949301	0.12661	0.0726775	0.0893264	0.0685058	0.0338172	-0.121802	0.104283	-0.0414295	0.0571622	0.00681958	-0.0344558	0.202846	0.12472
N48888	N48888	none	-0.461833	-0.410318	-0.589966	-0.612211	-0.423286	-0.444701	-0.380155	-0.36903	-0.461833	-0.242067	-0.0413473	-0.13042	-0.285515	-0.334005	-0.0660248	-0.251176	-0.298312
Hs.472270	H52098	RIN2 RASSF4 Ras and Rab interactor 2	0.703022	0.558114	0.91652	0.612765	0.365678	0.0832471	0.209692	0.331692	0.703022	NA	0.166518	0.595792	0.366882	0.707204	0.58735	NA	NA
Hs.522819	AA683550	IRAK1 IRAK|pelle interleukin-1 receptor-associated kinase 1	1.338	1.06234	1.51886	0.939129	1.20194	1.31552	1.42171	1.10608	1.338	0.761042	0.887255	0.414165	0.854935	0.702851	0.732115	1.03598	0.646373
Hs.488181	AA856769,H78910	OGDH AKGDH|E1k|OGDC oxoglutarate (alpha-ketoglutarate) dehydrogenase (lipoamide)	-0.318288	-0.583677	-0.836735	-0.509148	-0.625121	-0.652354	-0.541589	-0.609314	-0.318288	-0.66022	-0.729084	-0.903272	-0.830219	-0.610472	-0.793214	-0.525534	-0.631874
AA463508	AA463508	none	-0.482031	-0.214053	-0.0576038	-0.760632	0.261552	0.241135	0.172447	0.209001	-0.482031	-0.58571	-0.0941085	-0.755226	-0.601475	NA	-0.560794	-0.224938	NA
Hs.407368	N54049,R51908,H63991	FAM61A C19orf13|DKFZP434D1335 family with sequence similarity 61, member A	0.0422398	0.119656	0.374111	0.0387136	0.209499	0.247185	0.316021	0.192543	0.0422398	0.0278348	-0.30713	-0.215816	-0.164982	0.0142131	-0.0138061	0.0383743	0.127983
Hs.233952	AA705680,AI318565,AA863149	PSMA7 C6|HSPC|MGC3755|RC6-1|XAPC7 proteasome (prosome, macropain) subunit, alpha type, 7	0.124234	-0.0540835	0.261863	0.0207871	0.276919	0.203577	0.195756	0.0644022	0.124234	0.186284	0.292276	-0.0772677	0.24039	0.201288	0.0929143	0.241048	0.167212
Hs.530595	AA983252,AA927490	STAT2 ISGF-3|MGC59816|P113|STAT113 signal transducer and activator of transcription 2, 113kDa	-0.291192	-0.448421	-0.15369	-0.753565	-0.0984188	-0.161027	-0.158272	-0.334975	-0.291192	0.369749	-0.0848346	-0.0608664	-0.07119	-0.36956	-0.223945	-0.134899	-0.205732
Hs.129910	AI140794,R44982	NAT6 FUS-2|FUS2|HYAL3 N-acetyltransferase 6	0.109355	0.0281497	-0.262236	-0.176731	-0.210119	-0.176806	-0.00541965	-0.235665	0.109355	0.307727	0.0353115	0.031745	0.141484	0.116828	-0.0281421	0.0256358	-0.016723
Hs.73828	T51350,R97066	TAL1 SCL|TCL5|tal-1 T-cell acute lymphocytic leukemia 1	0.18153	0.311403	0.165955	0.0370977	-0.194989	0.105326	-0.282444	0.108745	0.18153	NA	-0.376427	-0.507405	-0.527865	NA	-0.382258	NA	-0.0595026
Hs.513043	AA009623	IMP3 BRMS2|C15orf12|DKFZp586L0118|FLJ10968|MRPS4 IMP3, U3 small nucleolar ribonucleoprotein, homolog (yeast)	0.0273597	0.236865	-0.0859863	0.371056	-0.10431	-0.110757	-0.108298	0.0542093	0.0273597	0.259004	0.169566	0.425696	0.295103	-0.297261	0.339563	0.134265	0.281972
Hs.128576	AA987961,H72674,AA918545	C18orf50 LSCCR-1 chromosome 18 open reading frame 50	-0.295649	0.0785017	-0.29762	-0.185136	-0.194909	-0.132253	-0.339222	-0.199364	-0.295649	-0.644099	-0.513385	-0.428158	-0.681186	-0.566117	-0.477864	-0.589054	-0.502754
Hs.475970	R98985	OXSR1 KIAA1101|OSR1 oxidative-stress responsive 1	-0.183203	-0.156612	-0.21506	-0.213192	-0.487364	-0.366229	-0.252296	-0.185571	-0.183203	-0.223364	-0.294162	0.0431207	-0.0742249	0.00515138	-0.335395	-0.307085	-0.00057862
Hs.404321	AA629909	GARS CMT2D|DSMAV|GlyRS|SMAD1 glycyl-tRNA synthetase	1.03797	0.724831	0.450283	0.0353356	-0.950244	-0.748412	-0.315669	-0.52141	1.03797	1.80735	1.36935	1.61336	1.22614	1.35826	1.59535	1.25508	1.54053
Hs.28326	AA936710,AA775391,AA181723,AA455163,H62905	COX15 - COX15 homolog, cytochrome c oxidase assembly protein (yeast)	0.401693	0.38899	0.409646	0.396191	0.407732	0.314088	0.269355	0.39494	0.401693	0.185681	0.187232	0.13445	0.153542	0.167755	0.227855	0.195583	0.0282388
Hs.568935	AA700148	none	0.884009	0.611289	0.604641	0.93466	0.236599	0.36699	0.282259	0.338791	0.884009	0.955742	0.615183	NA	0.681829	1.08506	1.06855	0.680558	0.577699
Hs.442317	AA677602	none	-0.403833	-0.667727	-0.480557	-0.366463	-0.0973404	-0.0814487	-0.0751468	-0.372828	-0.403833	-0.280183	-0.12829	-0.300282	-0.483711	-0.19018	-0.267105	-0.174191	-0.444087
R89066	R89066	none	-0.342241	-0.229618	-0.362397	0.313968	-0.515589	-0.40424	-0.262724	-0.386401	-0.342241	-0.176009	-0.25984	-0.0672981	-0.072851	-0.0710216	0.00298866	-0.215338	0.0480103
Hs.567305	N66834,AA453304,R33112,R70482,N26539,AI086124,AA010818	MLLT4 AF-6|AF6|AFADIN|FLJ34371|RP3-431P23.3 myeloid/lymphoid or mixed-lineage leukemia (trithorax homolog, Drosophila); translocated to, 4	0.00557458	0.185678	0.261456	0.257921	-0.083034	-0.0513634	0.0623808	0.0191061	0.00557458	0.770839	0.809844	0.764232	0.529999	0.820661	0.834007	0.696706	0.774514
AA777696	AA777696	none	-0.18859	-0.615944	-0.540908	-0.268102	-0.881426	-0.855595	-0.830574	-0.730664	-0.18859	0.239687	0.265042	0.334726	-0.135392	0.383997	0.15017	0.00358146	0.240109
Hs.536580	AI123272	none	-0.040746	-0.330353	-0.967915	-0.41233	-0.844986	-0.79621	-0.962368	-0.769586	-0.040746	0.0226726	-0.0235276	-0.00244672	0.0307722	0.115564	-0.121534	0.0453384	0.129644
Hs.78824	AA432062	TIE1 JTK14|TIE tyrosine kinase with immunoglobulin-like and EGF-like domains 1	0.0791815	-0.297225	-0.512674	-0.109179	-0.675452	-0.47019	-0.622358	-0.537408	0.0791815	0.865	0.327305	0.20427	NA	NA	0.267892	0.148237	0.219901
T99191	T99191	none	0.235073	-0.00205172	-0.23178	-0.180542	-0.19565	-0.188693	-0.141754	-0.317892	0.235073	0.38105	0.333637	0.38743	0.277349	0.509481	0.64294	0.32672	0.421825
Hs.435290	AA430741,AA773068	NISCH I-1|IRAS|KIAA0975 nischarin	-0.121445	-0.149667	-0.602904	-0.22059	-0.483556	-0.571549	-0.544108	-0.321626	-0.121445	0.581124	0.064604	0.162499	0.185272	0.121323	0.158083	NA	0.312002
Hs.444269	N30728,AA496542	ZNF673 FLJ20344 zinc finger protein 673	0.0333938	-0.166907	-0.0579757	-0.0808821	-0.390675	-0.416688	-0.2306	-0.220524	0.0333938	0.243032	0.0779218	0.36002	0.0253994	0.32463	0.362509	0.0909158	0.266457
Hs.522085	AA626784	UNQ470 - GAAI470	0.239434	-0.010979	0.162307	-0.227655	-0.217685	-0.240076	-0.459536	-0.112459	0.239434	0.416644	0.238368	0.448381	0.601303	0.133725	0.470361	0.22668	0.569465
Hs.576101	N59220	none	-0.349137	-0.400787	NA	-0.139042	-0.256478	-0.314875	-0.265845	-0.0586335	-0.349137	NA	0.167682	-0.0150052	NA	-0.107491	-0.0816181	0.00642045	-0.00570702
Hs.122511	AI198628,AA872034	CETN1 CEN1|CETN centrin, EF-hand protein, 1	0.300473	0.429037	-0.00312161	0.334779	0.239029	0.371532	0.319284	0.131573	0.300473	-0.329962	-0.0668297	-0.385051	-0.302099	0.23945	-0.35807	-0.311811	0.282852
H52361	H52361	none	0.251102	-0.280523	0.213787	-0.0747664	-0.344193	-0.138743	0.111083	-0.126769	0.251102	0.631678	0.341216	0.744622	0.860138	0.383712	0.712707	0.830634	1.24468
Hs.14559	AA131909	CEP55 C10orf3|FLJ10540|URCC6 centrosomal protein 55kDa	-0.486019	0.114116	-0.299138	-0.204504	-0.39069	-0.408408	-0.375604	-0.294814	-0.486019	NA	-0.0725381	-0.0712559	NA	NA	0.428328	NA	0.576401
Hs.433540	W37375	DNAJC8 HSPC331|SPF31 DnaJ (Hsp40) homolog, subfamily C, member 8	-0.553571	-0.448323	-0.63795	-0.808674	-0.858675	-0.909594	-0.989146	-0.946488	-0.553571	-0.905073	-0.743559	-1.21615	-0.422552	-0.663451	-0.877293	-0.687946	NA
Hs.432862	AI141972,H67086,H78349	MARCH6 KIAA0597|MARCH-VI|RNF176|TEB4 membrane-associated ring finger (C3HC4) 6	0.48917	-0.101709	0.304643	-0.0337898	0.0373577	-0.100664	0.173074	-0.233337	0.48917	0.64096	NA	0.710363	0.496826	0.829931	0.668248	NA	NA
N22897	N22897	none	0.115703	0.114538	0.0531172	0.0419223	-0.0468383	-0.0533769	-0.13202	0.210296	0.115703	0.195428	0.398211	-0.0916459	0.0353243	0.0348357	0.166987	0.322299	0.0439836
Hs.118964	N72888,H44838,AA411607,AA458840	GATAD2A FLJ20085|p66alpha GATA zinc finger domain containing 2A	-0.0546265	0.00588267	-0.304057	-0.117372	-0.352808	-0.0963689	-0.258048	-0.267673	-0.0546265	0.0659397	0.0196307	-0.0992904	-0.232921	-0.253349	-0.0830363	0.139954	-0.0925786
Hs.173705	T49854,AA035549	LOC401152 - HCV F-transactivated protein 1	-0.200189	-0.166032	0.180004	-0.441435	-0.282442	-0.252245	-0.38882	0.0302861	-0.200189	0.305	0.00962994	0.123503	0.0269459	0.214542	0.225491	-0.0970686	0.102531
Hs.333497	AI016456	none	-0.136187	0.145632	-0.70539	-0.00999634	-0.6755	-0.700645	-0.70842	-0.455276	-0.136187	0.650014	0.318806	0.406698	0.337439	0.215275	0.354848	0.437495	0.559782
Hs.44402	AA732983,AA485679,N32907,AA700556,AA465143,AI243523,AI300505	LOC283267 - hypothetical protein LOC283267	0.107731	-0.0654255	-0.0112745	0.144061	-0.0443897	0.0335031	0.00699982	0.0168955	0.107731	0.225593	0.175244	0.278515	0.198415	0.506649	0.400748	0.258704	0.237948
null	null	none	-0.0179838	-0.116534	0.162075	-0.220632	0.132155	0.153914	-0.0202751	0.25024	-0.0179838	-0.0645986	-0.155434	-0.158549	-0.160541	-0.198361	-0.192541	-0.159147	-0.202419
Hs.44235	AA887201,H79138,H94063	C13orf1 CLLD6 chromosome 13 open reading frame 1	0.0576778	0.248747	0.00338938	0.120486	0.233703	-0.0600652	0.13525	0.0385798	0.0576778	0.0201734	0.346246	0.336825	0.0729155	0.145622	0.276308	0.262569	0.0884118
Hs.348262	AA620455	KLHL13 BKLHD2|FLJ10262|KIAA1309|MGC74791 kelch-like 13 (Drosophila)	-1.34845	-1.22711	-1.27619	-1.05498	-0.824636	-0.955821	-0.719911	-0.725902	-1.34845	-1.35451	-1.51928	NA	-0.909305	NA	-1.48515	-1.06476	NA
Hs.477287	AA496948	C3orf1 FLJ22597 chromosome 3 open reading frame 1	0.0689784	-0.183578	-0.683725	-0.49127	-0.663445	-0.635814	-0.846156	-0.591156	0.0689784	3.61364	3.73291	3.14119	4.0082	4.09161	3.72331	3.63087	2.8837
R40018	R40018	none	0.396876	0.130188	-0.0441203	-0.105879	-0.174919	-0.293791	0.082977	-0.0694614	0.396876	0.131515	0.293817	NA	0.314471	0.439922	-0.0951148	0.227855	0.277749
Hs.29700	N95490,AA708627	ZCCHC10 FLJ20094 zinc finger, CCHC domain containing 10	0.192473	-0.156322	-0.169644	0.136497	0.0448579	-0.0831977	0.0706474	-0.0127369	0.192473	0.0454327	0.0914451	0.0482059	0.0285448	-0.00957733	0.07184	-0.0190266	0.0671837
Hs.148078	AI023785,R38966,AI277134	C6orf167 DKFZp686C20164|DKFZp781C2113|FLJ46180|KIAA1900|dJ39B17.2 chromosome 6 open reading frame 167	0.172956	0.130076	0.144656	0.242979	-0.126073	-0.0140136	-0.0963556	-0.0403639	0.172956	0.666093	0.521227	0.611743	0.290611	0.216413	0.394805	0.39484	0.295458
Hs.493750	H79705,R98205	WDR40A DKFZP434O125|KIAA1892|MGC1058 WD repeat domain 40A	0.236231	0.236371	0.319921	0.429211	-0.0337294	0.0816791	0.199809	0.181595	0.236231	0.267047	0.213673	0.0256563	0.0416077	0.160272	-0.0177507	0.0248837	-0.0480661
Hs.533282	AA056465	NONO NMT55|NRB54|P54|P54NRB non-POU domain containing, octamer-binding	-0.246122	0.00695258	-0.142937	-0.145871	-0.169565	-0.200229	-0.207817	-0.258444	-0.246122	-0.099617	-0.216035	0.0102923	-0.130421	-0.282315	-0.0183718	-0.215177	-0.171379
H23959	H23959	none	-0.0385846	0.118992	0.0012804	-0.0759589	-0.237042	-0.1417	-0.302409	-0.231022	-0.0385846	0.22587	-0.0951259	-0.0387181	-0.0292787	0.0417112	0.251795	-0.0230674	0.155378
Hs.32505	H29824	KCNJ4 HIR|HIRK2|HRK1|Kir2.3 potassium inwardly-rectifying channel, subfamily J, member 4	1.05257	0.793417	0.779934	-0.227683	0.751714	0.455007	0.0117287	0.360668	1.05257	0.737103	0.68882	0.15633	0.446259	0.235354	0.407195	0.29506	0.350571
AA777611	AA777611	none	0.78001	0.462742	0.590638	0.65019	0.576113	0.359084	0.525301	0.315198	0.78001	1.16592	1.06826	1.66678	1.29352	1.2663	1.36892	1.09276	1.18919
H91476	H91476	none	0.010854	-0.436412	0.0358824	-0.432187	0.0819408	0.0129278	0.135341	0.0677113	0.010854	0.220274	-0.144935	-0.290992	0.162334	-0.0230131	-0.10167	0.137916	-0.135586
Hs.485060	T70431	DHX16 DBP2|DDX16|PRO2014|PRP8 DEAH (Asp-Glu-Ala-His) box polypeptide 16	0.0215301	-0.0997741	-0.107641	-0.255757	-0.127184	-0.0933535	-0.261993	-0.263889	0.0215301	0.157783	0.262129	-0.161981	0.300988	0.334739	-0.0216136	0.477222	-0.206786
Hs.420036	AA018457	GAD1 GAD glutamate decarboxylase 1 (brain, 67kDa)	0.00555556	-0.0049394	-0.156277	-0.0139113	-0.10823	-0.157578	-0.0610208	0.200947	0.00555556	0.379941	-0.0249966	NA	0.340881	0.22785	0.436213	0.22303	0.508299
Hs.474150	AA190401,AA919063,AA936138	BID MGC15319|MGC42355 BH3 interacting domain death agonist	0.517628	0.596694	0.295905	0.39519	0.264889	0.352435	0.345704	0.423923	0.517628	NA	NA	NA	0.216609	0.360297	0.394825	0.0131947	NA
Hs.477134	AI279978,AA476597,N59234,AA701909,AA426041	C3orf17 DKFZP434F2021 chromosome 3 open reading frame 17	0.258528	0.209236	0.32527	0.449426	0.311604	0.276423	0.405793	0.304696	0.258528	0.527175	0.651822	0.738738	NA	0.621468	0.738807	0.858668	1.01809
Hs.517582	AA285155,W94630	MCM5 CDC46|MGC5315|P1-CDC46 MCM5 minichromosome maintenance deficient 5, cell division cycle 46 (S. cerevisiae)	0.00307184	-0.419027	-0.822401	-0.10815	0.0897323	-0.15869	-0.368332	0.108999	0.00307184	-0.614121	-0.514388	-0.383221	-0.660359	NA	-0.781944	-0.650106	-0.907
Hs.570589	AA778756	none	0.0611971	0.254086	NA	0.186149	0.282003	0.320961	0.366148	0.293571	0.0611971	NA	0.217807	0.116159	0.0543225	0.243792	0.164195	0.0457075	-0.167394
Hs.134406	T82457	TXNL4B DLP|Dim2|FLJ20511 thioredoxin-like 4B	-0.00271736	-0.0388688	-0.123231	-0.0272466	-0.264818	-0.388255	-0.040026	-0.243746	-0.00271736	0.27314	0.276682	-0.00857655	0.101891	0.101655	0.136221	0.190312	0.064607
Hs.571084	AA677684	none	0.54571	0.281031	0.830999	0.0506239	0.0778859	0.413703	0.46321	0.407283	0.54571	NA	0.17039	0.666398	NA	0.192292	0.569125	0.218175	NA
Hs.525610	N90801	C14orf172 FLJ40452 chromosome 14 open reading frame 172	0.475718	0.645084	0.354238	0.32331	0.344708	0.349282	0.248044	0.237988	0.475718	0.131552	0.244741	-0.0812795	0.193335	-0.00910142	0.114974	0.0377506	0.140673
Hs.522029	AI219977,N49280,H11430,AI244737	LOC158014 - hypothetical protein LOC158014	0.114935	0.169071	0.246158	0.124275	0.141607	-0.0334635	0.104382	0.223435	0.114935	-0.321798	0.370351	0.423342	0.774748	0.538085	0.904334	0.589141	0.348726
Hs.252229	N21609,AA102591,AA150896,AA045436	MAFG MGC13090|MGC20149 v-maf musculoaponeurotic fibrosarcoma oncogene homolog G (avian)	0.611004	1.10032	0.840374	0.712945	0.293106	0.232979	0.289586	0.420593	0.611004	0.971044	0.683483	0.528433	0.866915	0.811431	0.781433	0.792095	0.893243
Hs.438550	AA621031,AA430545	hCAP-D3 KIAA0056|MGC104671 KIAA0056 protein	-0.102113	-0.0672944	-0.0616402	-0.230142	-0.377236	-0.0942921	-0.447652	-0.118788	-0.102113	-0.34135	NA	-0.277589	0.165795	NA	-0.0205157	NA	-0.332993
Hs.28144	H39024	FSD1 MGC3213|MIR1 fibronectin type III and SPRY domain containing 1	0.0471834	-0.329152	-0.388089	-0.651021	-0.155762	-0.11934	-0.310325	-0.272153	0.0471834	-0.202392	0.0424138	-0.107902	-0.229366	-0.133531	0.119485	-0.18843	-0.164755
Hs.250758	AA282230,AA987573	PSMC3 MGC8487|TBP1 proteasome (prosome, macropain) 26S subunit, ATPase, 3	-0.236715	-0.275734	-0.2185	0.0343653	-0.387566	-0.292556	-0.285417	-0.460364	-0.236715	-0.344567	-0.289907	-0.616891	-0.253987	-0.372544	-0.477564	-0.233816	-0.335289
Hs.446867	AI040235	FMN1 FLJ45135|FMN|LD|MGC125288|MGC125289 formin 1	-0.901777	NA	-1.62502	-1.23274	-1.08271	-0.886821	-1.14649	-0.788795	-0.901777	-0.434132	-0.35712	NA	-0.548112	-0.871572	-0.73531	-0.344794	-0.66296
Hs.431048	R00766,AI052828,AA115473,AA496785,AI084206,H81821	ABL1 ABL|JTK7|c-ABL|p150|v-abl v-abl Abelson murine leukemia viral oncogene homolog 1	-0.544845	-0.472926	-0.830358	-0.527986	-0.593026	-0.469485	-0.512044	-0.689926	-0.544845	0.379022	NA	0.360832	0.495902	0.56382	0.0478012	0.497944	0.615816
R95691	R95691	none	-3.98904	-4.1471	-4.05979	-4.45854	-4.75876	-4.25226	-3.64003	-4.25251	-3.98904	-3.88682	-3.45561	-3.96881	-3.79282	-3.6755	-4.56315	-3.54658	-3.79438
Hs.184211	W88753,N29844	PMPCB MPP11|MPPB|MPPP52 peptidase (mitochondrial processing) beta	0.220218	0.376845	0.00765071	0.129017	0.199297	0.102589	0.170963	0.0662027	0.220218	0.128399	0.172137	0.0159035	0.302096	0.389662	0.254171	0.335719	0.300461
N36984	N36984	none	0.149263	0.226648	0.230781	0.189157	0.132008	0.0422976	-0.232933	0.078267	0.149263	0.652536	0.668244	0.782611	0.823324	0.604501	1.01629	0.755007	0.747923
Hs.307835	AI078570,AA706788	PGM5 PGMRP phosphoglucomutase 5	0.639141	0.32429	0.584063	0.44681	0.471253	0.35629	0.724772	0.234893	0.639141	0.225785	0.222916	0.0645908	0.232426	0.532062	0.267583	0.218337	0.202658
Hs.449777	AA620987	LOC441728 - similar to Golgi autoantigen, golgin subfamily A member 6 (Golgin linked to PML) (Golgin-like protein)	0.196332	NA	NA	0.072988	0.168236	0.216266	-0.247664	-0.0160411	0.196332	0.310656	0.0820577	-0.227328	0.332125	0.252645	0.269978	0.142822	-0.0308249
Hs.572612	N64007	none	0.279259	-0.0476316	-0.494554	-0.0450178	-0.182028	-0.277698	-0.116322	-0.0559294	0.279259	0.311747	0.279698	0.0604442	0.376315	NA	0.313337	-0.0484963	-0.143881
Hs.498313	AA070203,AA431414,AI092392	ADSS ADEH|MGC20404 adenylosuccinate synthase	0.0554389	0.0826413	0.0636764	0.155599	0.272515	0.023156	0.17462	0.260216	0.0554389	-0.308514	0.259926	0.323869	0.284354	0.616957	0.313038	0.263298	0.594631
Hs.369488	N32500,R97540	DSCR3 DCRA|DSCRA|MGC117385 Down syndrome critical region gene 3	0.349245	0.330054	0.341869	0.284085	0.296145	0.163183	0.319528	0.334538	0.349245	-0.227885	-0.254259	0.0497167	-0.261421	-0.222285	-0.0270724	-0.206532	-0.186364
Hs.551551	T95651,N23134,W85875	CHMP1B C10orf2|C18-ORF2|CHMP1.5 chromatin modifying protein 1B	0.372419	0.168941	0.543366	0.264912	0.433176	0.27744	0.428472	0.207762	0.372419	0.1559	0.0118262	0.0109067	0.0357543	0.0333814	0.133852	0.0259257	0.0450005
Hs.168677	AA700128	none	-0.90462	-0.786409	-0.741026	-0.80564	0.2454	-0.198434	0.125546	-0.355302	-0.90462	-0.819364	-0.657529	-0.968274	-0.706974	-0.795727	-0.888872	-0.840733	-0.878042
Hs.528834	AA031770,N21228,AA705275,R02107	NUDT21 CFIM25|CPSF5|DKFZp686H1588 nudix (nucleoside diphosphate linked moiety X)-type motif 21	-0.226657	-0.450877	-0.107132	-0.284408	-0.184708	-0.273134	-0.280798	-0.263653	-0.226657	-0.212596	-0.0951735	-0.166999	-0.189192	-0.100366	-0.108939	-0.344581	-0.136259
Hs.501296	AA705382,AA682320	ARID3A BRIGHT|DRIL1|DRIL3|E2FBP1 AT rich interactive domain 3A (BRIGHT- like)	-0.108871	0.147964	0.503804	0.0116118	0.142611	0.145003	0.0893517	0.204639	-0.108871	-0.0761035	-0.0399923	-0.239142	0.075637	-0.254593	-0.213327	-0.0133907	-0.319698
Hs.61472	AA977296	BOLA3 - bolA-like 3 (E. coli)	-0.795361	-0.776972	-1.44965	-1.39717	-0.776581	-0.743605	-0.806763	-0.83796	-0.795361	-0.586534	-0.415561	-0.928065	-0.433671	-0.464169	-0.889124	-0.597403	-0.755098
Hs.131218	AI017978	none	-0.0592207	0.206638	0.687698	0.372435	0.0191022	0.0828251	0.160108	0.270853	-0.0592207	-0.565023	-0.560788	NA	-0.512006	0.200395	-0.704222	-0.312709	-0.276436
AI147534	AI147534	none	0.386038	0.427366	0.338031	0.84406	-0.0211954	0.115528	-0.0312249	0.0256124	0.386038	-0.370773	-0.0613574	-0.399263	-0.219961	-0.10305	-0.465382	-0.236004	-0.325153
Hs.334831	T71650,AA464707,AI299719,H73239	FRS2 FRS2A|FRS2alpha|SNT|SNT-1|SNT1 fibroblast growth factor receptor substrate 2	0.257095	0.164823	0.493184	0.0624803	0.362998	0.124865	0.334789	0.184949	0.257095	-0.12664	0.280399	-0.148015	NA	NA	-0.058649	0.160407	NA
Hs.356055	AI080703,N73461,AA025274,AA410289,R71327	none	-0.0742806	-0.00908072	-0.119868	-0.0686445	-0.0738844	-0.077531	-0.0616977	-0.0982649	-0.0742806	-0.00934588	0.125853	0.118895	0.112619	0.164573	0.0620887	0.155442	0.198035
Hs.20961	H63202,H23521	GPR146 PGR8 G protein-coupled receptor 146	0.0661609	0.346148	0.158632	0.201641	-0.119109	0.0868827	0.248785	-0.16685	0.0661609	0.818157	0.520226	0.7105	0.615501	0.452339	0.529324	0.504359	0.79963
Hs.32922	N91145,H59154	CARF FLJ20036 collaborates/cooperates with ARF (alternate reading frame) protein	0.103329	0.0501425	-0.0397422	-0.164277	-0.0878253	-0.172127	-0.165766	-0.262904	0.103329	NA	-0.272396	NA	-0.111398	-0.0786103	-0.0464012	-0.335396	0.15365
Hs.279908	N74924,AA450024	TFB1M CGI-75|CGI75|mtTFB transcription factor B1, mitochondrial	-0.9578	-0.939079	-1.24981	-0.929332	-0.69113	-0.725355	-0.679476	-0.986898	-0.9578	-0.82434	-0.490103	-0.926213	-0.647578	-0.794785	-0.714821	-0.77013	-0.796721
Hs.190043	N24973,AA236207	MOSPD2 MGC26706 motile sperm domain containing 2	-0.0604716	-0.0774132	0.342936	0.0301527	-0.0395899	-0.438946	0.0794095	0.207984	-0.0604716	-0.14653	-0.0274795	-0.302874	0.160965	0.0167173	-0.251185	-0.139554	-0.145633
Hs.499953	AA707402	H2AFY2 macroH2A2 H2A histone family, member Y2	-0.644266	-0.723479	-1.42646	-1.00208	-1.175	-1.07973	-0.896431	-0.993933	-0.644266	-0.399594	-0.423632	-0.431534	-0.15246	-0.288984	-0.395819	-0.377865	-0.310502
Hs.563253	AA702795	none	0.205971	0.285584	NA	-0.174974	0.360916	0.217101	0.272245	0.272079	0.205971	0.27324	-0.000136592	0.0733147	0.58229	0.256079	0.140025	0.175189	-0.153773
Hs.530380	AA677007	MGC33692 - similar to RIKEN cDNA 1700027J05 gene	0.317063	0.305968	0.149994	0.097222	0.0601186	0.161476	-0.147188	-0.0337855	0.317063	0.627489	0.479383	0.312426	0.262393	0.276846	0.388755	0.236893	0.507218
Hs.79353	H67465,W46439,W33012,N73611	TFDP1 DP1|DRTF1|Dp-1 transcription factor Dp-1	-0.0953636	0.175782	0.269023	0.0191386	0.030504	0.131762	-0.14087	0.00937101	-0.0953636	-0.100029	-0.11047	-0.320278	-0.35685	-0.245173	-0.111311	-0.266432	-0.294318
Hs.509163	AA458953,N35813	KIAA1181 ERGIC-32|ERGIC32|MGC14345 endoplasmic reticulum-golgi intermediate compartment 32 kDa protein	0.303591	0.598501	0.488194	0.447367	0.504207	0.447728	0.291719	0.538424	0.303591	0.677092	0.287571	0.714649	0.407155	0.673773	0.465149	0.358445	0.698159
Hs.533124	T69808,AA007591,T70382,N48361	SENP5 MGC27076 SUMO1/sentrin specific peptidase 5	0.244649	0.107144	0.314805	0.123367	0.260561	0.15545	0.245383	0.194213	0.244649	-0.0291275	0.168775	0.00448932	0.124985	0.154525	-0.0491313	0.0301859	-0.0587414
Hs.481166	AA953459,AA677300,AA011185	CBR4 FLJ14431 carbonic reductase 4	0.0643978	-0.0276855	-0.205701	-0.0335226	-0.00608119	-0.0349147	0.0848021	-0.00516924	0.0643978	0.247271	0.0969521	0.216655	0.206823	0.352166	0.331107	0.0801364	0.260996
Hs.524617	H17950,AI308841	HSPA12A FLJ13874|KIAA0417 heat shock 70kDa protein 12A	1.13819	-0.167163	0.967607	-0.0987005	0.569719	-0.0469328	-0.123502	-0.0678871	1.13819	2.07665	1.64502	1.93353	1.5845	1.63401	1.61501	1.81653	1.94025
Hs.200022	H98777,AA400108	none	-0.662595	-0.757664	-0.788166	-0.99051	-0.479877	-0.567102	-0.564463	-0.373156	-0.662595	-0.900284	-0.610291	-0.970602	-0.750609	-0.718626	-0.851999	-0.557141	-1.06692
Hs.97633	AI025520	AKAP4 AKAP82|FSC1|HI|hAKAP82|p82 A kinase (PRKA) anchor protein 4	0.00482005	0.383012	0.203873	-0.0143158	0.244463	0.203473	0.204381	0.170951	0.00482005	-0.568471	0.0196383	-0.3697	-0.209966	0.035202	-0.12276	-0.0232592	-0.194738
Hs.145402	AA776310	IFT74 CCDC2|CMG-1|CMG1|FLJ22621|MGC111562 intraflagellar transport 74 homolog (Chlamydomonas)	0.199706	0.389909	NA	0.218719	0.161003	0.245595	-0.108742	0.182757	0.199706	0.654086	NA	NA	0.18255	0.419464	0.230695	0.822752	0.263489
Hs.545683	AA699710	none	-0.252007	-0.27416	-0.127865	-0.200056	-0.164026	-0.244403	-0.349463	-0.0777112	-0.252007	-0.203393	-0.0679596	-0.19885	-0.342997	-0.0822778	-0.287374	0.0692758	0.0151022
Hs.369091	AI073991,AA993905,H99959	SNX25 FLJ23161|MSTP043|SBBI31 sorting nexin 25	-0.434237	-0.546259	-0.645145	-0.439897	-0.56314	-0.537112	-0.658463	-0.454732	-0.434237	-0.731466	-0.412032	-0.101939	-0.382702	-0.308071	-0.391642	-0.287101	-0.520336
Hs.500067	AA453998,AI204399,AA015621,H71410	PPP3CB CALNA2|CALNB protein phosphatase 3 (formerly 2B), catalytic subunit, beta isoform (calcineurin A beta)	-0.180588	-0.19918	0.118586	-0.0657418	-0.0320592	0.0631065	0.279788	-0.101414	-0.180588	-0.0387275	-0.0526823	-0.011829	-0.145029	-0.113586	-0.138125	-0.282265	-0.113835
Hs.485434	AA427884,AI651194	PARC DKFZp686G1042|DKFZp686P2024|H7AP1|RP3-330M21.2 p53-associated parkin-like cytoplasmic protein	0.449919	0.224606	0.389923	0.300258	0.160022	0.376697	0.0723963	0.221455	0.449919	0.927988	0.974277	0.33289	1.02113	0.778008	0.893337	0.957779	0.844605
Hs.268787	T81159,AA188416,AI185068,AA704752,H48467,AA418032	ARIH1 ARI|HARI|HHARI|UBCH7BP ariadne homolog, ubiquitin-conjugating enzyme E2 binding protein, 1 (Drosophila)	0.0147515	-0.00439045	0.242024	0.122746	0.00639831	-0.0664808	-0.0500605	-0.00339316	0.0147515	0.370106	0.757816	NA	0.451985	0.691158	0.542865	-0.0267975	0.484699
Hs.128420	W79674	VPS4A FLJ22197|SKD1|SKD2|VPS4|VPS4-1 vacuolar protein sorting 4A (yeast)	-0.38261	-0.246841	-0.404104	-0.558147	-0.662142	-0.294087	-0.305897	-0.277962	-0.38261	-0.722008	-0.635606	-0.779609	-0.615592	-1.09627	-0.8488	-0.763694	NA
Hs.509664	N51107	FGD2 MGC71330|ZFYVE4 FYVE, RhoGEF and PH domain containing 2	-1.42838	-1.66136	-1.6948	-1.23556	-1.59576	-1.47152	-1.35816	-1.42947	-1.42838	-0.712297	-0.753281	-0.772243	-0.79824	-0.669451	-0.862572	-0.885356	-0.519168
Hs.372050	AA443946,AA132065	YIPF5 DKFZp313L2216|FinGER5|SB140|SMAP-5|SMAP5|YIP1A Yip1 domain family, member 5	0.154013	0.00633485	0.401878	0.108865	0.350962	0.111727	0.377596	0.184466	0.154013	-0.393741	-0.244565	-0.292281	0.160552	0.148621	-0.0747236	0.0945966	0.113581
Hs.546034	AA495809	none	-0.0263636	-0.085417	0.455306	-0.113227	0.344594	0.38524	0.223415	0.205774	-0.0263636	0.108064	0.0120713	-0.38405	0.117389	-0.318904	-0.373911	-0.0877235	-0.331799
Hs.523698	T83829,AA906455,AA707195	FLJ36874 MGC125671|MGC125672 FLJ36874 protein	0.992985	0.846293	1.22782	0.943326	0.727349	0.685429	0.744182	0.76893	0.992985	1.18425	0.928347	1.1564	0.917718	0.750672	1.00149	1.06073	0.798395
Hs.109438	AA115054	KCTD12 C13orf2|KIAA1778|PFET1 potassium channel tetramerisation domain containing 12	-1.01328	-0.639439	-1.93407	-0.971709	-0.976339	-0.739669	-0.701098	-0.627475	-1.01328	-0.71156	-0.299992	-0.568133	-0.290314	NA	-0.402294	-0.518156	-0.752363
Hs.530753	AA676641	LRRC51 - leucine rich repeat containing 51	-0.263679	-0.263494	-0.172168	-0.237579	-0.322186	-0.193871	-0.148706	-0.175012	-0.263679	-0.181905	-0.365065	-0.424613	-0.400673	-0.364586	-0.158092	-0.33862	-0.404407
Hs.150423	H45967,W47128,AA969125	CDK9 C-2k|CDC2L4|PITALRE|TAK cyclin-dependent kinase 9 (CDC2-related kinase)	-0.239033	-0.214995	-0.369996	-0.00867404	-0.223905	-0.0552612	-0.304638	-0.252873	-0.239033	-0.218777	-0.284815	-0.489956	-0.123631	-0.464179	-0.287475	-0.198517	-0.169637
Hs.268675	AA480997,AI092853,AA251457,AI017085,AA491228,AA290847,AI123400	MEF2A ADCAD1|RSRFC4|RSRFC9 MADS box transcription enhancer factor 2, polypeptide A (myocyte enhancer factor 2A)	0.250099	0.105916	0.0306856	0.163773	0.0779758	0.0766783	0.0617434	0.0642363	0.250099	0.121589	0.122406	0.425252	0.351259	0.39479	0.233611	0.0563591	0.31147
R89492	R89492	none	0.762043	0.727652	0.650848	0.58975	0.0899486	0.342038	0.353642	0.440942	0.762043	0.356745	0.295314	0.234274	0.214783	0.151347	0.257924	0.286885	0.383243
H95823	H95823	none	-0.288649	-0.0229114	0.717779	0.194568	0.337656	0.426092	0.678448	0.265267	-0.288649	-0.100258	-0.183508	-0.302303	-0.237168	-0.275793	0.193066	-0.17535	-0.345713
Hs.380774	AA626845	DDX3X DBX|DDX14|DDX3|HLP2 DEAD (Asp-Glu-Ala-Asp) box polypeptide 3, X-linked	-0.246394	-0.42126	-0.59387	-0.139982	-0.624967	-0.526328	-0.615299	-0.518094	-0.246394	-0.159155	-0.147666	-0.0958142	-0.304489	0.00782897	-0.240974	-0.364922	-0.0290058
Hs.466148	AA074201,AA666180,AA872728	NR2F6 EAR-2|EAR2|ERBAL2 nuclear receptor subfamily 2, group F, member 6	0.0915675	0.00686344	-0.00387247	0.0654716	-0.108131	0.0261772	-0.265188	0.0764654	0.0915675	0.406771	0.359685	NA	0.397607	0.322043	0.501876	0.421961	-0.125743
Hs.462316	AA143467,W89107,AA426042,AA677661	LOC125150 - hypothetical protein LOC125150	-0.169564	-0.167606	-0.125239	-0.222641	-0.174284	-0.191052	-0.252128	-0.142982	-0.169564	-0.36844	-0.337723	-0.231418	-0.371722	-0.32774	-0.295547	-0.383978	-0.208979
Hs.23766	R61187	none	0.0232041	-0.21307	-0.395058	-0.271702	-0.104026	0.0525065	-0.1369	-0.307159	0.0232041	0.125336	-0.14364	-0.0284261	0.0159291	0.175314	-0.154595	-0.0638224	0.0381611
Hs.129051	AA903860,AA029302,W84663,W31479	HOMER1 SYN47|Ves-1 homer homolog 1 (Drosophila)	-0.0682937	-0.13238	-0.391598	0.0956484	-0.160144	-0.106222	-0.0774792	0.0491408	-0.0682937	0.0315494	NA	-0.247798	-0.215895	-0.073501	-0.142132	-0.179187	0.0838405
Hs.521212	AA701963	AKR1B1 ADR|ALDR1|AR|MGC1804 aldo-keto reductase family 1, member B1 (aldose reductase)	-0.67319	-0.633185	-0.842698	-0.77472	0.0278013	-0.0295032	-0.124246	-0.699946	-0.67319	-1.76587	-1.46528	-1.89197	-1.65099	-1.84902	-1.814	-1.43258	-1.69837
H79296	H79296	none	-0.39613	-0.119086	0.087439	0.00647921	0.0480407	0.0558699	0.16556	0.11808	-0.39613	-0.413346	-0.253882	-0.0745947	-0.0283884	-0.425666	0.141347	-0.0896839	-0.319846
Hs.502688	AI671599,AI299902,AA012838	OSBP OSBP1 oxysterol binding protein	0.921519	0.640186	1.06723	0.58657	0.717474	0.696911	0.745756	0.65336	0.921519	1.23023	0.883345	1.01043	0.915737	1.08248	1.23867	1.45905	0.931715
Hs.529618	AA677486,R94591,AA488721,H53224	TFRC CD71|TFR|TFR1|TRFR transferrin receptor (p90, CD71)	-0.502172	-0.5895	-0.790498	-0.416538	-0.355172	-0.331885	-0.531	-0.370392	-0.502172	1.09565	1.07954	1.10903	1.36291	1.31169	1.08879	1.23942	1.14224
Hs.90875	N91202,AA012984	RABIF MSS4|RASGFR3|RASGRF3 RAB interacting factor	-0.324871	-0.272858	-0.454446	-0.479361	-0.587566	-0.575596	-0.518206	-0.345843	-0.324871	-0.00210762	-0.319706	0.00833988	-0.0646774	-0.0240318	-0.122933	-0.0372974	-0.107246
Hs.162233	H02839,N34372	CHD4 Mi-2b|Mi2-BETA chromodomain helicase DNA binding protein 4	-0.533589	-0.452278	-0.643898	-0.444358	-0.664059	-0.514418	-0.861492	-0.694572	-0.533589	-0.346648	-0.297886	NA	-0.430226	-0.790103	-0.526921	-0.302244	-0.705092
Hs.546700	AA047275	LOC441529 - hypothetical gene supported by BC017239	-0.684582	-0.919152	-1.24713	-0.888402	-1.03681	-0.871008	-1.03291	-1.01535	-0.684582	-0.110546	-0.308211	-0.302688	-0.389441	-0.371788	-0.264893	-0.322322	-0.319331
Hs.107845	AA420987,H10397,AA007283,AA018412,R91689	FLJ10996 MGC13033 hypothetical protein FLJ10996	0.494388	0.478437	0.796897	0.638724	0.309495	0.338621	0.514142	0.481525	0.494388	0.57445	0.449542	0.499324	0.692295	0.596692	0.652381	0.538161	0.691266
Hs.244940	AA609749,AA449821,AA101771	RDH10 - retinol dehydrogenase 10 (all-trans)	2.02246	1.5802	1.73364	1.84853	1.52335	1.94172	1.84756	1.60811	2.02246	1.0064	0.613717	NA	0.879894	0.762062	1.06109	0.769508	0.426749
Hs.405987	R10574,AA427857	SAMD11 MGC45873 sterile alpha motif domain containing 11	-0.346447	-0.261131	-0.147642	-0.536775	-0.372632	-0.15728	-0.135247	-0.401722	-0.346447	-0.485193	-0.442439	-0.645487	-0.243195	-0.430032	-0.279664	-0.369298	-0.273236
Hs.298735	N93193,AA677380,AA481403,AA464541,AA412712,T40740	PRPF40A FBP-11|FBP11|FLAF1|FLJ20585|FNBP3|HIP10|HYPA|NY-REN-6 PRP40 pre-mRNA processing factor 40 homolog A (yeast)	-0.133806	-0.269844	-0.255648	-0.135446	-0.244524	-0.223307	0.00225603	-0.0671891	-0.133806	0.00913918	-0.10877	-0.0790767	-0.0339678	0.187421	0.0113657	-0.00732267	0.104988
N47232	N47232	none	-0.217367	-0.179995	-0.118835	0.146458	-0.109118	-0.0648757	0.103545	0.0488502	-0.217367	-0.373097	-0.0624566	-0.357889	-0.117921	-0.233512	-0.280826	-0.0682383	-0.0112604
Hs.295732	N77684	DRIM - down-regulated in metastasis	-0.351259	-0.165279	-0.582852	-0.420096	-0.336167	-0.529737	-0.238541	-0.767791	-0.351259	-0.00618539	-0.0364419	0.0283432	-0.0447325	0.0501901	0.0117831	-0.0496531	0.011379
Hs.528585	R95805	LOC286467 - hypothetical protein LOC286467	0.417382	0.189939	-0.0983409	-0.0822172	0.12218	0.048002	-0.14118	0.128947	0.417382	NA	NA	-0.266369	NA	0.507913	0.118208	NA	-0.030634
Hs.369331	R73584	SULT2B1 HSST2 sulfotransferase family, cytosolic, 2B, member 1	1.28027	1.3228	1.56034	1.44196	1.02708	0.90432	1.5074	0.890973	1.28027	1.26101	0.737815	1.0371	0.762222	0.759579	0.763751	0.560713	1.22455
Hs.568746	AA437136	none	-0.313664	-0.448127	-0.82869	-0.531886	-0.554653	-0.424475	-0.482898	-0.544977	-0.313664	-0.113773	-0.0477635	-0.250668	-0.0149797	-0.000305501	-0.209017	-0.0910426	-0.371822
Hs.430646	AA971746,AA609983,AA453231	CCNC - cyclin C	0.600013	0.735468	0.94065	1.03636	0.612797	0.7152	0.712149	0.712489	0.600013	NA	0.289697	0.612827	0.54077	0.297955	0.213545	0.295299	0.497703
Hs.374421	AA703191	CEP78 C9orf81|FLJ12643|IP63 centrosomal protein 78kDa	-0.812549	-0.563073	-0.820506	-1.09381	-0.4742	-0.41233	-0.524033	-0.258714	-0.812549	-1.09041	-0.690784	-1.1393	-0.781913	-0.883258	-0.912468	-0.845009	-0.681031
Hs.559662	AA994065	none	-0.880234	0.283826	0.0923493	-0.901444	0.63765	-0.240518	-0.275855	-0.0669074	-0.880234	-0.479861	-0.802518	-0.735768	-1.17065	-1.14527	-1.25684	-0.803684	-0.927559
Hs.549394	AA973389	LOC440944 - hypothetical gene supported by AK128398	-0.00546915	-0.0287391	0.106566	-0.0616166	-0.0053082	-0.0514923	-0.134004	0.0629852	-0.00546915	0.622188	0.466908	0.218834	0.315749	0.562582	0.536017	0.274957	0.670945
Hs.260041	AI279679,AI018205,AA969799,R16009,AA973391	NBLA04196 C7ORF12|FLJ21213|FLJ21879 putative protein product of Nbla04196	0.0275435	0.0690246	0.15645	0.0898022	0.108174	0.0746261	0.228102	0.23993	0.0275435	-0.277075	-0.265539	-0.438609	-0.201892	-0.0724281	-0.363352	-0.304641	-0.281366
Hs.535295	AA487385	none	-0.177037	-0.112496	-0.327323	-0.399105	-0.410269	-0.368597	-0.164055	-0.562848	-0.177037	0.31105	0.467807	0.292678	0.315247	0.504364	0.15758	0.374051	0.11087
Hs.554994	AA133778	LOC440701 - LOC440701	0.631016	0.812637	0.208231	0.310232	0.737974	0.464499	0.610339	0.563181	0.631016	-0.395734	NA	NA	-0.77305	NA	-0.678327	-0.428459	-0.438153
Hs.532699	AA259123,R56638	SYCE2 CESC1 synaptonemal complex central element protein 2	-0.564821	-0.378891	-0.810289	-0.483283	-0.709884	-0.589939	-0.672269	-0.659817	-0.564821	-0.418297	-0.443989	-0.583088	-0.523195	-0.57285	-0.512604	-0.447259	-0.608862
Hs.59486	AA435977,N52938	HSDL2 C9orf99|MGC10940 hydroxysteroid dehydrogenase like 2	0.264974	-0.13832	0.491194	0.198549	0.692719	0.590001	0.736676	0.543006	0.264974	0.133815	-0.0603878	-0.142372	0.116209	0.106466	-0.0738919	0.106346	-0.0985525
N63777	N63777	none	-0.426313	-0.222791	0.19342	0.00752142	0.000739915	-0.0360078	0.0308941	0.0305936	-0.426313	-0.479149	-0.333676	-0.595403	-0.280613	-0.441566	-0.147368	-0.321726	-0.474463
Hs.356216	AA058597	FAM46C FLJ20202 family with sequence similarity 46, member C	-2.23393	-2.3767	-2.34317	-2.0687	-1.85659	-1.59518	-1.74068	-1.89583	-2.23393	-2.49894	-2.2665	-2.31459	-1.8284	-2.19419	-1.54885	-2.56713	-2.50287
Hs.183800	H98072,N73577,AA485734,AA026631,AA991855	RANGAP1 Fug1|KIAA1835|MGC20266 Ran GTPase activating protein 1	-0.218037	0.0628293	-0.119383	-0.286189	-0.10129	-0.0723909	-0.197521	-0.250642	-0.218037	-1.01801	-0.785835	-1.24929	-1.04864	-1.37045	-1.19575	-0.948078	-1.10072
Hs.368149	AA883865,AA676588	CCT7 CCT-ETA|Ccth|MGC110985|Nip7-1|TCP-1-eta chaperonin containing TCP1, subunit 7 (eta)	0.384374	0.0768737	0.169015	0.261643	0.00431591	0.093375	0.0547324	0.106181	0.384374	0.224294	0.33556	0.154503	0.142532	0.0199099	0.203353	0.155614	0.138189
Hs.476018	R60044,AI302463,AA442092	CTNNB1 CTNNB catenin (cadherin-associated protein), beta 1, 88kDa	-0.82615	-1.19908	-1.22071	-0.825274	-0.99097	-0.991731	-0.882646	-0.925612	-0.82615	-1.06725	-0.68535	-0.702295	-0.720294	-0.445723	-0.620082	-0.860418	-0.75157
Hs.523598	AA707672,AI000935	FLJ10774 ALP|DKFZp434C116|FLJ12179|KIAA1709 N-acetyltransferase-like protein	-0.0691566	0.0486588	0.0445995	-0.122461	-0.0918081	-0.0495267	0.0956767	-0.0967062	-0.0691566	-0.484326	-0.333418	-0.503114	-0.26267	-0.670652	-0.525097	-0.353088	-0.354941
Hs.262858	H68370,AI671250,T41024	LOC56902 - putatative 28 kDa protein	0.307816	0.562642	0.4893	0.335867	0.391491	0.299597	0.48802	0.29568	0.307816	-0.381869	-0.352206	-0.182496	-0.0880606	-0.290963	-0.0428636	-0.167991	-0.273207
Hs.567495	AI125240,AI074113,AI095914,N91246,AA883299	TRNT1 CCA1|CGI-47|MtCCA tRNA nucleotidyl transferase, CCA-adding, 1	0.0576401	-0.100747	-0.115405	-0.0974916	0.0880922	-0.0780298	0.0774403	-0.0775745	0.0576401	0.533123	0.225513	0.480308	0.343303	0.398382	0.267964	0.336414	0.599208
AA448301	AA448301	none	-0.538864	-0.311061	0.0342115	-0.0699021	-0.180595	-0.327984	-0.187193	-0.301128	-0.538864	-0.668267	-0.454961	-0.79678	-0.332159	-0.610583	-0.377496	-0.345891	-0.587442
Hs.369920	AA598864,W53016	RAP1B DKFZP586H0723|K-REV|RAL1B RAP1B, member of RAS oncogene family	0.156506	-0.141675	0.334126	-0.179798	-0.520391	-0.326691	-0.189724	-0.0192694	0.156506	0.0016025	0.0353321	0.249645	-0.0354798	0.247875	0.200208	-0.0804538	0.037962
Hs.532013	AA988755,H72290	SRD5A2L - steroid 5 alpha-reductase 2-like	-0.193871	-0.19356	0.0460649	-0.0800958	-0.023057	-0.0619791	-0.0578021	0.0366824	-0.193871	-0.442564	-0.25795	-0.555739	-0.309918	-0.580539	-0.554302	-0.597361	-0.688152
Hs.95120	AA025408	CYGB HGB|STAP cytoglobin	0.297161	0.347055	0.0864392	0.00323885	0.101482	0.260543	-0.0675135	0.048634	0.297161	0.283482	-0.0292162	NA	0.0182947	0.00544298	0.00481957	0.0858069	-0.108301
Hs.556638	N95752,AA443702	LOC493856 - similar to RIKEN cDNA 1500009M05 gene	0.757817	0.933443	1.29987	0.877125	1.19007	1.05838	0.989583	1.50579	0.757817	0.452334	0.942358	0.389153	0.966117	0.907332	0.615502	0.58087	0.652393
H67282	H67282	none	-1.14819	-1.16577	-1.5329	-1.33913	-1.03097	-1.04672	-0.953944	-1.00001	-1.14819	-0.936312	-0.905035	-0.922368	-0.886754	-0.869915	-0.986872	-0.933754	-0.871003
Hs.493739	AA452282	UBAP2 FLJ22435|KIAA1491|bA176F3.5 ubiquitin associated protein 2	-0.053144	-0.0128705	0.378268	-0.0497636	-0.0892841	0.035905	-0.0163326	-0.00944091	-0.053144	0.228195	0.0886917	-0.0452017	0.0956793	-0.0441014	-0.0303415	0.0522966	-0.003578
Hs.431101	AA700881,AI033539,N20796	GNG12 FLJ34695 guanine nucleotide binding protein (G protein), gamma 12	0.114607	0.142246	0.461133	0.348742	0.348789	0.302067	0.29929	0.356132	0.114607	NA	0.328562	NA	0.0961963	0.237921	0.100908	0.123967	0.364393
Hs.514802	H99766,AA134771,N74617,AA447098	ZNF24 KOX17|RSG-A|ZNF191|ZSCAN3 zinc finger protein 24 (KOX 17)	-0.593197	-0.790532	-0.621253	-0.498421	-0.255215	-0.375612	-0.297729	-0.467305	-0.593197	-0.759087	-0.648838	-0.49852	-0.678757	-0.603822	-0.507372	-0.710855	-0.434432
Hs.406534	AA044662,AA775743	HMG20B BRAF25|BRAF35|FLJ26127|HMGX2|PP7706|SMARCE1r|SOXL|pp8857 high-mobility group 20B	-0.0535396	-0.150593	-0.879498	-0.193806	-0.257444	-0.158458	-0.597599	-0.298704	-0.0535396	-0.236133	-0.475947	-0.434285	-0.616968	-0.575434	-0.410586	-0.472735	-0.439216
Hs.368399	R11666,AI215063	FRMD5 MGC14161 FERM domain containing 5	1.14131	1.02046	1.42082	0.723736	0.791687	0.581516	0.993622	0.643337	1.14131	NA	0.844618	0.270733	0.763612	0.585443	0.750707	0.470388	NA
Hs.29698	AI240380,AA680388,H72591	ZNF605 - zinc finger protein 605	-0.479993	-0.258076	-0.343259	-0.201854	-0.278127	-0.370517	-0.154201	-0.111149	-0.479993	-0.185098	-0.337839	-0.146938	-0.226416	-0.159221	-0.157264	-0.117665	-0.187235
Hs.924	R67147	CRYM DFNA40|THBP crystallin, mu	0.376587	0.383442	0.316386	0.283112	0.147115	0.188439	0.274534	0.129346	0.376587	0.463994	0.174234	0.247026	0.266209	0.250451	0.278856	0.116869	0.041655
Hs.85195	AA707847,W56360	MLF1 - myeloid leukemia factor 1	0.702701	0.730231	0.490598	0.731148	0.443721	0.411487	0.294662	0.482868	0.702701	0.67195	0.422946	0.708731	0.532341	0.876903	0.679974	0.373644	0.736913
Hs.520119	R44617	MDFI I-MF MyoD family inhibitor	-0.52985	-0.528323	-0.779596	-0.814528	-0.702986	-0.556943	-0.793114	-0.661315	-0.52985	-0.097336	-0.0993592	-0.205458	-0.327456	-0.40291	-0.528898	-0.147421	-0.466872
Hs.270655	AA620747,AA434390	SERINC2 FKSG84|MGC90340|PRO0899|TDE2|TDE2L serine incorporator 2	1.77993	1.48819	2.21731	2.08639	1.22294	1.20929	1.38111	1.58676	1.77993	2.96923	2.15547	NA	2.24715	2.71051	2.1197	2.51487	2.71168
Hs.531182	R61866,AI201003	C1orf173 DKFZp547I048|DKFZp781L0319|MGC90412|RP11-653A5.1 chromosome 1 open reading frame 173	1.07136	0.221532	0.355038	0.485361	0.408283	0.390162	0.471781	0.259555	1.07136	2.08375	1.63424	1.959	1.94041	1.68805	1.98301	2.03718	2.21952
Hs.370365	AA485272,AA699677,AA703577	HK1 HK1-ta|HK1-tb|HKI|HXK1 hexokinase 1	-0.279223	-0.191513	-0.351447	-0.241992	-0.34585	-0.266761	-0.25961	-0.293944	-0.279223	-0.759276	-0.541523	-0.758742	-0.602282	-0.441936	-0.65364	-0.562533	-0.45222
AI017655	AI017655	none	-0.357651	NA	-0.49117	-0.545777	0.18774	0.108472	0.307337	0.0997034	-0.357651	-0.104717	-0.632143	-0.641757	-0.17255	-0.221403	-0.454659	-0.378442	-0.491908
Hs.463278	AA487591,T66943,R22156,H79640,AI084086,R78386	GOSR2 GS27|MEMBRIN golgi SNAP receptor complex member 2	0.261701	0.0588308	0.106141	-0.0774285	-0.0957439	-0.141756	0.0952267	-0.146941	0.261701	0.64728	0.283406	0.63802	0.244675	0.478952	0.247587	0.134571	0.632183
Hs.385861	AI096681,T57865,AI001197,AI243609,H19109	KLHL7 KLHL6|SBBI26 kelch-like 7 (Drosophila)	-0.0147502	-0.0689018	-0.213859	-0.088627	-0.0445904	-0.011269	-0.162108	0.00584916	-0.0147502	0.815791	0.779904	0.802933	0.999978	1.03419	1.16957	0.818282	0.961904
Hs.333427	AA022627	NDUFA7 B14.5a NADH dehydrogenase (ubiquinone) 1 alpha subcomplex, 7, 14.5kDa	-0.0791076	-0.11237	-0.64953	-0.617564	-0.527808	-0.437791	-0.699888	-0.637984	-0.0791076	-0.0387458	-0.200585	-0.196251	-0.17801	-0.0521774	-0.126294	-0.294159	-0.0028057
Hs.110853	AA126799,AA045665,AI142824	GLT28D1 ALG13|MDS031 glycosyltransferase 28 domain containing 1	0.682919	0.64028	0.486352	0.531578	0.393276	0.197227	0.650098	0.469887	0.682919	0.63107	0.481861	0.932417	0.68676	0.936861	0.697444	0.861634	0.865239
AA071045	AA071045	none	0.48609	0.419675	0.524005	0.587649	0.423844	0.326903	0.498346	0.490194	0.48609	0.301742	0.344636	0.369604	0.263682	0.438453	0.331723	0.203534	0.582988
Hs.520192	AA449121	C1orf55 FLJ35382|RP4-671D7.1|dJ671D7.1 chromosome 1 open reading frame 55	0.0804228	0.383759	0.852502	0.39107	0.668781	0.403441	0.890883	0.49986	0.0804228	0.237947	0.549605	0.443729	0.993649	0.694841	0.925502	0.890212	0.246375
Hs.549269	AA677013,AA677032,AA682609	FLJ30092 KIAA0614 AF-1 specific protein phosphatase	0.0522257	-0.00338985	-0.348583	-0.0606872	-0.197855	-0.219252	-0.361805	-0.173324	0.0522257	NA	0.353629	NA	NA	0.163992	NA	0.379291	0.235753
R39769	R39769	none	0.0588076	0.393455	0.968804	0.614508	0.296336	0.147944	0.334653	0.306845	0.0588076	0.730588	0.512728	0.580254	0.2613	0.589525	0.4132	0.463559	0.293744
Hs.438236	AA705530,AA406601,AI090463,N57713	ABLIM1 ABLIM|DKFZp781D0148|FLJ14564|KIAA0059|LIMAB1|LIMATIN|MGC1224 actin binding LIM protein 1	0.665373	0.774909	0.641695	0.643221	0.654021	0.56655	0.648344	0.579345	0.665373	1.44157	1.36994	1.56316	1.47039	1.50295	1.52224	1.78203	1.39611
Hs.463702	AA625555,AI204528,R10823,AI218019,AA779907,AI038391	BCAS3 FLJ20128|GAOB1|MAAB|MGC4973 breast carcinoma amplified sequence 3	-0.7297	-1.03502	-1.20204	-0.932516	-0.853877	-0.853891	-0.83623	-0.8097	-0.7297	-0.640961	-0.718159	-0.891999	-0.849889	-0.905112	-1.05834	-0.722328	-1.02328
Hs.30977	AI284281,AA629517,AI336792,N79353,N49259	SESTD1 DKFZp434O0515|SOLO SEC14 and spectrin domains 1	-1.21801	-1.26389	-1.43085	-0.924896	-0.966349	-0.949603	-0.955048	-0.90518	-1.21801	-0.341482	-0.395681	-0.624775	-0.39144	-0.464722	-0.495105	-0.678013	-0.477506
Hs.199561	R27450,N77205,T73581	RANBP2 NUP358|TRP1|TRP2 RAN binding protein 2	-0.0911862	0.0726658	0.164371	0.266066	0.00484301	0.0877785	0.269544	0.101374	-0.0911862	-0.119902	-0.0335834	0.0331212	-0.0237297	-0.0493943	0.0501598	-0.12211	0.122844
Hs.430849	N26078,AA136016,AA704794,AA043120,N63478	OSBPL8 DKFZp686A11164|MGC126578|MGC133203|ORP8|OSBP10 oxysterol binding protein-like 8	-0.245884	-0.3414	-0.293589	-0.276083	-0.323274	-0.44377	-0.531575	-0.367377	-0.245884	-0.245942	-0.153717	-0.0356813	-0.0714315	-0.189219	-0.201153	-0.196838	-0.0559377
Hs.129055	AA400408,AA149882	ODF2 MGC111096|MGC9034|ODF2/1|ODF2/2|ODF84 outer dense fiber of sperm tails 2	-0.583769	-0.483634	-0.775221	-0.591065	-0.84424	-0.755248	-0.660624	-0.599506	-0.583769	-0.173844	-0.237717	-0.0977948	-0.425565	-0.313464	-0.368399	-0.398339	-0.0655263
Hs.431668	AA872391,N71160	COX6B1 COX6B|COXG cytochrome c oxidase subunit Vib polypeptide 1 (ubiquitous)	0.13876	0.0387297	0.141423	-0.0610355	0.0601338	0.0999259	0.158435	0.0116868	0.13876	0.281072	0.112075	-0.297126	0.175065	0.190646	0.0469242	0.0382945	0.0914069
Hs.227457	H28800,AA703434,AA405625	C6orf130 MGC19570|dJ34B21.3 chromosome 6 open reading frame 130	0.392284	0.279019	0.442614	0.216751	0.308838	0.314502	0.407996	0.364579	0.392284	-0.16724	-0.0641079	-0.132352	-0.363504	-0.109775	-0.0280123	-0.290986	-0.0570145
AA777917	AA777917	none	-0.269979	-0.317845	-0.456134	-0.497868	-0.0111771	-0.000481003	-0.0934565	-0.243543	-0.269979	-0.529175	-0.331791	-0.51932	-0.262405	-0.297689	-0.435951	-0.264211	-0.511493
Hs.280378	AA521249,H00286	SNRPB2 MGC24807|MGC45309 small nuclear ribonucleoprotein polypeptide B''	-0.164591	-0.268999	-0.0744314	-0.300962	-0.00563771	-0.123497	0.213478	-0.138396	-0.164591	-0.251398	-0.074205	-0.077903	-0.0952604	-0.0426522	-0.0462521	-0.139241	0.158204
Hs.377894	R26792,R44739	GCA GCL grancalcin, EF-hand calcium binding protein	0.789997	0.869873	1.425	0.852615	1.2574	1.09242	1.02957	1.29212	0.789997	0.597794	0.645573	NA	0.709218	0.720335	0.818883	0.595755	0.65873
Hs.502773	AA485906	MTCBP-1 FLJ10913|HMFT1638|SIPL membrane-type 1 matrix metalloproteinase cytoplasmic tail binding protein-1	0.239391	0.195359	0.325034	-0.24858	0.0596399	0.0310822	-0.0308124	-0.0025528	0.239391	-0.156499	-0.0450543	-0.21857	-0.020196	-0.134978	-0.317405	-0.1275	0.0594302
Hs.183006	AA709309	GLCE KIAA0836 glucuronyl C5-epimerase	1.02961	1.0595	1.70938	0.942114	0.910698	0.591107	0.868496	0.948304	1.02961	0.92754	1.1444	1.29254	0.938597	1.31585	1.23971	0.738188	0.937967
Hs.369017	AA677106,T82415,R38260,R28020,W60890	RAB2 RAB2A RAB2, member RAS oncogene family	0.204958	0.132769	-0.0438262	0.192505	0.0574497	-0.00252987	0.104194	0.118068	0.204958	0.330694	0.418673	0.409536	0.460931	0.453633	0.345801	0.280468	0.40965
Hs.368004	AA700389	TRIM60 FLJ35882|MGC119325|RNF129|RNF33 tripartite motif-containing 60	0.378621	0.188762	-0.272042	0.439885	-0.298881	-0.358088	-0.610397	-0.0287198	0.378621	0.0493742	0.297928	0.102155	0.210356	0.212794	0.218559	-0.257515	-0.290431
W52386	W52386	none	0.37328	0.311844	0.00118836	0.196701	0.178318	0.174879	0.248663	0.104095	0.37328	0.436262	0.457185	0.283111	0.254347	0.300501	0.4256	0.388046	0.395649
Hs.32766	AI091847,AI203626	C18orf22 FLJ21172|HsT169 chromosome 18 open reading frame 22	0.186313	0.22311	0.0419387	0.330493	0.13846	-0.0122784	0.207114	0.244861	0.186313	0.245536	0.124356	-0.045719	0.256572	0.437463	0.472351	0.414832	0.222186
Hs.339665	AA628867,AI271431,N48085	FAM72A MGC57827|RP11-312O7.1 family with sequence similarity 72, member A	-2.44644	-1.12781	-2.40999	-2.05732	-1.93129	-1.77267	-2.23035	-2.19355	-2.44644	-0.488588	-0.182666	-0.388587	-0.343803	-0.340892	-0.363375	-0.6117	-0.485352
Hs.567358	N54899,AI277125,N64051	WRN RECQ3|RECQL2|RECQL3 Werner syndrome	-0.910244	-0.859547	-1.09351	-0.87752	-0.936224	-0.964856	-0.928712	-0.926129	-0.910244	-1.61915	-1.46414	-1.44455	-1.62622	-1.45496	-1.50662	-1.57585	-1.46216
Hs.67397	AA173290	HOXA1 BSAS|HOX1|HOX1F|MGC45232 homeobox A1	0.726411	0.809545	0.763502	1.36204	0.602809	0.544387	0.568708	0.562052	0.726411	0.364552	0.348761	0.554907	0.351894	0.204977	0.480788	0.217647	0.648821
Hs.527751	AA621355,AA708916,AA757473	PWWP2 FLJ46823|RP11-273H7.1|bA432J24.1|pp8607 PWWP domain containing 2	0.677475	0.584731	0.90672	0.75256	0.47064	0.335598	0.478055	0.461295	0.677475	0.84486	0.708125	0.851233	0.740069	0.47402	0.734291	0.658312	0.831072
Hs.561417	AA778212	none	-0.490628	-0.540284	-0.335365	-0.65608	-0.142815	-0.182515	-0.206356	-0.152867	-0.490628	-0.644119	-0.509661	-0.862685	-0.425471	-0.445593	-0.588797	-0.388263	-0.462113
H90881	H90881	none	-0.349948	-0.253361	0.0678715	0.1485	-0.0957204	-0.0514688	0.147301	0.0192529	-0.349948	-0.283167	-0.314409	-0.224919	-0.17304	-0.345212	-0.136626	-0.271893	0.113676
Hs.482873	H71850,AA013099,AI292112,AA521433,AI675331	TMED5 CGI-100 transmembrane emp24 protein transport domain containing 5	0.814707	0.58995	0.805823	0.766795	0.60275	0.599644	0.461528	0.627983	0.814707	0.510231	0.748487	0.770935	0.69879	1.06768	0.677667	0.590126	0.862199
Hs.368554	AA954993,AA934709,AI005126,T54780,AA677052	RNF121 FLJ11099 ring finger protein 121	0.229216	0.156251	0.179049	0.328556	0.128716	-0.0402416	0.0556665	0.134869	0.229216	0.486069	0.173379	0.188057	0.23085	0.365997	0.458445	0.353896	0.351693
Hs.74921	R16600	LOC440918 - LOC440918	0.273715	0.217425	0.435138	0.129152	0.107803	0.269012	0.115187	0.237206	0.273715	0.445512	0.183374	-0.249253	0.173529	-0.253915	-0.00107289	0.270715	-0.332578
Hs.470544	W87490,T97616,AI298944,AA458502,AA495803,T99037,AA426019	PPIG CARS-Cyp|CYP|MGC133241|SRCyp peptidylprolyl isomerase G (cyclophilin G)	-0.252566	-0.182324	-0.124075	-0.221521	-0.212813	-0.195821	-0.0518835	-0.188716	-0.252566	0.0686017	-0.144099	0.0911173	0.067803	0.203549	0.202096	-0.0690148	0.126536
Hs.497492	H15089,AA488282,AI224097,AI310969	MDM4 DKFZp781B1423|MDMX|MRP1 Mdm4, transformed 3T3 cell double minute 4, p53 binding protein (mouse)	-0.161109	-0.185654	0.293895	-0.121528	0.360451	0.0941247	0.33852	0.159645	-0.161109	0.12313	0.00218476	-0.176164	0.206991	-0.000322479	0.0224342	0.0767963	-0.0358336
Hs.7744	AA504457,AA427570	NDUFV1 UQOR1 NADH dehydrogenase (ubiquinone) flavoprotein 1, 51kDa	-0.0270784	-0.0399609	-0.267939	-0.330805	-0.27741	-0.448607	-0.0466768	-0.424297	-0.0270784	-0.186978	-0.145019	-0.298189	-0.204729	-0.250019	-0.157311	-0.195623	-0.2956
Hs.501794	H16789	ATP13A1 ATP13A|CGI-152|DKFZp761L1623|FLJ31858|FLJ41786|FLJ43873|KIAA1825 ATPase type 13A1	0.0959786	0.145653	0.309189	0.272311	-0.134882	0.10437	0.122954	0.418392	0.0959786	-0.281465	-0.446505	-0.691854	-0.425067	-0.7227	-0.60301	-0.481512	-0.584048
Hs.22785	R49719,H63934	GABRE - gamma-aminobutyric acid (GABA) A receptor, epsilon	0.827781	0.668796	0.411709	0.873536	0.351136	0.595084	0.275048	0.564128	0.827781	1.10123	0.991841	0.805746	0.868791	0.874017	0.925047	0.499959	0.795954
Hs.467701	AA460115	ODC1 - ornithine decarboxylase 1	-0.460869	-0.307469	-0.493862	-0.311505	-0.230571	-0.571804	-0.161249	-0.629202	-0.460869	-0.00415103	0.399185	0.358816	0.234693	0.59245	0.241413	0.204953	0.35711
Hs.529272	AA454969,W20438,N72288	MARCH7 AXO|AXOT|DKFZP586F1122|MARCH-VII|RNF177 membrane-associated ring finger (C3HC4) 7	-0.18288	-0.138907	-0.112235	-0.107344	-0.181561	-0.265108	-0.0413378	-0.247573	-0.18288	-0.0889319	-0.0001108	0.0128958	0.00324166	-0.109961	0.2092	-0.186873	0.155783
Hs.368282	AA171735,AI306395,AA045370,AA757581,AA702326,R44562	RP11-125A7.3 FLJ21779|KIAA0564 KIAA0564 protein	0.49379	0.506009	0.402091	0.539827	0.243345	0.21705	0.278307	0.495842	0.49379	NA	0.248697	0.0546848	0.149727	0.2476	0.287064	0.273073	NA
Hs.465786	AA704943	LOC440572 - hypothetical gene supported by BC033316	-0.366385	-0.370313	-0.278441	-0.0696677	0.139764	-0.0321206	0.00692212	-0.171124	-0.366385	-0.251827	-0.502967	-0.207566	-0.253207	NA	0.0526812	-0.282284	-0.258659
Hs.97395	AI018099	LOC391819 - similar to Keratin, type I cytoskeletal 18 (Cytokeratin 18) (K18) (CK 18)	0.485835	0.368516	0.454579	0.517388	0.357928	0.0100082	0.0400134	0.219554	0.485835	1.49892	0.319027	0.639777	NA	0.755563	0.888625	NA	0.259172
Hs.144683	AA973335,AA205818	LOC441601 - similar to CDC10 (cell division cycle 10, S.cerevisiae, homolog)	0.095874	0.274982	-0.222731	0.189487	-0.276444	-0.254236	-0.307414	-0.206097	0.095874	-0.00885299	-0.0427044	-0.177985	0.00176393	-0.276615	-0.227231	-0.0489485	-0.158484
R26581	R26581	none	-0.213893	-0.162549	0.636039	0.407542	0.314022	0.085939	0.322949	0.149906	-0.213893	0.0633189	-0.387902	-0.212683	-0.252576	-0.359418	-0.235773	-0.120681	-0.31535
Hs.475525	AA504654,T99719	NUP210 FLJ22389|GP210|KIAA0906|POM210 nucleoporin 210kDa	-0.594238	-0.615665	-0.816193	-0.818137	-0.584046	-0.639298	-0.718902	-0.641538	-0.594238	-0.717627	-0.497842	-0.634183	-0.416658	-0.793766	-0.589645	-0.450565	-0.75825
Hs.466485	AA444053	WTIP - Wilms tumor 1 interacting protein	0.0534029	-0.0961841	-0.163022	-0.112739	-0.136852	-0.225553	0.0659715	-0.239222	0.0534029	NA	-0.0943891	-0.0282463	-0.145128	0.0601965	0.106532	-0.0656108	NA
Hs.25669	AA454115,AA521358,R16484,AA918007	NCOA5 CIA|bA465L10.6 nuclear receptor coactivator 5	0.699364	0.651928	0.804287	0.621276	0.375319	0.449076	0.750617	0.389485	0.699364	-0.285268	-0.46829	-0.241908	-0.427722	-0.322996	-0.491397	-0.394283	-0.427257
Hs.487670	AA774038	MGC42090 DKFZp686H19205|DKFZp686K0753 hypothetical protein MGC42090	-0.41556	-0.360447	NA	NA	-0.306013	-0.284705	-0.232794	-0.220706	-0.41556	0.875129	-0.607963	-0.18725	-0.460297	-0.4611	-0.203821	-0.480147	-0.272692
Hs.504422	N72510	NINJ2 - ninjurin 2	0.291701	-0.0265913	0.440215	0.12247	0.242946	-0.0125771	-0.0381677	-0.114513	0.291701	NA	0.0462993	0.660607	0.705611	0.572653	0.525029	NA	NA
AA454675	AA454675	none	0.206419	0.305844	0.292659	0.49508	0.171945	0.265983	0.342202	0.433541	0.206419	0.826188	0.243954	0.92603	0.36891	0.681985	0.66116	0.569651	NA
Hs.349092	AA873152	LOC388789 - hypothetical gene supported by AF147354	0.722927	0.253317	0.25962	0.0484397	0.22467	0.162221	0.384346	0.363464	0.722927	0.725069	0.793398	0.125506	0.640368	0.85809	0.545969	0.909944	0.636477
Hs.523316	AA757455	none	-0.322051	0.0604852	0.479619	-0.0016814	0.183564	0.188325	0.325111	0.10075	-0.322051	0.636538	-0.238442	-0.262711	-0.102307	-0.549299	0.103197	-0.188271	-0.334184
Hs.542360	AA704293	none	0.850329	0.918641	1.11218	1.09856	0.614599	0.667315	0.63923	0.709099	0.850329	1.19582	0.756662	0.981726	1.07283	0.811752	1.03568	0.628433	0.762827
Hs.274422	AA683570	C20orf27 FLJ20550 chromosome 20 open reading frame 27	0.0525163	0.202575	-0.381475	-0.591954	-0.417068	-0.388141	-0.617325	-0.575297	0.0525163	0.255572	0.0356587	-0.16877	-0.149966	-0.316716	-0.136961	-0.0157305	0.110143
Hs.564644	AI018472	none	-0.0327957	-0.0851361	0.174542	-0.314612	-0.00056007	0.0542067	0.0701204	-0.148229	-0.0327957	NA	-0.131459	NA	0.278909	0.133379	NA	0.237117	0.456418
Hs.464333	AA705524,AI015546	NPL4 FLJ20657|KIAA1499 nuclear protein localization 4	0.042256	-0.149028	-0.22293	0.110447	-0.0536484	0.0654935	-0.0497312	0.0977078	0.042256	0.444132	0.405686	0.185155	0.351065	0.409079	0.368848	0.301555	0.430614
Hs.213470	AA489400,AA002063	PSMB7 Z proteasome (prosome, macropain) subunit, beta type, 7	0.0844753	-0.296125	0.370265	0.578602	-0.0930216	-0.161609	0.451217	-0.166134	0.0844753	-0.650193	-0.672216	-0.705855	-0.700894	-0.626116	-0.694668	-0.791257	-0.681911
Hs.494614	AA186895,R00395,N57921,AA972345,H51042,AA707306	BAT2D1 BAT2-iso|XTP2 BAT2 domain containing 1	-0.182338	-0.0746536	-0.299301	-0.103736	-0.408209	-0.3324	-0.416135	-0.359643	-0.182338	-0.022213	NA	-0.125604	-0.2461	0.143871	-0.0305928	-0.242305	-0.160471
Hs.85962	N57731	DERPC CTF8|FLJ20400 decreased expression in renal and prostate	0.0232861	0.313418	0.294762	0.108743	0.090487	0.119697	0.225128	0.115148	0.0232861	-0.490087	-0.357623	-0.680422	-0.717914	-0.424204	-0.259955	-0.486529	-0.717276
Hs.471156	N21334,AI082434,AA425000,AA045340,W19461	none	-0.355244	-0.352036	-0.395254	-0.51546	-0.384168	-0.381719	-0.451847	-0.342619	-0.355244	0.169193	-0.0523591	0.292304	-0.0439732	0.156275	0.313709	0.133681	0.0101664
T61525	T61525	none	0.0120005	-0.132287	NA	0.211315	-0.344451	-0.0257306	0.125121	-0.0449163	0.0120005	0.140639	-0.0466736	-0.193185	-0.0350689	NA	-0.0151442	-0.0257834	0.0832734
Hs.57079	H99152	none	-0.886558	-1.2205	-1.26622	-0.705106	-1.30458	-1.12741	-0.555163	-1.0011	-0.886558	-1.28151	-1.00279	-1.07913	-1.25466	-1.075	-1.26689	-1.16695	-1.33086
Hs.531587	W32135,AA912705,H99768	SP3 DKFZp686O1631|SPR-2 Sp3 transcription factor	0.29302	-0.13493	-0.315338	-0.211067	-0.446185	-0.431185	-0.426957	-0.434893	0.29302	0.428813	NA	NA	0.637056	0.728978	0.715921	0.776789	0.949991
Hs.567301	R83757	SMAD1 BSP1|JV4-1|JV41|MADH1|MADR1 SMAD, mothers against DPP homolog 1 (Drosophila)	-0.281605	-0.310243	-0.618	-0.426054	-0.584677	-0.641797	-0.627498	-0.483072	-0.281605	0.0974631	-0.101985	0.0774201	0.0417125	-0.167725	0.207667	-7.37485e-05	0.103463
Hs.268698	AI215066,H80063,AA424504,AA779617,R37691	MTHFD1L DKFZp586G1517|FLJ21145|FTHFSDC1|dJ292B18.2 methylenetetrahydrofolate dehydrogenase (NADP+ dependent) 1-like	-0.417415	-0.234218	-0.422997	-0.424427	-0.41706	-0.467066	-0.4286	-0.458892	-0.417415	-0.150991	-0.251625	-0.207391	-0.252316	-0.254066	-0.340231	-0.286112	-0.104184
Hs.525657	AA663941	LOC387882 - hypothetical protein	0.30936	-0.0636058	0.820517	0.0359434	0.738469	0.969569	0.754146	1.00634	0.30936	-0.39217	0.145041	-0.26152	0.308725	0.194107	0.297966	0.15849	0.0465451
Hs.515271	T98912,AA485539,AI077573	SFRS14 DKFZp779L2418 splicing factor, arginine/serine-rich 14	-0.847869	-0.861622	-1.07635	-0.867241	-0.945867	-0.98801	-0.961815	-0.953183	-0.847869	-0.858361	-0.466382	-0.629671	-0.459972	-0.888061	-0.604189	-0.466999	-0.879876
Hs.474751	AI375788,T69926	MYH9 DFNA17|FTNS|MHA|NMHC-II-A|NMMHCA myosin, heavy polypeptide 9, non-muscle	-0.583691	-0.159128	-0.246571	-0.295632	-0.302927	-0.239259	-0.119191	-0.126106	-0.583691	0.552037	0.211396	0.47044	0.268878	-0.0921879	0.204648	0.336806	0.0846277
Hs.411848	T85201,H90297,AA132172,W89187	ARFGEF1 ARFGEP1|BIG1|D730028O18Rik|P200 ADP-ribosylation factor guanine nucleotide-exchange factor 1(brefeldin A-inhibited)	0.425405	0.506413	0.58695	0.515866	0.523023	0.408495	0.467116	0.512914	0.425405	-0.484156	NA	-0.698923	-0.668851	-0.383423	-0.648199	-0.495758	-0.783767
Hs.144407	H54263	NUDT15 FLJ10956|MGC104352|MTH2|RP11-90M2.1 nudix (nucleoside diphosphate linked moiety X)-type motif 15	0.171586	0.365713	0.693961	0.0194781	0.196727	0.266301	0.428521	0.399168	0.171586	0.0275333	0.00958241	0.122882	0.0305247	0.0881029	0.25495	0.143374	0.305484
Hs.553485	H17612	ARG2 - arginase, type II	0.0340878	0.0861725	-0.139732	-0.138395	0.0819633	0.000769766	-0.0349899	-0.0623142	0.0340878	-0.208261	-0.249452	-0.211734	-0.275997	-0.0801099	-0.244408	-0.0422083	-0.161056
Hs.387755	AA041251	LOC285778 - hypothetical protein LOC285778	-0.426073	-0.332773	-0.615606	-0.599401	-0.781714	-0.345135	-0.462704	-0.565512	-0.426073	-0.758229	-0.439619	-0.453672	-0.0601698	-0.671695	-0.468921	-0.382385	-0.47189
AA620379	AA620379	none	-1.19652	-1.39616	-1.8289	-1.56264	-1.14011	-1.07589	-1.33323	-1.37361	-1.19652	-1.03193	-1.29151	-1.63105	-1.51476	-1.39578	-1.30095	-1.28609	-1.47492
Hs.487510	N49836,AA056387,AA987962	LOC124491 - LOC124491	0.13761	0.064641	0.422383	0.14917	0.22861	0.212394	0.285321	0.23544	0.13761	0.192295	0.251558	0.158562	0.297244	0.266894	0.32652	0.271995	0.202754
Hs.515011	H96557,AA479976	SMURF2 - SMAD specific E3 ubiquitin protein ligase 2	0.0955642	0.237245	0.13816	0.210445	0.0595934	-0.015038	0.344795	0.192151	0.0955642	0.410248	0.500031	0.562401	0.73789	0.718936	0.621201	0.789675	0.600111
Hs.516036	AA625641	TRIM54 MURF|MURF-3|RNF30 tripartite motif-containing 54	0.431474	0.61556	0.591129	0.499691	0.33526	0.471445	0.145098	0.406853	0.431474	0.173643	0.183631	-0.0117974	-0.0815694	-0.180559	-0.1233	0.00902709	0.0181303
Hs.492925	H95380,N77671	HSD17B7 MGC12523|MGC75018|PRAP hydroxysteroid (17-beta) dehydrogenase 7	0.532435	0.552937	1.06598	0.733807	0.581736	0.670291	0.53438	0.51578	0.532435	-0.171226	0.0256058	-0.07672	-0.0690329	-0.166688	-0.139358	-0.065749	-0.125306
Hs.429819	AA002064,R89808,AA459281	PITPNA MGC99649|PITPN|VIB1A phosphatidylinositol transfer protein, alpha	0.0549348	-0.0927043	0.0685402	-0.184454	-0.134647	-0.15697	-0.122787	-0.245208	0.0549348	0.186454	0.282599	0.437203	0.0907292	NA	-0.0623668	0.0250878	0.104132
Hs.522876	R06313	MGC12760 - hypothetical protein MGC12760	-0.454463	-0.443159	-0.641348	-0.933947	-0.682226	-0.568057	-0.505851	-0.843231	-0.454463	0.188243	0.0745786	0.128636	0.137814	0.0229269	0.217123	0.223963	0.184245
Hs.44685	N35020,N30704,N59451,N34870,AA417714,N70848	RNF141 MGC8715|ZFP26|ZNF230 ring finger protein 141	0.029203	-0.0199533	-0.19904	-0.184258	-0.134822	-0.158915	-0.047457	-0.0151501	0.029203	0.677782	0.50853	NA	0.738896	0.75829	0.837677	0.584634	0.52381
Hs.75694	AA971273,AA482198,H15442	MPI PMI|PMI1 mannose phosphate isomerase	0.0554356	0.203512	0.12355	-0.122441	-0.262871	-0.117876	-0.218171	-0.0972945	0.0554356	0.695755	0.574779	NA	0.391612	0.526555	0.437706	0.359113	0.384488
Hs.109051	H67864	SH3BGRL3 TIP-B1 SH3 domain binding glutamic acid-rich protein like 3	0.958143	0.888975	0.913457	0.930595	1.08394	0.994416	1.61866	0.981555	0.958143	1.32527	1.4032	0.508365	1.11068	0.951025	0.603401	1.06045	0.841988
Hs.553491	AA489040,N26645,AA496924	NF1 DKFZp686J1293|NFNS|VRNF|WSS neurofibromin 1 (neurofibromatosis, von Recklinghausen disease, Watson disease)	0.419649	0.320232	0.525144	0.477728	0.384649	0.420651	0.316716	0.655387	0.419649	-0.779919	-0.526595	-0.626662	-0.484129	-0.66541	-0.502676	-0.614969	-0.621291
T97717	T97717	none	0.59285	0.32899	1.03948	0.517494	0.441773	0.500271	0.321316	0.371014	0.59285	1.18903	0.799853	1.11388	1.01718	1.05505	0.773271	0.684498	1.21663
Hs.432616	AA187143,R81816,AA011347,R99288,W88999	IMP-3 DKFZp686F1078|KOC1|VICKZ3 IGF-II mRNA-binding protein 3	0.517066	0.422743	0.563452	0.653343	0.3283	0.338551	0.297743	0.51027	0.517066	0.222648	0.396097	0.373453	NA	0.565405	0.612326	0.408153	0.532062
Hs.514216	AA485441	CGI-69 - CGI-69 protein	-0.12018	0.148681	-0.326436	-0.252022	-0.316962	-0.120145	-0.12085	-0.185986	-0.12018	-0.19595	-0.481092	-0.370859	-0.557471	-0.323352	-0.414302	-0.417483	-0.478196
Hs.577911	AA628120	none	0.159304	0.230856	-0.137679	-0.12985	-0.0148379	-0.0248031	-0.215052	0.0398842	0.159304	0.00194654	NA	NA	0.480274	0.542489	NA	0.56894	0.225576
Hs.382151	R39162	C20orf160 dJ310O13.5 chromosome 20 open reading frame 160	0.309826	-0.049057	0.106245	0.691709	-0.192731	-0.0229651	-0.2054	-0.323633	0.309826	0.117409	0.224677	-0.160272	0.206018	-0.00189619	0.101174	0.0577708	0.0783063
Hs.554459	AA679164	none	0.586531	0.527067	0.671381	0.743035	0.587853	0.604848	0.55259	0.745541	0.586531	0.409236	-0.19068	0.164271	-0.0861337	0.0952941	0.396057	0.0100217	-0.0272325
Hs.417549	W92859,T57321,R06605	PTPN1 PTP1B protein tyrosine phosphatase, non-receptor type 1	0.069367	-0.0179257	-0.117367	0.198386	-0.218328	-0.222317	-0.0941639	-0.183684	0.069367	0.270514	0.225431	0.183252	-0.0043119	-0.00292534	0.121543	-0.00127842	0.100158
Hs.69855	N76338,H94627,AA504682	CSDE1 D1S155E|DKFZp779B0247|DKFZp779J1455|RP5-1000E10.3|UNR cold shock domain containing E1, RNA-binding	-0.430318	-0.513473	-0.487115	-0.398328	-0.224857	-0.112861	-0.103259	-0.244246	-0.430318	-1.08343	-0.658689	-0.452227	-0.776312	-0.774748	-0.650627	-0.818732	-0.614014
Hs.20034	AI361664,T69518	LOC400411 - hypothetical LOC400411	0.0562754	0.0152432	0.0587079	0.159541	-0.1885	-0.157332	-0.0206821	-0.00903646	0.0562754	0.666994	0.155633	0.688564	0.25023	0.344138	0.384865	0.453926	0.497262
N80834	N80834	none	0.62815	0.68587	1.59626	0.869974	0.86033	0.702133	1.33629	0.611085	0.62815	0.674033	0.756183	NA	1.12574	NA	1.15994	1.08286	0.732889
Hs.111867	AI239538,H70114,N75386	GLI2 THP2 GLI-Kruppel family member GLI2	-0.27371	0.146054	-0.450478	0.0978151	-0.0610454	-0.15867	-0.0802735	-0.0820099	-0.27371	-0.328108	-0.471796	0.0394098	-0.694386	-0.521858	-0.26054	-0.515646	-0.495054
Hs.163645	AA043466	MOCS2 MCBPE|MOCO1|MPTS molybdenum cofactor synthesis 2	-0.393929	-0.349325	-0.511911	-0.428365	-0.324275	-0.355905	-0.414431	-0.272031	-0.393929	-0.367874	-0.325567	-0.348212	-0.377792	-0.221441	-0.381204	-0.466188	-0.223399
Hs.524800	R85394,AI290760,AA923479,AA406607	FBXL10 CXXC2|Fbl10|PCCX2 F-box and leucine-rich repeat protein 10	-0.564041	-0.454591	-0.601848	-0.46253	-0.428693	-0.334914	-0.332284	-0.406507	-0.564041	-0.0330451	0.0209305	-0.223439	0.144926	-0.137126	-0.241287	-0.238555	-0.102329
Hs.2256	AA031513	MMP7 MMP-7|MPSL1|PUMP-1 matrix metallopeptidase 7 (matrilysin, uterine)	-0.667571	-0.552373	-0.85185	-0.908848	-1.0645	-0.84062	-1.17678	-0.92208	-0.667571	5.32537	4.34656	5.24	4.92803	NA	5.78507	4.52963	NA
Hs.551516	AA464251,AA281936,N73575	TRIM25 EFP|RNF147|Z147|ZNF147 tripartite motif-containing 25	1.42236	1.3542	2.20441	1.25411	1.18275	1.2389	1.64164	1.45592	1.42236	1.2766	1.50858	1.24455	1.44986	1.57329	1.4755	1.38057	1.35834
Hs.185675	AA453435,W86002	C6orf93 FLJ14909|dJ468K18.4 chromosome 6 open reading frame 93	-0.488095	-0.5	-0.734854	-0.469394	-0.749423	-0.774705	-0.721899	-0.6602	-0.488095	-0.0215036	-0.251139	-0.237699	-0.032167	0.0486602	-0.191063	-0.272152	0.05516
Hs.514480	AA457232	SAP30BP DKFZp586L2022|HCNGP|HTRG|HTRP SAP30 binding protein	0.325692	0.352947	0.439731	0.692628	-0.0469219	0.00864562	0.390412	0.272098	0.325692	-0.0231894	-0.079558	-0.120274	-0.153075	-0.233218	-0.0925839	-0.147104	-0.180347
Hs.435044	AI005114,AI092397,AA255552	TBC1D22A C22orf4|HSC79E021 TBC1 domain family, member 22A	0.584044	0.474744	0.352512	0.319263	0.210594	0.153899	0.113337	0.263431	0.584044	0.981968	0.563207	NA	0.780377	0.509988	0.548905	0.423619	0.864331
Hs.370118	AA985580,R85537	KIAA0406 - KIAA0406 gene product	-0.198625	-0.105513	-0.189869	0.068579	-0.446057	-0.101073	-0.533776	-0.300561	-0.198625	0.0864361	0.111097	0.0369822	-0.191914	-0.237109	-0.14995	-0.251565	0.0568487
Hs.571222	H98619	LCHN KIAA1147|PRO2561 LCHN protein	1.43283	1.04355	1.5256	1.44551	1.5704	2.06339	1.30859	1.68482	1.43283	0.563074	0.465551	0.553127	0.920978	0.647419	0.92859	0.686302	0.596583
Hs.18894	AA773478	AP1M2 HSMU1B|MU-1B|MU1B adaptor-related protein complex 1, mu 2 subunit	0.0330077	0.0988877	0.307557	0.307901	0.0723031	0.224181	0.237288	0.335053	0.0330077	0.553134	0.396243	0.290366	0.0539157	0.37395	0.175004	0.243507	0.343099
Hs.223882	R42490	none	0.233788	0.0325566	0.524456	-0.372621	0.226031	0.0130696	0.300698	0.261745	0.233788	0.233022	0.162853	0.207455	0.38969	-0.0173997	0.407644	0.150217	0.00172819
Hs.302977	H96867,AA478975	C12orf4 - chromosome 12 open reading frame 4	-0.0559038	-0.267332	0.00674917	-0.170815	-0.255258	-0.296775	0.258395	-0.120868	-0.0559038	0.0612021	0.166921	0.0434006	0.00388785	0.316986	0.205668	-0.173629	0.0271363
Hs.135673	AA676667,AA708348,AI733383	ZSWIM5 KIAA1511 zinc finger, SWIM-type containing 5	-0.330376	-0.198765	-0.291092	-0.164679	-0.0823709	-0.168876	-0.193801	-0.0275405	-0.330376	0.293277	-0.0139924	NA	0.0405137	0.248768	0.425903	0.152329	-0.0998513
Hs.513557	R56854,W35203,AI209077	SPATA1 SP-2|SPAP1 spermatogenesis associated 1	0.135162	0.256962	0.338086	0.186632	0.344497	0.236591	0.215333	0.299512	0.135162	0.0422254	-0.431149	0.21272	-0.0639468	0.272256	0.2316	0.11582	0.0449709
Hs.404706	R53973,W04450,N74901	RP11-308B5.5 LOC159090|MGC131814 similar to hypothetical protein MGC17347	-0.223372	-0.570086	-0.159524	-0.236013	-0.300753	0.139229	-0.206176	-0.210097	-0.223372	-0.261879	NA	0.228516	0.0336892	0.0295615	0.219898	0.0189056	0.22126
Hs.288773	N89877,AA992580	ZNF294 C21orf10|C21orf98|FLJ11053|KIAA0714|RNF160 zinc finger protein 294	-0.0825491	0.00738248	0.0620198	-0.0501719	0.106015	-0.0587412	0.136466	-0.0293783	-0.0825491	-0.638562	-0.510109	0.0174073	-0.423302	-0.0905592	-0.365981	-0.444527	-0.21831
Hs.481898	H73972,R61845,R45963,AA490243	RBMXL1 KAT3 RNA binding motif protein, X-linked-like 1	0.325597	0.433431	0.300401	0.522222	0.372641	0.3687	0.280629	0.191894	0.325597	-0.013177	0.0775178	0.0445103	0.213545	0.0910862	0.00403958	-0.0430202	0.0188502
Hs.523045	AA056601,AI198105,AA700989	CAMK2G CAMK|CAMK-II|CAMKG|MGC26678 calcium/calmodulin-dependent protein kinase (CaM kinase) II gamma	0.54572	0.687855	0.810388	0.621647	0.446635	0.373178	0.290764	0.434439	0.54572	0.908151	0.736312	0.62054	0.664123	0.547635	0.837998	0.824627	0.538355
Hs.352588	W47416,AA456413,AA489086	C11orf30 EMSY|FLJ90741|GL002 chromosome 11 open reading frame 30	-0.0352468	0.253481	0.134353	0.335415	-0.0111452	0.220318	-0.0383775	-0.0486267	-0.0352468	-0.0912521	-0.270232	-0.0641012	-0.331835	-0.246338	-0.202943	-0.298876	-0.150287
Hs.505924	H98218,AI033329,AI733659	HMGA2 BABL|HMGI-C|HMGIC|LIPO high mobility group AT-hook 2	0.440929	0.256449	0.223487	0.189739	0.0587921	0.0766298	0.202395	0.0902453	0.440929	0.389181	0.330089	0.27774	0.183431	0.659699	0.23787	0.406905	0.103251
Hs.551713	AI087899,W45453,H17696,AA283755,N62730	MBP MGC99675 myelin basic protein	-0.0286106	0.108589	-0.0581372	-0.168881	0.0442703	0.0217341	-0.0438337	-0.161929	-0.0286106	1.22031	1.11618	0.766472	1.42735	1.30534	1.01932	0.91031	0.910707
Hs.267446	AA135824,AA678072,AA903385	FLJ11184 - hypothetical protein FLJ11184	-0.516418	-0.28441	-0.680896	-0.657383	-0.305244	-0.417698	-0.502297	-0.50387	-0.516418	-1.26745	-1.16928	NA	-0.978781	-0.935018	-0.745431	-0.947469	-0.733041
Hs.518475	N93924,H54752	RFC4 A1|MGC27291|RFC37 replication factor C (activator 1) 4, 37kDa	-0.599982	-0.650318	-0.66638	-0.901578	-0.637273	-0.728102	-0.717961	-0.675592	-0.599982	-0.708712	-0.368986	NA	-0.696667	-0.648705	-0.652668	-0.692602	-0.592082
Hs.513039	R91124,AA460369,AA188233	SIN3A DKFZP434K2235|KIAA0700 SIN3 homolog A, transcription regulator (yeast)	0.0951848	-0.033861	-0.287429	0.124969	-0.397814	-0.349759	-0.279301	-0.222076	0.0951848	-0.0969491	0.253598	0.00501557	0.265325	0.19204	0.107964	0.316958	0.334334
Hs.276976	AA193579,R60202	none	0.067275	-0.0822001	-0.117221	-0.042762	-0.0643656	-0.167695	-0.331369	-0.201575	0.067275	0.240588	0.080481	0.13713	0.0506578	NA	-0.0810665	-0.196316	0.239499
Hs.339646	AI066579,H97253	MGC26744 - hypothetical protein MGC26744	0.383817	0.328343	0.494952	0.524508	0.101357	0.282782	0.223432	0.336274	0.383817	NA	-0.0231103	0.0300869	0.2382	0.131581	-0.132401	-0.0653	0.0382177
Hs.571822	R40328	none	-0.371356	-0.336351	NA	-0.153217	-0.816752	-0.6282	-0.679173	-0.68458	-0.371356	-0.409934	0.326673	NA	NA	-0.198802	-0.413319	-0.400682	-0.408257
Hs.493516	AA680306,N64617,AA228130,R43279,T87141,AA777827,AA626371	PSIP1 DFS70|LEDGF|MGC74712|PAIP|PSIP2|p52|p75 PC4 and SFRS1 interacting protein 1	-0.547233	-0.349135	-0.292295	-0.455099	-0.176985	-0.222116	-0.196067	-0.15962	-0.547233	0.184571	0.127407	-0.0584832	0.0934849	0.20994	-0.0281356	0.0247247	-0.0712438
Hs.515064	AA443087	HLRC1 MGC4293 HEAT-like (PBS lyase) repeat containing 1	0.325157	0.439729	0.479521	0.577886	0.418445	0.354044	0.780446	0.297229	0.325157	0.600876	0.923292	1.38811	0.952784	0.949246	0.931288	0.708088	1.59029
AA680221	AA680221	none	-0.14964	-0.136733	0.296341	0.396174	0.146607	0.0106724	0.126628	-0.0332098	-0.14964	0.314108	-0.0880473	0.0650086	-0.217698	-0.176862	-0.0037444	-0.0951497	-0.340834
Hs.231761	R63197	C14orf104 FLJ10563 chromosome 14 open reading frame 104	-0.102284	-0.174212	-0.476836	-0.0961806	-0.0141738	-0.158619	-0.129415	-0.130538	-0.102284	-0.874019	-0.539349	-0.749001	-0.953934	-0.868135	-0.804674	-0.806629	-0.612501
Hs.204619	AI274119,AA701931,T40725,W04206	FLJ37953 MGC70509 hypothetical protein FLJ37953	0.2829	0.0677118	0.151727	0.0594713	-0.0728525	-0.158888	0.225785	-0.124873	0.2829	0.774742	0.49168	0.726312	0.500291	0.748153	0.620951	0.451996	0.701173
Hs.516978	AA906741,AA912199,AI201186,AI150318,AA150487	LOC400842 - similar to dJ1184F4.4 (novel protein similar to nucleolar protein 4 (NOL4) (NOLP))	-0.171354	-0.150835	-0.110505	-0.250496	-0.0893892	0.00735808	-0.0422279	0.0681407	-0.171354	0.114784	-0.0388527	-0.123269	-0.0715543	-0.291898	-0.0926174	-0.0464633	-0.157527
Hs.288945	AA191510,AI733316	FLJ13448 - hypothetical protein FLJ13448	0.0443919	0.207534	0.610076	0.266309	0.0850249	0.210361	0.509956	0.121766	0.0443919	-0.441418	-0.285898	-0.297471	-0.114109	-0.0311638	-0.184872	-0.230519	-0.0573692
Hs.463638	W33134	TUBD1 FLJ12709|TUBD tubulin, delta 1	-0.434649	-0.219142	-0.222353	-0.619818	-0.0055484	-0.189996	0.0292335	-0.282027	-0.434649	NA	-0.320381	-1.03807	NA	-0.899233	-0.93106	NA	NA
Hs.24198	AI026073	none	-1.2066	NA	-1.50287	-1.13263	-1.27717	-1.31707	-1.29036	-0.862502	-1.2066	-1.50609	-0.80461	NA	-1.27647	-1.19303	-1.27092	-1.13377	-1.47899
Hs.515005	W52572	STK11 LKB1|PJS serine/threonine kinase 11	0.505897	0.564765	0.576556	0.578538	0.26691	0.384555	0.303296	0.386693	0.505897	0.178388	0.222853	0.0280211	0.245196	-0.00169217	-0.129016	0.163401	0.226753
Hs.300485	AI093640,AA974329,N32908	PKN3 RP11-545E17.1 protein kinase N3	-0.530971	-0.551403	-0.887494	-0.7698	-1.0738	-0.998853	-0.95114	-0.650071	-0.530971	-0.0350616	-0.0468646	NA	-0.0219946	-0.391108	-0.128098	-0.230006	-0.116336
Hs.443240	AI087942,R93052,W04411,H16801	FLJ12716 - FLJ12716 protein	-0.248135	-0.0866331	-0.214421	-0.192414	-0.215846	-0.444821	-0.257096	-0.307617	-0.248135	-0.133018	-0.00822805	NA	-0.274863	-0.14662	-0.0740393	-0.40983	-0.062619
Hs.125898	AA496877,AA285128,W88587,AI268751,AA035620,H72533	GNAS AHO|C20orf45|GNAS1|GNASXL|GPSA|GSA|GSP|MGC33735|NESP|NESP55|PHP1A|PHP1B|POH|XL|XL2|XLalphas|dJ309F20.1.1|dJ806M20.3.3 GNAS complex locus	-0.168061	-0.286709	-0.214294	-0.3063	-0.304579	-0.303441	-0.391403	-0.275926	-0.168061	-0.110187	-0.00250415	0.0135283	-0.183446	-0.229226	-0.289021	-0.075873	-0.175806
Hs.304192	AA458636,AA424824	DSTN ACTDP|ADF|bA462D18.2 destrin (actin depolymerizing factor)	0.636116	0.248503	0.649902	0.376718	0.580174	0.580322	0.58691	0.0706907	0.636116	0.209517	0.342199	NA	NA	NA	0.250368	0.421644	0.28132
Hs.132741	AI127857,AI140208,AI127063,AI201344,AA923168,AI023724	SUZ12P - suppressor of zeste 12 homolog pseudogene	0.0514237	0.0322996	0.0422351	-0.0495216	0.0577737	0.0239982	-0.00188773	0.0247256	0.0514237	0.163817	0.0272556	0.124176	0.0227277	0.049733	0.152854	-0.0266641	0.0908316
Hs.73965	AA454585	ET - hypothetical protein ET	0.251215	0.274139	0.211749	-0.178437	-0.0550998	0.0692251	0.129385	0.295213	0.251215	-1.1133	-0.803864	-0.848983	-0.81566	-0.768863	-1.06296	-0.699978	-0.703135
Hs.514174	R06417	PPP2R4 MGC2184|PP2A|PR53|PTPA protein phosphatase 2A, regulatory subunit B' (PR 53)	1.60394	1.50993	1.77857	1.75432	1.1499	1.29039	1.30645	1.48476	1.60394	1.70113	0.925132	1.70424	1.19156	1.17425	1.43395	1.42407	1.41355
Hs.6483	N59716	OFD1 71-7A|CX-ORF5|CXorf5|MGC117039|MGC117040 oral-facial-digital syndrome 1	0.101861	-0.124109	-0.323556	0.0409677	-0.156184	-0.322729	-0.175891	-0.0514906	0.101861	-0.348359	-0.419704	-0.274722	-0.179317	-0.214737	-0.347052	-0.436787	-0.287383
Hs.80986	AA046701	ATP5G1 ATP5A|ATP5G ATP synthase, H+ transporting, mitochondrial F0 complex, subunit C1 (subunit 9)	-0.277914	-0.0593904	0.110594	-0.442596	0.118269	-0.0120862	0.0857231	0.0640432	-0.277914	-1.06557	-0.927322	-1.52676	-0.938671	-0.903642	-1.07628	-0.9008	-1.04836
N92777	N92777	none	0.494252	0.551113	0.661557	0.62999	-0.0103044	0.0480387	0.0369458	-0.0344426	0.494252	0.269922	NA	0.372266	NA	0.432223	0.0728687	0.0984572	0.337356
Hs.438880	R74206	none	-0.123681	0.243188	1.12816	0.595611	0.567905	0.517413	0.871633	0.503335	-0.123681	-0.0270513	-0.0902598	-0.221643	0.066182	0.105187	-0.102358	-0.0176791	-0.140796
Hs.494163	R60170,H14348,R37411	GDA CYPIN|GUANASE|KIAA1258|MGC9982|NEDASIN guanine deaminase	0.272547	-0.179828	-0.454267	0.25	0.159769	0.387729	-0.0624903	0.343991	0.272547	0.215549	0.128045	0.348835	0.32631	0.271751	0.723871	0.737036	0.580508
Hs.298248	AA757764	RREB1 FINB|LZ321|RREB-1|Zep-1 ras responsive element binding protein 1	0.256257	0.385777	0.578492	0.274871	0.276369	0.257277	0.275588	0.168082	0.256257	0.3221	0.137068	0.242513	0.215039	0.119395	-0.142443	0.176063	0.137619
Hs.440263	AA707785,AA046662,AA461487	TP53RK C20orf64|Nori-2|Nori-2p|PRPK TP53 regulating kinase	0.455606	0.212156	0.0408407	0.155783	0.365148	0.24936	0.355124	0.252396	0.455606	-0.195798	-0.293	-0.157842	-0.135723	-0.0270654	-0.221914	-0.302918	-0.111241
Hs.436854	H08733,AA629251	FAM19A5 QLLK5208|TAFA-5|TAFA5|UNQ5208 family with sequence similarity 19 (chemokine (C-C motif)-like), member A5	0.219928	0.587933	0.413929	0.39511	0.338383	0.49693	0.248287	0.430504	0.219928	-0.101306	0.272005	-0.044911	0.0648143	0.101184	0.129261	0.152494	-0.102856
Hs.525330	AA012867	ARF6 - ADP-ribosylation factor 6	-0.519433	-0.690672	-0.587634	-0.706149	-0.235827	-0.235307	-0.251542	-0.245087	-0.519433	-1.30286	-1.183	-1.03614	-1.03756	-1.06692	-1.03151	-1.01085	-1.24932
Hs.490287	AA016973,AA905008,R39430	TRIM24 PTC6|RNF82|TF1A|TIF1|TIF1A|TIF1ALPHA|hTIF1 tripartite motif-containing 24	-0.541184	-0.539775	-0.800202	-0.601048	-0.439564	-0.609023	-0.666343	-0.633212	-0.541184	-1.03175	-1.12487	-0.742644	-0.968807	-1.14841	-0.849122	-0.841454	-0.791614
Hs.459652	AA128617,AI126702	C16orf30 CLP24|FLJ20898|MGC111564 chromosome 16 open reading frame 30	0.700919	0.0785688	0.685296	0.406923	0.0996584	0.204066	0.102939	0.265047	0.700919	2.94115	2.89312	2.4171	2.3185	3.08561	2.7994	2.38389	2.24175
Hs.502875	AA443546	RELA MGC131774|NFKB3 v-rel reticuloendotheliosis viral oncogene homolog A, nuclear factor of kappa light polypeptide gene enhancer in B-cells 3, p65 (avian)	1.38864	1.42902	1.5916	1.77377	1.1215	1.30763	1.70004	1.1961	1.38864	0.378122	0.245497	NA	0.315554	0.304066	0.540481	0.291945	NA
Hs.1437	AA444009	GAA LYAG glucosidase, alpha; acid (Pompe disease, glycogen storage disease type II)	-0.470206	-0.491169	-1.23355	-1.07505	-0.726154	-0.410836	-0.624375	-0.453988	-0.470206	-0.359215	-0.322922	-0.489169	-0.615371	-0.441849	-0.597935	-0.0698445	-0.432179
Hs.380412	AA001648,AA987337	RG9MTD2 MGC27034|TRM10 RNA (guanine-9-) methyltransferase domain containing 2	0.818257	-0.0658552	0.820544	-0.0842234	-0.324906	-0.186317	0.0341988	0.0690491	0.818257	NA	0.253124	0.626479	0.676897	NA	0.573301	NA	NA
Hs.468368	AA634445	UNQ6975 FLJ38231 NGNL6975	0.406989	0.245977	0.296405	0.457286	-0.142364	0.101162	-0.295097	-0.0484258	0.406989	NA	0.358104	0.193701	0.265862	0.282074	0.40304	0.357144	NA
Hs.532968	T66936,AA936181	DKFZp762E1312 hFLEG1 hypothetical protein DKFZp762E1312	-1.62136	-0.792506	-1.27983	-1.66259	-1.37279	-1.77811	-1.44445	-1.38319	-1.62136	-1.09044	-0.799438	-0.898519	-1.17527	-0.948122	-0.935156	-1.21644	-1.2664
Hs.77135	W05442	RBM13 - RNA binding motif protein 13	-1.18495	-1.42947	-1.73305	-1.03664	-1.42069	-1.36706	-1.11882	-1.45451	-1.18495	-1.63601	-1.4439	-1.3633	-1.74498	-1.31344	-1.08506	-1.37056	-1.08613
Hs.433795	T50498,R52961	SHC1 FLJ26504|SHC|SHCA|p52SHC|p66SHC SHC (Src homology 2 domain containing) transforming protein 1	-0.256492	-0.319685	-0.326993	-0.469617	-0.785328	-0.622477	-0.54917	-0.640092	-0.256492	0.325535	0.167483	0.168314	0.0193942	-0.0199798	0.181504	0.0688445	0.333702
H18470	H18470	none	-0.0521002	-0.047916	-0.221096	-0.0413091	-0.100615	-0.143491	-0.167957	-0.231731	-0.0521002	-0.302263	-0.265279	-0.528191	-0.445852	-0.25023	-0.258959	-0.46353	0.0509471
Hs.272168	AA456325,AA679489,H23366,AA984759,AA682758	SERINC3 AIGP1|DIFF33|SBBI99|TDE|TDE1|TMS-1 serine incorporator 3	0.20515	0.121282	0.196054	0.286216	0.290176	0.295266	0.189725	0.320816	0.20515	-0.0497212	NA	0.111031	NA	NA	0.123906	NA	0.0387992
Hs.573756	AI148636,AA975842	none	0.0285779	-0.0225152	-0.0305966	0.084575	-0.226194	-0.171943	-0.217922	-0.108775	0.0285779	0.0598978	0.0586798	0.129611	0.150751	0.313329	0.0671914	-0.292126	0.205075
Hs.421622	AA463961,R01428,AA485411	WIRE WICH WIRE protein	0.782238	0.746975	0.830831	0.710323	0.392907	0.48995	0.502541	0.41158	0.782238	0.883663	0.616303	0.855414	0.680287	0.568923	0.635932	0.57124	0.545982
Hs.529006	AI276564,N47317,AA191471,AI241344	C18orf8 HsT2591|MIC1 chromosome 18 open reading frame 8	0.195176	0.293729	0.26379	0.229774	0.0760411	0.102746	0.0275728	-0.0220923	0.195176	0.32087	-0.0359226	0.219161	0.245057	0.00380856	0.106036	0.0618401	0.245256
Hs.202453	AA464600,W87741	MYC c-Myc v-myc myelocytomatosis viral oncogene homolog (avian)	-0.717514	-0.681193	-0.901323	-0.46391	-0.825166	-0.88814	-0.866917	-0.903518	-0.717514	-0.484559	-0.775211	-0.676566	-0.631019	-0.883319	-0.693045	-0.42464	-0.488062
Hs.522309	AA278749,AA904358,AA757918	NCBP1 CBP80|NCBP nuclear cap binding protein subunit 1, 80kDa	0.399898	0.481862	0.210541	0.297299	0.59087	0.481501	0.45428	0.448488	0.399898	-0.395363	-0.232268	-0.328374	-0.287214	-0.144618	-0.133481	-0.178281	-0.125308
Hs.193951	T67182	none	0.334487	-0.0528781	-0.0699195	-0.0651245	-0.120003	-0.123528	-0.217641	-0.249477	0.334487	0.377633	0.427262	0.430698	0.237735	0.349123	0.108956	0.460169	0.419135
Hs.567507	H52391,N69466	CPSF2 CPSF100|KIAA1367 cleavage and polyadenylation specific factor 2, 100kDa	-0.317899	-0.318141	-0.358881	-0.141023	-0.204656	-0.471414	-0.104225	-0.314919	-0.317899	-0.368013	-0.295822	-0.370303	-0.274174	-0.314798	-0.285524	-0.214893	-0.543915
Hs.1274	R56774	BMP1 PCOLC|TLD bone morphogenetic protein 1	-0.481152	-0.638626	-0.990832	-1.00478	-1.15746	-0.830367	-1.04686	-0.882917	-0.481152	0.300222	0.102169	-0.0846617	-0.0331925	-0.345029	0.0508896	-0.354581	-0.342121
Hs.106529	R43449	NDUFAF1 CGI-65|CGI65|CIA30 NADH dehydrogenase (ubiquinone) 1 alpha subcomplex, assembly factor 1	0.0579788	0.213369	0.457925	0.0918612	0.190837	0.273911	-0.338486	0.26827	0.0579788	0.120222	0.0909478	-0.398972	-0.046745	-0.337458	-0.360736	-0.000688152	-0.133985
Hs.546407	H19300,AA702623,AA070501	CAND1 DKFZp434M1414|KIAA0829|TIP120|TIP120A cullin-associated and neddylation-dissociated 1	-0.302337	-0.252838	-0.174469	-0.052779	-0.066484	-0.125455	-0.0978785	-0.11933	-0.302337	-0.135043	-0.231702	-0.123203	-0.103679	-0.29668	0.00087851	-0.0743134	-0.247604
Hs.146551	N20237,H93005,AI126590,R08272	BMP2K BIKE|DKFZp434K0614|DKFZp434P0116|HRIHFB2017 BMP2 inducible kinase	-0.369176	-0.136322	0.0327287	-0.0284134	-0.168159	-0.189803	-0.180573	-0.192019	-0.369176	-0.640185	-0.371393	-0.627565	-0.67094	-0.475797	-0.53504	-0.52733	-0.323588
R96941	R96941	none	-0.962307	-0.88869	-0.548844	-0.620007	-0.588243	-0.474918	-0.323329	-0.681825	-0.962307	-1.04041	-0.719282	-0.840204	-0.963893	-0.995621	-0.778697	-0.83688	-0.946395
Hs.355708	AA625998,H53732,H20442,AA461445	FLJ20507 FLJ22257 hypothetical protein FLJ20507	0.798139	0.816566	0.926806	0.932173	0.71765	0.61034	0.844955	0.813706	0.798139	NA	0.266547	NA	0.136162	0.184691	0.305559	0.361144	NA
Hs.490745	AA496106,AA431203	DNAJB6 DKFZp566D0824|HHDJ1|HSJ-2|MGC1152|MGC117297|MRJ|MSJ-1 DnaJ (Hsp40) homolog, subfamily B, member 6	0.028265	-0.197429	0.12948	0.277961	-0.0762612	0.158404	0.257155	-0.0344904	0.028265	-0.804278	-0.742626	NA	-0.515885	-0.771476	-0.689752	-0.358117	-0.970774
R52703	R52703	none	-0.416143	-0.38572	-0.332546	-0.628793	-0.248147	-0.039564	-0.426755	-0.263679	-0.416143	0.0341133	-0.675924	-0.635107	-0.866825	-0.628302	-0.644784	-0.292321	-0.388627
Hs.502914	AA430361	DPP3 DPPIII|FLJ11387|FLJ22331 dipeptidyl-peptidase 3	0.671384	0.49523	0.520614	0.427035	0.401178	0.644878	0.385944	0.2917	0.671384	NA	-0.0474689	-0.180238	-0.168616	-0.257789	-0.251191	-0.0567147	-0.0265727
Hs.4997	R42182,AA449830	RBM23 FLJ10482|RNPC4 RNA binding motif protein 23	-0.0836093	-0.0320658	0.168314	-0.130012	-0.105872	-0.117555	-0.0549972	-0.22377	-0.0836093	0.0340082	0.0912885	-0.04416	-0.167301	-0.191075	-0.139235	-0.104608	0.0346106
AA115769	AA115769	none	-0.605172	-0.191935	-0.0194088	-0.404524	0.0613953	0.102955	0.255834	0.0035775	-0.605172	-0.657178	-0.34277	-0.451585	-0.398634	-0.573318	-0.483401	-0.365582	-0.570528
Hs.458313	AA757417,AI360732,W72682,N59197	DDX28 FLJ11282|MDDX28 DEAD (Asp-Glu-Ala-Asp) box polypeptide 28	0.119899	0.0268247	-0.0408437	-0.0531308	-0.0220739	-0.00154114	-0.100661	-0.0829896	0.119899	0.581305	0.493211	NA	0.16726	0.120163	0.149084	0.400208	0.442561
Hs.413434	AA479302,AA491292	SLC39A10 DKFZp781L10106|LZT-Hs2|MGC126565 solute carrier family 39 (zinc transporter), member 10	-0.305806	-0.129651	-0.0563906	-0.420681	0.667737	0.128016	0.0523989	0.15144	-0.305806	-0.921617	-0.714513	-0.788008	-0.615736	-0.956215	-0.895024	-0.634497	-0.717574
Hs.434882	AA626855	LOC441370 - LOC441370	0.241102	0.381504	NA	0.178946	0.213899	0.358257	0.202549	0.333952	0.241102	NA	0.494188	0.150534	NA	-0.138502	-0.0406657	0.202349	NA
Hs.437056	AA706107,R21614	SUPT5H SPT5|SPT5H suppressor of Ty 5 homolog (S. cerevisiae)	0.495217	0.269303	0.225924	0.276459	-0.155085	-0.0937247	0.14033	-0.114374	0.495217	0.953965	0.753764	0.611843	0.644046	0.43152	0.463446	0.821512	0.778356
Hs.126405	AA620958,AI018026	none	-0.322128	-0.0830657	-0.164659	-0.0891937	-0.351299	-0.329278	0.129611	-0.386874	-0.322128	NA	0.33622	-0.0404704	0.3091	0.0573238	-0.0630786	0.291132	0.078519
Hs.10431	AA907181,AA973312	ARID3B BDP|DRIL2 AT rich interactive domain 3B (BRIGHT- like)	-0.30722	-0.339737	-0.294287	-0.0727485	-0.686417	-0.525685	-0.282922	-0.333996	-0.30722	-0.132667	NA	0.111248	0.0252482	-0.0330818	-0.464538	-0.05024	-0.314738
Hs.517969	AA456408	APEH ACPH|APH|D3F15S2|D3S48E|DNF15S2|MGC2178|OPH N-acylaminoacyl-peptide hydrolase	-0.0323901	-0.303947	-0.160783	-0.0823232	-0.275795	-0.159845	-0.0574912	-0.0814888	-0.0323901	-0.602736	-0.385961	-0.650262	-0.335201	-0.398559	-0.36622	-0.116309	-0.20483
Hs.109929	R98434	GRIPAP1 DKFZp434P0630|GRASP-1|KIAA1167|MGC126593|MGC126595 GRIP1 associated protein 1	0.350699	0.256127	-0.367657	-0.426259	-0.469712	-0.233421	-0.361479	-0.218612	0.350699	1.67808	1.23113	1.05928	NA	NA	0.597078	0.936347	1.37316
H90767	H90767	none	0.0289261	0.265962	0.461107	0.30217	0.41414	0.395498	0.51426	0.385806	0.0289261	0.133869	0.00156416	-0.143216	-0.000248576	-0.0526115	0.0109756	0.0592331	-0.110664
Hs.504003	AA448660,H60581,T61851,AA136283	BACE1 ASP2|BACE|HSPC104|KIAA1149 beta-site APP-cleaving enzyme 1	-0.194623	-0.058341	-0.415798	-0.289506	-0.223237	-0.1963	-0.403319	-0.102836	-0.194623	-0.274581	NA	-0.52698	-0.488697	-0.356532	-0.514598	-0.406989	-0.417321
Hs.502302	AI306503,H15685,N77183,N66025	CAT - catalase	0.230287	0.266941	0.292377	0.230668	0.118671	0.0329512	0.0656878	0.161699	0.230287	0.204288	0.0626956	0.0824496	0.0886757	-0.0210458	0.0888586	0.0343205	0.231131
Hs.213467	H71883	TNFRSF10D DCR2|TRAILR4|TRUNDD tumor necrosis factor receptor superfamily, member 10d, decoy with truncated death domain	-0.0485483	-0.275419	0.229542	0.155165	0.0630121	-0.0470936	0.283279	-0.0221187	-0.0485483	0.584369	0.725399	0.733189	0.619245	0.75859	0.594274	0.422442	0.697008
Hs.435981	T95289	ERCC1 UV20 excision repair cross-complementing rodent repair deficiency, complementation group 1 (includes overlapping antisense sequence)	0.467021	0.547317	0.38104	0.25734	-0.0768014	0.061842	0.0897871	-0.128194	0.467021	0.540203	0.510644	0.448319	0.331514	0.531333	0.696384	0.217496	0.482647
Hs.17118	H99058,AA427401	C1orf149 CDABP0189|Eaf6|FLJ11730|NY-SAR-91|RP3-423B22.2 chromosome 1 open reading frame 149	-0.258753	-0.305844	-0.193578	-0.153287	0.00234987	-0.153205	0.1689	0.0758892	-0.258753	-0.0585573	-0.190731	0.153212	-0.420372	-0.204799	-0.0772445	0.0210536	NA
Hs.484371	AA157286,R20616,AA634181,AA862471	MAPK9 JNK-55|JNK2|JNK2A|JNK2ALPHA|JNK2B|JNK2BETA|PRKM9|p54aSAPK mitogen-activated protein kinase 9	0.0481009	0.262109	0.413869	0.488952	0.254796	0.368463	0.123288	0.474185	0.0481009	0.58515	0.463173	0.665127	0.500597	0.540433	0.552524	0.438776	0.559515
R38475	R38475	none	0.28491	0.523385	0.818616	0.616953	0.750576	0.657818	0.38518	0.373902	0.28491	-0.500539	-0.38852	-0.33692	-0.304228	-0.250043	-0.286008	-0.392218	-0.335078
Hs.369836	AA114163,AI498125	PVT1 MGC21751 Pvt1 oncogene homolog, MYC activator (mouse)	0.955157	1.11541	0.827364	0.806041	0.734294	0.587376	0.62789	0.656528	0.955157	1.21902	0.475015	1.07527	1.04831	1.22437	0.91894	0.738436	0.887534
Hs.231029	H23880	MGC14327 MGC15961 hypothetical protein MGC14327	0.576479	0.467077	0.261793	0.60517	-0.197315	-0.153367	-0.405647	-0.0610495	0.576479	0.732812	0.338064	0.52119	0.322384	0.0771027	0.199155	0.0359766	0.215294
Hs.240	H93085,AA425160,N91105,AA282936	MPHOSPH1 DKFZp434B0435|DKFZp434P0810|KRMP1|MPP-1|MPP1 M-phase phosphoprotein 1	-0.630974	-0.471072	-0.61365	-0.375205	-0.684922	-0.538668	-0.493409	-0.445878	-0.630974	-0.326471	-0.315022	-0.358778	-0.207431	-0.23719	-0.101145	-0.36492	-0.462729
Hs.226007	H82421,AA918370	RDH11 ARSDR1|CGI-82|FLJ32633|HCBP12|MDT1|PSDR1|RALR1|SCALD retinol dehydrogenase 11 (all-trans and 9-cis)	0.0347111	-0.234449	NA	-0.089176	-0.0105997	0.190833	0.115176	-0.060511	0.0347111	0.410813	-0.0995395	0.315899	0.15599	-0.12623	0.178054	0.128325	0.290197
Hs.194290	AA128462	none	0.0633304	-0.0180375	0.283609	0.0458716	-0.0505265	-0.109408	-0.119335	-0.0822033	0.0633304	0.335107	0.676131	0.696504	0.166895	0.531986	0.571143	0.649181	0.471973
Hs.202001	AA479887	LOC284242 - hypothetical protein LOC284242	-0.156123	0.0229155	0.0658779	-0.0425371	0.129549	-0.0765892	0.102112	-0.0131751	-0.156123	-0.613673	-0.131093	-0.185412	-0.186533	0.0196154	0.134024	-0.101213	-0.289048
Hs.520344	AA461476	DDX56 DDX21|NOH61 DEAD (Asp-Glu-Ala-Asp) box polypeptide 56	0.390689	0.334839	-0.0709083	0.358966	-0.0361643	-0.115095	0.127806	-0.185756	0.390689	-0.0128701	-0.10659	0.231165	0.184091	-0.0991104	-0.147031	0.00963005	-0.0586434
Hs.436181	AA857101,AI000612	HOXB7 HHO.C1|HOX2|HOX2C|Hox-2.3 homeobox B7	0.610537	0.610122	0.923388	0.92949	0.567584	0.723354	0.532843	0.789843	0.610537	0.475975	0.220297	0.166535	0.440277	0.173479	0.249462	0.204166	0.0847881
Hs.533136	AA486313,AA285009	LRPAP1 A2MRAP|A2RAP|HBP44|MRAP|RAP low density lipoprotein receptor-related protein associated protein 1	-0.0560256	0.131773	-0.0394822	0.0850462	-0.103699	-0.0671745	-0.258941	0.0647827	-0.0560256	-0.356161	-0.212745	-0.0386061	-0.0523941	0.130629	-0.0582667	-0.270849	-0.0660379
Hs.470369	AI049504,T41078,AI094709,W37422,N62635	BAZ2B DKFZP434H071|DKFZp762I0516 bromodomain adjacent to zinc finger domain, 2B	-0.0286396	0.0256683	0.0268995	0.00281611	0.0599345	-0.0300995	0.0369916	0.088484	-0.0286396	1.06473	NA	1.09138	1.03407	1.0332	0.940376	0.874292	0.856102
Hs.466814	AA054073	CEACAM6 CD66c|CEAL|NCA carcinoembryonic antigen-related cell adhesion molecule 6 (non-specific cross reacting antigen)	-0.665728	-1.07331	-1.01208	-1.1146	-0.709635	-0.402146	-0.764428	-1.19217	-0.665728	3.87998	2.84946	3.64018	3.0703	2.68713	3.67902	2.92973	3.7195
Hs.97887	AA181643,AA457719	RCN1 PIG20|RCAL|RCN reticulocalbin 1, EF-hand calcium binding domain	0.0504247	-0.0240608	-0.0432144	-0.332788	-0.124323	0.441282	-0.513512	-0.131647	0.0504247	0.291158	0.0997396	0.492713	0.120088	0.283741	0.224099	0.20102	0.554524
Hs.158560	AA677306,W05157	TAF1 BA2R|CCG1|CCGS|NSCL2|OF|P250|TAF2A|TAFII250 TAF1 RNA polymerase II, TATA box binding protein (TBP)-associated factor, 250kDa	-0.159467	-0.305231	-0.169303	-0.187593	-0.239791	-0.190847	-0.0822479	-0.0984945	-0.159467	-0.360391	-0.2746	0.1314	0.00645302	-0.389362	-0.0581454	NA	-0.211202
Hs.439152	H72917,AA406126	NIT2 MGC111199 nitrilase family, member 2	0.237457	0.146894	0.076642	0.113993	0.309686	0.263605	0.114142	0.162175	0.237457	0.358531	0.379992	0.161725	0.271753	0.381105	0.324574	0.260576	0.354042
Hs.523877	AA127442	CLPB FLJ13152|HSP78|SKD3 ClpB caseinolytic peptidase B homolog (E. coli)	0.497692	0.35001	0.0419041	0.389743	-0.0845468	-0.0818744	-0.212408	-0.0534064	0.497692	0.219808	0.0127817	0.204427	0.190932	-0.0278487	0.121689	0.0726764	0.336263
R06754	R06754	none	-0.287558	-0.107522	0.500424	0.270956	0.122194	0.0454373	0.228615	0.135387	-0.287558	-0.450079	0.0230591	0.0178527	-0.0157117	-0.325958	0.0256846	-0.00197418	-0.0290339
Hs.288274	AA195017	KIAA1609 MGC25024 KIAA1609 protein	-0.165134	-0.399636	0.251622	-0.15787	-0.0767048	-0.310711	0.115748	-0.377313	-0.165134	0.514599	0.466925	0.54989	0.348213	0.562358	0.618437	0.240529	0.53498
Hs.515427	AA775957	ATP1A3 DYT12|MGC13276|RDP ATPase, Na+/K+ transporting, alpha 3 polypeptide	-0.829404	-0.836088	-1.24354	-0.956172	-1.16487	-1.07312	-1.39612	-1.26279	-0.829404	-0.49017	-0.538673	-0.264694	-0.810222	-0.676358	-0.480211	-0.873793	-0.151311
Hs.567518	N79612,AA459394	NDE1 FLJ20101|HOM-TES-87|NUDE|NUDE1 nudE nuclear distribution gene E homolog 1 (A. nidulans)	0.0806133	0.242842	0.201294	-0.124453	-0.22507	-0.0707559	-0.192077	-0.129875	0.0806133	NA	0.354365	0.334703	0.0654693	0.00791251	0.122977	0.261089	0.0187563
Hs.212774	AA630292,AA490969,AA443582	FLJ10808 - hypothetical protein FLJ10808	-0.148455	-0.0385318	0.592541	-0.116309	0.305658	0.296576	0.335663	-0.05603	-0.148455	0.261644	0.376661	0.515813	0.4357	0.647544	0.526889	0.353458	0.553069
AA916872	AA916872	none	0.817205	0.483213	1.04681	1.06807	0.708911	0.622135	0.608985	0.960262	0.817205	0.0819472	-0.148491	0.0769038	-0.0831044	-0.00968353	0.0414622	-0.0940508	-0.385186
Hs.338207	AA608530	FRAP1 FRAP|FRAP2|MTOR|RAFT1|RAPT1 FK506 binding protein 12-rapamycin associated protein 1	-0.350524	-0.556681	-0.740347	-0.599092	-0.855801	-0.657729	-0.891276	-0.688811	-0.350524	0.0821921	0.205957	0.335363	-0.0274927	-0.0901511	0.00232386	0.0451135	0.132023
AA608708	AA608708	none	-0.07729	-0.150162	-0.131429	-0.22104	-0.550526	-0.503135	-0.318117	-0.354611	-0.07729	NA	0.313341	NA	0.105703	0.223425	0.210963	0.068169	-0.00680801
Hs.514997	H20743	CDC34 E2-CDC34|UBE2R1 cell division cycle 34	0.283749	0.303664	0.138387	0.129683	-0.265737	-0.0893847	-0.0706316	-0.138338	0.283749	0.168005	-0.00128234	-0.113003	-0.007143	-0.0482046	-0.0290015	0.141605	-0.108904
Hs.469030	AA480995,AI361330	MTHFD2 NMDMC methylenetetrahydrofolate dehydrogenase (NADP+ dependent) 2, methenyltetrahydrofolate cyclohydrolase	0.469075	0.446256	1.12418	-0.216152	0.939599	0.915704	0.780436	0.595429	0.469075	0.542344	1.34253	1.14187	1.33484	1.5398	1.30634	1.34612	1.20688
Hs.102788	T85698,N59494,AA489636	MAN1A1 HUMM3|HUMM9|MAN9 mannosidase, alpha, class 1A, member 1	-0.457789	-0.862208	-0.383537	-0.140967	-0.269773	-0.317905	-0.412605	-0.232585	-0.457789	-0.191284	NA	-0.185376	-0.243664	-0.100421	-0.26377	NA	-0.394575
Hs.481836	AA775273,R86970	MTMR12 3-PAP|PIP3AP myotubularin related protein 12	0.159538	0.0261233	-0.0775995	0.203218	0.017971	0.12911	-0.0914557	0.0124639	0.159538	0.0713827	0.17728	0.429542	0.243496	0.0674027	0.0136277	0.275352	0.351766
Hs.50749	N27415,N78703,AA663944	TRIM4 RNF87 tripartite motif-containing 4	-0.129474	-0.249221	-0.0205704	-0.170467	0.0985015	0.00424196	0.0528122	0.0139712	-0.129474	-0.205407	-0.0768741	-0.179093	-0.186326	-0.299339	-0.229044	-0.320107	-0.276455
Hs.475353	AI079626,R63811,AA452125	LMCD1 - LIM and cysteine-rich domains 1	0.0852004	0.0676429	0.0380583	-0.1289	0.203365	0.203068	-0.135627	0.124372	0.0852004	-0.35361	NA	NA	-0.0303344	-0.128713	-0.346505	-0.0383518	-0.184023
Hs.66915	AA504357	C22orf16 MGC70831|N27C7-4 chromosome 22 open reading frame 16	0.812111	0.96366	NA	0.957879	1.55825	1.39282	2.05908	1.08978	0.812111	-0.23906	0.209074	-0.454728	0.178989	0.228407	-0.157633	0.097516	-0.0654852
Hs.178357	AA135972,H80884,R52339	C9orf82 FLJ13657|RP11-337A23.1 chromosome 9 open reading frame 82	-0.0247323	0.0365295	0.14588	0.170858	0.180387	0.181261	0.16844	0.113797	-0.0247323	-0.0557969	-0.0854128	-0.310412	-0.175388	-0.3406	-0.176133	-0.229597	-0.199374
AA130998	AA130998	none	-0.8749	-0.611722	-0.52625	-0.669149	-0.315555	-0.351298	-0.233235	-0.377379	-0.8749	-0.72437	-0.535967	-0.768648	-0.753014	-0.762161	-0.556503	-0.667884	-0.77576
Hs.126660	AA918648	none	0.0811681	0.118198	-0.192151	-0.00909335	-0.176913	0.0437823	-0.309771	-0.224325	0.0811681	0.365873	0.215091	0.194413	-0.0254884	NA	0.127655	0.0063046	NA
Hs.121084	AI023486	SPINLW1 EPPIN|EPPIN1|EPPIN2|EPPIN3|WAP7|WFDC7|dJ461P17.2 serine peptidase inhibitor-like, with Kunitz and WAP domains 1 (eppin)	-0.333131	-0.0175477	-0.575381	0.263179	-0.568349	-0.468091	-0.688266	-0.301443	-0.333131	-0.352231	-0.136369	-0.505014	-0.648889	-0.510811	-0.612105	-0.286544	NA
Hs.499674	T69359	MBL2 COLEC1|HSMBPC|MBL|MBP|MBP1|MGC116832|MGC116833 mannose-binding lectin (protein C) 2, soluble (opsonic defect)	-0.340163	-0.364681	-1.04526	-0.526263	-1.03248	-0.839214	-0.992122	-0.817156	-0.340163	-0.681759	-0.919827	-0.844705	-1.00853	-0.974175	-0.880349	-0.67586	-0.971115
Hs.301094	AA128587	ZNF629 KIAA0326|ZNF zinc finger protein 629	0.0971634	-0.0820919	-0.255034	0.0140111	-0.356687	-0.00784076	-0.358504	-0.342627	0.0971634	0.32747	0.26029	0.251168	0.359027	-0.0161462	-0.175241	-0.0162629	0.248349
Hs.310456	R62339	PIK3AP1 BCAP|RP11-34E5.3 phosphoinositide-3-kinase adaptor protein 1	1.12645	1.71368	1.08277	1.22022	1.03384	1.16485	0.922228	1.26083	1.12645	0.822385	0.904373	0.927798	NA	0.770461	1.1451	0.912275	0.801851
Hs.195060	AA024637,W04502,AA011211	FLJ10726 - hypothetical protein FLJ10726	0.632709	0.348985	0.917853	0.732871	0.986469	0.839194	0.955097	0.760818	0.632709	-0.0463037	0.18539	0.0504514	0.235041	0.158295	0.257585	0.214411	0.195104
Hs.196482	W85822,AA932870,AA443659	JDP2 JUNDM2 jun dimerization protein 2	-0.0256134	-0.127672	-0.0854264	-0.336071	-0.0602298	-0.0216756	-0.118754	-0.0563111	-0.0256134	0.530713	0.748782	0.611126	0.277446	NA	NA	0.391498	0.608162
Hs.276315	AA629554	FLJ21103 - hypothetical protein FLJ21103	0.396508	0.419771	0.608149	0.533417	0.321019	0.26509	0.68834	0.244529	0.396508	0.584524	0.59422	0.698537	0.567928	0.826793	0.724073	0.469563	0.733699
AA629902	AA629902	none	-0.556833	-0.87721	-0.427542	-0.409474	-0.264078	-0.195529	-0.178233	-0.245188	-0.556833	-0.139735	-0.140859	-0.253402	-0.398561	-0.105064	-0.00115437	-0.332891	-0.313062
Hs.348883	AA495846,N22552,W94714	FOXC1 ARA|FKHL7|FREAC3|IGDA|IHG1|IRID1 forkhead box C1	-0.582428	-0.531302	-0.526285	-0.536421	-0.330063	-0.202766	-0.31725	-0.351901	-0.582428	-0.225775	-0.421628	NA	-0.13539	-0.122801	-0.31234	NA	-0.240816
Hs.253736	N94060	LRIG3 FLJ90440|KIAA3016 leucine-rich repeats and immunoglobulin-like domains 3	0.34595	0.646105	0.225646	0.7426	0.308786	0.22394	0.380734	0.404524	0.34595	0.0549571	-0.178883	0.111814	0.250475	NA	0.0139684	NA	0.348962
Hs.470174	H23277,AA125825,AA682819	ACVR2A ACTRII|ACVR2 activin A receptor, type IIA	-0.219161	-0.119158	-0.333658	-0.0627928	-0.279087	-0.281976	-0.195828	-0.327717	-0.219161	-0.0455858	-0.193921	-0.137575	-0.227012	-0.261887	-0.152901	-0.0265444	-0.0166833
Hs.541226	AA489813	none	0.906255	0.725537	0.617575	0.627084	0.635112	0.474344	0.431445	0.474938	0.906255	0.998079	0.967611	0.832853	1.01484	1.09089	1.10478	0.983741	0.940222
Hs.54635	N90583	none	0.835564	0.813271	1.20135	0.918004	1.29694	0.837408	0.825467	0.831913	0.835564	0.566669	0.472624	0.700291	0.56548	1.02536	0.59492	0.516494	0.954524
Hs.112968	AA621310	FOXE3 ASMD|FKHL12|FREAC8 forkhead box E3	0.138994	0.51977	0.775175	0.307418	0.289532	0.366171	0.397675	0.226587	0.138994	-0.237719	0.347091	0.016076	NA	0.175207	-0.42966	0.0704631	NA
Hs.517610	AA486203	MICAL-L1 DKFZp686M2226|KIAA1668|MIRAB13 MICAL-like 1	0.371532	0.477913	0.386967	0.558902	0.130995	0.294948	0.322695	0.235732	0.371532	0.266507	0.498927	0.579232	0.34712	0.500962	0.366546	0.367606	0.411773
Hs.525709	AA625979	TSC FLJ20607 hypothetical protein FLJ20607	1.67048	1.38425	1.48774	1.20849	1.62526	1.57475	0.949585	1.48466	1.67048	1.38536	1.0107	1.20743	1.12686	0.892832	1.28543	1.10712	1.04246
Hs.34851	AA215502,N48792,N22140,AA988217	TUBE1 FLJ22589|TUBE|dJ142L7.2 tubulin, epsilon 1	0.314395	0.370146	0.313809	0.158438	0.265573	-0.125865	0.359428	0.0840175	0.314395	0.896275	0.876986	1.18291	0.898933	0.965178	1.06949	0.829692	0.919343
Hs.271277	AA634385	RGMA RGM RGM domain family, member A	0.0513897	-0.358428	-0.931213	0.0231565	-0.505806	-0.402158	-0.58846	-0.544489	0.0513897	0.641231	0.234474	0.53998	NA	0.179937	0.467475	NA	0.632616
AA011341	AA011341	none	0.24999	0.221234	0.678034	0.0576282	0.910003	0.799723	0.898754	0.752677	0.24999	0.00630375	-0.24827	-0.354422	0.0202334	0.092729	-0.20182	-0.0457368	-0.343612
Hs.479208	AI125798,AI217871,AA045510,H68988	FBXL5 FBL4|FBL5|FLR1 F-box and leucine-rich repeat protein 5	-0.371335	-0.28947	-0.253188	-0.407688	-0.025261	-0.0262932	-0.0170679	-0.166898	-0.371335	-0.471481	-0.335072	-0.0161664	-0.0929652	-0.0132807	-0.01105	-0.0722931	-0.109367
Hs.179565	AA455786	MCM3 HCC5|MGC1157|P1-MCM3|P1.h|RLFB MCM3 minichromosome maintenance deficient 3 (S. cerevisiae)	0.608563	0.901087	1.18329	0.654104	0.795935	0.962522	0.998537	0.982429	0.608563	-2.38615	-1.90949	-2.34927	-1.96755	-1.88855	-2.21757	-2.2022	-2.39077
Hs.445078	H23470,AA599008	TLK2 MGC44450|PKU-ALPHA tousled-like kinase 2	0.194928	0.222835	0.17666	0.174794	0.0583974	0.108643	0.116898	-0.0748211	0.194928	-0.0531279	-0.0751135	0.0318653	0.05044	-0.142101	-0.0336234	0.232311	-0.104099
Hs.503239	H73313	MRPL48 CGI-118|MGC13323 mitochondrial ribosomal protein L48	1.1445	1.32077	1.41628	0.957258	1.33869	1.09524	1.22746	1.02338	1.1445	0.665452	0.341753	0.334254	0.512023	0.816026	0.541769	0.700315	0.539287
Hs.4029	T62072	YEATS4 4930573H17Rik|B230215M10Rik|GAS41|NUBI-1 YEATS domain containing 4	-0.063351	0.0261686	-0.505153	-0.121288	0.102228	-0.0526966	-0.159863	-0.0466373	-0.063351	-0.340937	-0.17768	NA	-0.271031	-0.0781201	-0.234677	-0.0964776	-0.166259
Hs.20879	AA053665	ZNF691 RP11-342M1.5|Zfp691 zinc finger protein 691	-0.593116	-0.877595	-1.10998	-0.973779	-0.858877	-0.856428	-0.818863	-0.949968	-0.593116	-0.142835	-0.121083	-0.109997	-0.49141	-0.192195	-0.361573	-0.418581	0.0423679
Hs.496969	W78156,AI139858,R06479,AA233620	NPL C1orf13|NPL1|c112 N-acetylneuraminate pyruvate lyase (dihydrodipicolinate synthase)	0.345207	0.0149385	0.471358	-0.0885642	-0.123085	-0.156182	0.0650867	-0.167356	0.345207	-0.0941478	NA	0.47404	0.274981	NA	0.272991	NA	NA
Hs.500788	H97861	HIF1AN DKFZp762F1811|FIH1|FLJ20615|FLJ22027 hypoxia-inducible factor 1, alpha subunit inhibitor	0.473805	0.263348	0.119077	0.28816	0.257984	0.198046	0.171795	0.0784756	0.473805	0.593572	0.369265	NA	0.283639	0.380353	0.472008	0.341776	0.40962
Hs.372680	AA111865,AA933034	HBII-276HG U87 host gene|U87HG HBII-276 host gene	0.161416	0.189702	0.520025	0.280967	0.39772	0.267408	0.299768	0.0441973	0.161416	-0.0592862	0.4647	0.144321	0.577602	0.595242	0.221195	0.397152	0.271455
Hs.455325	AA707452	none	0.134589	-0.0102217	0.0271626	0.0109779	-0.221158	-0.172472	-0.0747268	-0.169643	0.134589	0.406996	0.328776	0.592379	0.106493	0.371534	0.410185	0.294177	0.467638
Hs.436204	R40974	ZNF289 FLJ14576|IRZ|Nbla10535|Zfp289 zinc finger protein 289, ID1 regulated	0.173796	0.161664	0.0535418	0.103767	0.0536822	0.0279638	-0.0694653	-0.0287154	0.173796	0.481772	0.144592	0.354663	-4.79855e-05	0.175147	0.26478	0.0343547	0.0966584
Hs.525348	AA279787,R14855,AI126837	FBXO34 CGI-301|DKFZp547C162|FLJ20725|Fbx34|MGC126434|MGC126435 F-box protein 34	0.627033	0.544087	-0.0666289	0.402036	0.517637	0.58091	0.339164	0.389122	0.627033	0.483216	0.26892	0.458788	0.485751	0.363869	0.631777	0.583934	0.561469
R00275	R00275	none	1.00136	0.846421	1.12831	1.05763	1.16497	0.997245	0.990503	0.898413	1.00136	1.09675	0.744858	0.87381	0.614602	0.826985	0.957669	0.721442	0.39118
Hs.523835	AA457108	CDK2AP2 DOC-1R|p14 CDK2-associated protein 2	1.14719	1.2852	1.34967	1.07579	0.642866	0.731401	0.881122	0.68724	1.14719	1.8511	1.57446	1.57818	1.73468	1.60565	1.36007	1.6676	1.61752
Hs.19322	AA088458	C9orf140 - chromosome 9 open reading frame 140	0.263664	0.736501	0.0951047	0.575347	-0.059926	0.322285	0.223229	-0.132957	0.263664	NA	-0.358633	0.0725586	0.0780104	NA	0.70654	NA	NA
Hs.144130	AA452248,W78011,AA479944	SLC25A36 FLJ10618 solute carrier family 25, member 36	0.203752	0.106476	0.301905	0.286705	0.154247	0.13143	0.154041	0.275224	0.203752	0.584335	0.572351	0.677946	0.611942	0.762262	0.657864	0.619041	0.729211
Hs.270043	AA916413	KIAA0196 MGC111053 KIAA0196	1.21965	1.21116	NA	1.29241	1.07849	1.00607	0.38624	1.23081	1.21965	1.15099	1.15562	1.32417	1.17851	1.49064	1.46344	1.00177	1.11544
Hs.333297	AA521300,N49876	LOC339745 - hypothetical protein LOC339745	0.503098	0.00751983	0.636323	0.785826	0.366687	0.396962	0.692868	0.496478	0.503098	0.676308	0.664502	0.914256	0.639613	0.81369	0.855037	0.660942	0.852711
Hs.549121	AA454677,AA610064,AA045176,AA496875,AA987446,AI032305	RAP140 KIAA1105|se89-1 retinoblastoma-associated protein 140	-0.542584	-0.463705	-0.557564	-0.366584	-0.387449	-0.402644	-0.525869	-0.320837	-0.542584	-1.24931	-1.30296	-1.0183	-1.22795	-1.06415	-1.0679	NA	-1.12562
Hs.435126	AA057776,AA917868,R40962	BTBD4 FLJ13502|RINZF|ZNF340|dJ583P15.7|dJ583P15.8 BTB (POZ) domain containing 4	-0.418381	-0.293108	-0.506741	-0.504756	-0.396641	-0.378322	-0.212716	-0.352597	-0.418381	NA	-0.504743	NA	-0.00684039	NA	-0.462586	-0.00817059	NA
Hs.573669	W95750	none	0.757949	0.922944	0.965802	0.529442	0.540143	0.693109	1.19219	0.397937	0.757949	1.39754	1.3628	1.04162	1.45419	1.79416	1.12043	1.10598	1.24868
Hs.529400	AI217191,AA448251,N59150,AI262775	IFNAR1 AVP|IFN-alpha-REC|IFNAR|IFNBR|IFRC interferon (alpha, beta and omega) receptor 1	-0.169991	-0.26677	-0.248557	-0.189811	-0.0282876	-0.0589311	-0.200706	-0.0934733	-0.169991	-1.00137	-0.830044	-0.761133	-0.865673	-0.993408	-0.747449	-0.831107	-0.869754
Hs.549556	R63109,AI054251,W72671	LOC440524 - LOC440524	-0.0164438	-0.104761	-0.303602	-0.221386	-0.193429	-0.327524	-0.261561	-0.258279	-0.0164438	-0.173976	-0.14066	-0.154468	-0.142574	-0.448611	-0.514759	-0.426662	-0.429052
Hs.560535	R43734	none	0.0225554	0.215826	0.72513	0.237928	0.570552	0.54052	0.495208	0.708798	0.0225554	-2.80098	-3.38308	-2.82967	-2.92092	-3.30703	-2.85312	-3.40364	-3.0505
Hs.371977	H14804	PHF16 JADE3|KIAA0215 PHD finger protein 16	0.0967144	0.505777	0.64351	0.522695	0.28684	0.386711	0.367081	0.375686	0.0967144	-0.185459	NA	0.563357	NA	0.0887374	0.190087	NA	NA
Hs.156509	H29044,AA280385	SACM1L DKFZp686A0231|KIAA0851|SAC1 SAC1 suppressor of actin mutations 1-like (yeast)	-1.0729	-0.877985	-1.04029	-1.03139	-0.824189	-1.01759	-0.919186	-0.918527	-1.0729	-0.370781	-0.319004	-0.290111	-0.430633	-0.190767	-0.374335	-0.524525	-0.25581
Hs.468091	AA171421,W42746	SPAST ADPSP|FSP2|KIAA1083|SPG4 spastin	0.362602	0.160958	0.263644	0.227809	0.347533	0.1594	0.1072	0.0686723	0.362602	-0.211881	-0.0949577	-0.0360809	-0.132883	-0.175865	-0.148404	-0.0469794	-0.0205998
Hs.533491	AA707094,W02595,H10404,N62178,AA481433	KIAA1958 FLJ39294 KIAA1958	0.000672376	0.0454386	-0.131523	-0.0426605	-0.0448482	-0.085715	-0.335156	-0.0948395	0.000672376	0.815591	NA	0.494904	NA	NA	NA	0.491323	0.844499
Hs.482562	AA456376,N20407	F2R CF2R|HTR|PAR1|TR coagulation factor II (thrombin) receptor	-1.20327	-1.18006	-1.36773	-1.31554	-0.803455	-0.728865	-0.799269	-0.780935	-1.20327	-1.20317	-1.00245	-0.941931	-0.716357	-0.94121	-0.688035	-0.695109	-0.705979
Hs.284137	N68390,AA705902	C9orf76 BLAP75|FLJ12888|RMI1|RP11-346I8.1 chromosome 9 open reading frame 76	-0.279996	0.0363204	0.35497	-0.180809	0.433216	0.573269	0.07181	0.182725	-0.279996	-0.930803	-0.674803	-0.785549	-0.842922	-0.632588	-0.711393	-0.766646	-0.83455
Hs.574640	R59070	none	0.705052	0.888739	1.23302	0.476257	0.477738	0.394521	0.442636	0.813149	0.705052	0.287664	0.40393	NA	0.575351	0.643885	0.540489	0.291627	0.401629
AA663826	AA663826	none	0.0584905	0.269337	0.799339	-0.0331009	0.562549	0.643635	0.573022	0.598533	0.0584905	-0.345687	-0.43899	-0.612534	-0.0632658	-0.283162	-0.404681	-0.152889	-0.392859
Hs.103555	T58729,H67908,AA490217	FAM104A FLJ14775 family with sequence similarity 104, member A	0.443348	0.310051	0.315804	0.317083	0.244009	0.197118	0.187848	0.232079	0.443348	0.311332	0.406878	0.213513	0.437975	0.538249	0.329247	0.305508	0.277421
Hs.6799	W47254	FAM98B FLJ38426 family with sequence similarity 98, member B	0.0687663	0.0861272	0.469567	0.504117	0.238334	0.219936	0.151376	0.288552	0.0687663	-0.218898	-0.120066	-0.107634	-0.27079	-0.13893	0.105077	0.00558678	0.151814
Hs.544913	R98047	none	-0.212248	0.0284971	-0.221686	-0.212796	0.225763	0.206972	0.399738	0.0606107	-0.212248	-0.499332	-0.229626	-0.0555563	NA	-0.187836	-0.249989	0.0320758	NA
Hs.534516	AA043772,AI052616	ZNF251 - zinc finger protein 251	0.0646592	0.196201	-0.178083	0.338282	0.191359	0.0772962	-0.0471706	-0.131282	0.0646592	0.112981	-0.251989	-0.0456226	0.000702647	0.36662	-0.116816	-0.0988068	0.145021
Hs.81328	W55872	NFKBIA IKBA|MAD-3|NFKBI nuclear factor of kappa light polypeptide gene enhancer in B-cells inhibitor, alpha	0.861304	1.07234	1.51126	0.956934	1.01963	0.961628	1.09082	1.104	0.861304	-0.516608	-1.04579	-0.885774	-0.913185	-0.979211	-0.978479	-0.693447	-0.878427
Hs.439381	AI094802,R34492,AI208799,AA434381	VPS13D - vacuolar protein sorting 13D (yeast)	0.00173671	-0.114986	-0.0460507	0.048537	0.0656884	0.113323	-0.0944967	0.138109	0.00173671	NA	-0.388988	-0.522215	-0.143266	NA	-0.124124	-0.189819	NA
Hs.435556	R37093	BFAR BAR|RNF47 bifunctional apoptosis regulator	-0.13067	-0.0358615	-0.00954807	-0.213012	-0.038281	0.0340059	-0.0897317	-0.169878	-0.13067	0.188238	0.25094	0.194811	0.201493	0.129407	0.350917	0.0757489	0.146774
Hs.458593	N34961	LOC390595 - similar to ubiquitin associated protein	-0.580339	-0.851058	-0.941796	-0.648655	-0.607662	-0.614886	-0.534496	-0.640562	-0.580339	-0.0561751	-0.556453	-0.125863	0.447771	NA	-0.396415	0.0715623	-0.372084
Hs.523442	AI088001,W37905,AI346986,AA421769	NPAL3 DJ462O23.2|DKFZp686E22155|RP3-462O23.3 NIPA-like domain containing 3	0.238245	0.216628	0.07972	0.0873613	0.186361	0.128787	-0.01232	0.0440185	0.238245	0.496486	0.165466	0.227052	0.190576	0.309977	0.36848	0.162581	0.26429
Hs.567540	AA909257,H99823,AA460701,AA458938,AA777355,N23952,AA991441,AA598873	MLL5 FLJ10078|FLJ14026|HDCMC04P|MGC70452 myeloid/lymphoid or mixed-lineage leukemia 5 (trithorax homolog, Drosophila)	-0.00335827	0.000814258	0.0917808	0.0400704	0.0148056	-0.0397962	-0.0430463	-0.00736139	-0.00335827	-0.252146	-0.0637194	-0.188286	-0.0974841	-0.234865	-0.0122222	0.06133	-0.0766417
Hs.363137	R25823,AI033233	ACAT2 - acetyl-Coenzyme A acetyltransferase 2 (acetoacetyl Coenzyme A thiolase)	0.239015	0.314972	0.802673	0.315288	0.383389	0.385129	0.477548	0.422674	0.239015	1.0634	0.295026	0.424384	0.571065	0.562964	0.312241	0.486704	NA
Hs.146804	AA428181,AA417307,R25895	SPIN SPIN1 spindlin	0.127966	-0.138835	0.358236	0.101543	0.00591022	-0.239551	-0.135023	-0.178481	0.127966	0.169034	-0.0619502	0.383188	0.00645553	0.0616707	0.170261	0.142479	0.347616
N70440	N70440	none	0.439836	0.382726	-0.110894	0.446013	0.241916	0.0382136	0.144212	0.0944032	0.439836	-0.263578	-0.304355	0.106998	-0.185166	-0.245704	-0.0677353	-0.255202	-0.181316
Hs.559482	N95621	none	1.15241	0.943124	1.37565	1.39463	0.942042	0.818282	1.16387	0.631259	1.15241	1.38547	0.709235	1.00633	0.899878	0.781868	0.860028	0.77229	0.585342
Hs.532399	AA486288,AA284270,AI218476,N57577	ZC3H11A DKFZp686D03108|DKFZp686F14109|DKFZp781G2455|KIAA0663|ZC3HDC11A zinc finger CCCH-type containing 11A	0.195557	0.265762	0.236173	0.223022	0.159181	0.264021	0.112303	0.149337	0.195557	0.179114	0.0565538	0.236087	0.0383059	0.047694	0.175999	0.0213881	0.224811
Hs.106876	AA702541	USP53 DKFZp781E1417 ubiquitin specific peptidase 53	0.623228	0.368999	0.603168	0.505241	0.590281	0.521796	0.41749	0.230388	0.623228	0.350109	0.244919	0.25653	0.123642	0.0880252	-0.0837834	0.128451	9.4669e-05
Hs.54751	N91914	none	0.175424	-0.0770696	-0.320434	NA	-0.10615	0.0207579	-0.137747	-0.170581	0.175424	NA	0.440564	NA	0.217054	0.72327	0.472471	0.285036	NA
Hs.188591	N69100,R11316	FLJ22104 - hypothetical protein FLJ22104	0.012636	0.151334	0.309552	-0.0177009	0.259605	0.318006	0.39465	0.159637	0.012636	-0.563757	-0.144172	-0.36916	-0.199434	-0.124776	-0.364572	-0.177291	-0.628061
Hs.459630	R34013,AA705423	RAB40C RARL|RASL8C RAB40C, member RAS oncogene family	0.552528	0.399935	0.545805	0.535918	0.208083	0.162265	0.0997019	0.535398	0.552528	0.850711	0.48813	0.50077	0.46109	0.422655	0.57826	0.454869	0.628485
AA279070	AA279070	none	0.262321	0.155568	0.573935	-0.0416559	0.367353	0.363969	0.380609	0.277498	0.262321	0.198442	0.182633	0.198932	0.00230796	0.101143	0.149736	0.00608336	0.162684
Hs.468239	AI021894,AA043537,AI150032	MAP4K3 GLK|MAPKKKK3|RAB8IPL1 mitogen-activated protein kinase kinase kinase kinase 3	-0.204435	-0.192407	-0.0354072	-0.229459	-0.136839	-0.278923	0.0227769	-0.10803	-0.204435	-0.0526319	0.223538	0.187125	0.119057	0.0222225	0.155437	0.0499456	0.265144
Hs.507333	AI208736,AA663910,AA431762	GOLGA3 GCP170|MEA-2 golgi autoantigen, golgin subfamily a, 3	0.954646	0.849706	1.19161	0.715402	0.689079	0.696346	0.649725	0.632419	0.954646	-0.0932127	0.470241	0.123492	0.434104	0.36725	0.179884	0.448741	0.176292
Hs.369761	N63459,AI123130,AA883188,R19889,AA004648	DAZAP2 KIAA0058|MGC14319|MGC766 DAZ associated protein 2	0.030073	0.0735069	0.195816	0.0927858	0.0765395	0.16146	0.209413	0.149698	0.030073	0.351968	NA	0.220499	0.390963	0.168305	0.707936	0.266137	0.295431
Hs.292135	R06832	ZSWIM3 C20orf164 zinc finger, SWIM-type containing 3	0.802503	0.934628	0.523374	0.409928	0.310385	0.355748	-0.0108873	0.263434	0.802503	0.143733	0.317894	NA	NA	NA	0.279126	-0.0622746	-0.177575
Hs.517941	AA165325	HYPB FLJ16420|FLJ22472|FLJ45883|HIF1|KIAA1732 huntingtin interacting protein B	-0.0300268	0.0955918	-0.125333	0.189379	-0.0919324	0.0118653	0.100351	-0.229388	-0.0300268	-0.00835521	-0.133729	-0.0118068	0.00482529	-0.0314007	0.143607	-0.0859554	-0.221425
Hs.124147	AA155754,R32334,W55997,N24829,H69553	PRO1880 - PRO1880 protein	0.311409	0.41619	0.573685	0.494123	0.437035	0.457352	0.467782	0.413632	0.311409	0.33802	0.450387	0.663788	0.391068	0.110096	0.519007	0.407457	0.370096
Hs.298069	AA454935,AI017763,AI242396	NRF1 ALPHA-PAL|EWG nuclear respiratory factor 1	0.122852	0.203455	0.264295	0.353949	0.401264	0.493258	0.39924	0.273954	0.122852	-0.223223	-0.246778	-0.580034	-0.229384	-0.289643	-0.220067	-0.292852	NA
Hs.557151	H17315,H17105	none	0.756806	0.631804	0.76539	0.775133	0.833095	0.757315	0.784448	0.680064	0.756806	0.532078	0.479831	0.456801	0.588846	0.330531	0.525821	0.520152	0.523823
Hs.507798	N58145,R42785	LHFP - lipoma HMGIC fusion partner	0.223437	-0.174538	0.326076	-0.167944	-0.0668651	-0.0687836	-0.13452	-0.0030407	0.223437	0.487998	0.2167	0.324765	0.460302	0.515994	0.413584	0.220011	0.305268
Hs.517841	AA180223,AA130620,AA634287,AA664240	PRKAR2A MGC3606|PKR2|PRKAR2 protein kinase, cAMP-dependent, regulatory, type II, alpha	-0.133152	-0.377667	-0.297862	0.0511852	-0.344685	-0.278632	-0.23723	-0.32353	-0.133152	-0.581667	-0.568989	-0.683064	-0.623149	-0.671051	-0.63832	-0.625942	-0.617209
Hs.132576	AI092288	PAX9 - paired box gene 9	0.496573	0.56119	0.745594	0.263131	0.579029	0.558111	0.0338253	0.579933	0.496573	0.476709	0.309018	0.0412804	0.286807	0.03415	0.0738005	0.095194	-0.162733
Hs.193268	R89260,AA903172,AA907749	MTAP MSAP|c86fus methylthioadenosine phosphorylase	0.567552	0.258116	0.463959	0.209529	0.22557	0.0465589	0.0851884	-7.06176e-05	0.567552	0.662595	0.722943	0.580807	0.519816	0.689427	0.697076	0.429685	0.866718
H25229	H25229	none	0.302883	0.344487	0.208417	0.109173	-0.0475015	0.0424695	0.139658	0.194144	0.302883	0.540743	0.484022	0.820106	0.530536	0.536275	0.693505	0.499029	0.645485
Hs.135087	AI160645,T52330,T97204	IL6R CD126|IL-6R-1|IL-6R-alpha|IL6RA|MGC104991 interleukin 6 receptor	0.69038	1.40638	1.45632	1.06813	0.530059	0.565121	0.974854	0.589113	0.69038	0.401392	0.582784	0.84438	0.479034	0.541353	0.338314	0.271862	0.722963
Hs.201921	AI130006,AA933589,AA410292,AA620802	ST7L FLJ11657|FLJ20284|ST7R|STLR suppression of tumorigenicity 7 like	0.169844	0.0706147	-0.0285997	0.0699487	-0.0462776	-0.0426286	-0.0129088	-0.157294	0.169844	0.045553	NA	0.342543	0.766064	0.28546	0.300739	-0.0961904	0.111061
Hs.268849	AA136710,H81071	GLO1 GLYI glyoxalase I	-0.836422	-1.25397	-0.603202	-0.392443	-0.358823	-0.58462	-0.471759	-0.254267	-0.836422	-1.0469	-0.959622	-0.97981	-0.942483	-0.818745	-0.875332	-0.971917	-0.99401
Hs.88523	AA883759,AA278865	C13orf3 MGC4832|RAMA1 chromosome 13 open reading frame 3	0.0479016	0.575301	0.257449	0.352119	0.0785332	0.249579	0.221076	0.224773	0.0479016	-0.0405196	0.0180713	NA	NA	NA	-0.257709	0.176079	NA
Hs.153003	AA973494	STK16 FLJ39635|KRCT|MPSK|PKL12|TSF1 serine/threonine kinase 16	0.630569	0.331124	0.330736	0.310506	0.346262	0.205553	0.351789	0.160904	0.630569	-0.0612959	0.141285	0.262306	0.373253	0.246474	0.217383	0.00473418	0.267994
Hs.514373	H66232,AA699784,AA449070	MTMR4 FYVE-DSP2|KIAA0647|ZFYVE11 myotubularin related protein 4	0.505256	0.625571	0.440142	0.679416	0.658664	0.531939	0.346554	0.493853	0.505256	0.0447841	0.20163	0.505083	0.581595	0.0496184	0.34655	NA	0.151074
Hs.136235	AA902494,H26021	LYSMD3 DKFZp686F0735|FLJ13542 LysM, putative peptidoglycan-binding, domain containing 3	0.908854	0.845257	1.08924	0.802368	0.777568	0.71573	1.14331	0.701198	0.908854	-0.260575	0.643693	0.415422	0.660941	0.738091	0.34036	0.594982	0.220146
Hs.333503	AI208896,AA884393,AI288548,AA485216	RNF38 FLJ21343 ring finger protein 38	-0.545129	-0.402461	-0.550107	-0.441511	-0.278862	-0.373266	-0.483284	-0.324323	-0.545129	-0.436045	-0.321402	-0.219249	-0.238668	-0.496456	-0.0639011	-0.399714	-0.330208
Hs.473296	AA490096,R06309	TPD52L2 D54|DKFZp686A1765|hD54 tumor protein D52-like 2	0.537631	0.655885	1.10618	0.454403	0.606944	0.6721	0.767902	0.57715	0.537631	0.0891908	0.300424	-0.241566	0.354914	0.183629	0.0128956	0.28184	0.0887962
Hs.114762	AA011014	RBP3 D10S64|D10S65|D10S66|IRBP|RBPI retinol binding protein 3, interstitial	-0.183836	-0.208378	-0.524061	-0.243275	-0.516763	-0.498715	-0.489224	-0.30846	-0.183836	0.110271	0.203636	NA	0.334598	-0.0414669	0.463515	0.257738	0.370905
Hs.512651	R39110	ATXN7L3 DKFZp761G2113 ataxin 7-like 3	0.859261	0.741219	1.24962	0.805552	1.04878	1.10403	1.10258	0.749682	0.859261	0.260023	-0.0317561	-0.332119	-0.0971794	-0.310276	-0.188591	-0.243482	-0.290274
Hs.301412	AI024508	UFC1 HSPC155 ubiquitin-fold modifier conjugating enzyme 1	0.634091	0.38696	0.579732	0.323553	0.621222	0.78267	0.818659	0.686958	0.634091	0.412721	0.558057	0.280331	0.589982	0.656272	0.381317	0.488204	0.551326
Hs.533291	AI023118,H62559,AI337207,AI224894,AA780295	MRS2L HPT|MGC78523|MRS2 MRS2-like, magnesium homeostasis factor (S. cerevisiae)	-0.163936	-0.292425	-0.510553	-0.286069	-0.475232	-0.444823	-0.484217	-0.215707	-0.163936	0.0766732	-0.14203	-0.150431	-0.0851319	0.074288	-0.13485	-0.231367	-0.0986765
Hs.420009	H68542	none	0.190402	0.155884	-0.0458359	-0.17454	-0.0248226	0.00527101	0.018874	-0.0609154	0.190402	0.0314027	0.22106	0.138137	0.182589	0.324772	0.185018	0.047216	0.211079
Hs.272328	N36232	ZNF354C KID3 zinc finger protein 354C	-0.496426	-0.537848	-0.416257	-0.290206	-0.682394	-0.748882	-0.785659	-0.624161	-0.496426	-0.422444	-0.186203	-0.227589	-0.446508	-0.180231	-0.335089	-0.561213	-0.0429105
Hs.479911	AA775750	MED18 FLJ20045 mediator of RNA polymerase II transcription, subunit 18 homolog (yeast)	0.226919	0.0401071	0.340301	0.125065	0.145134	0.251296	0.198247	0.0969783	0.226919	-0.125579	0.000989193	-0.343621	-0.0353704	-0.14062	-0.218775	-0.144607	-0.0733845
Hs.561815	AA045462,AA682773,AA918240	STAU2 39K2|39K3|DKFZp781K0371|MGC119606 staufen, RNA binding protein, homolog 2 (Drosophila)	-0.268425	-0.338198	0.177983	0.0739898	-0.210739	-0.0132082	-0.0941414	0.0780868	-0.268425	-0.206196	-0.326664	-0.0737177	-0.171517	-0.0270364	-0.159891	-0.215807	-0.198885
Hs.524692	R85685,AA774839	NUAK1 ARK5|KIAA0537 NUAK family, SNF1-like kinase, 1	-0.335554	-0.336232	-0.107214	-0.0973712	-0.210016	-0.214028	-0.0880298	-0.31418	-0.335554	-0.239483	-0.215609	-0.212043	-0.201609	-0.28036	-0.0947946	-0.143505	-0.0580149
R08109	R08109	none	0.514619	0.801003	0.672029	0.686534	0.540451	0.484713	0.604893	0.6903	0.514619	0.59108	0.302529	0.40627	NA	0.0637595	-0.113163	0.0982788	0.215687
Hs.519818	N39426,AA858059,AA719131,AA775378	MGAT1 GLCNAC-TI|GLCT1|GLYT1|GNT-1|GNT-I|MGAT mannosyl (alpha-1,3-)-glycoprotein beta-1,2-N-acetylglucosaminyltransferase	0.384361	0.404814	0.414321	0.452346	0.347775	0.274829	0.350354	0.248703	0.384361	-0.120112	0.187083	0.138321	-0.0425359	NA	NA	0.0515823	NA
Hs.75835	AA156863	PMM1 Sec53 phosphomannomutase 1	0.492995	0.684911	0.579643	0.483116	0.267121	0.303285	-0.0941925	0.417535	0.492995	1.21887	1.17057	1.21778	1.26781	1.11572	1.07609	1.16841	1.05074
H24308	H24308	none	-1.30318	-1.32409	-1.69672	-1.41535	-1.86766	-1.67244	-1.9148	-1.6453	-1.30318	-1.14981	-1.31406	-1.17881	-1.52545	-1.29408	-1.21605	-1.17474	-1.46549
Hs.517421	AA497031	PCQAP ARC105|CAG7A|CTG7A|DKFZp686A2214|DKFZp762B1216|MED15|TIG-1|TIG1|TNRC7 PC2 (positive cofactor 2, multiprotein complex) glutamine/Q-rich-associated protein	0.81358	0.961729	1.0546	0.856074	0.293517	0.400448	0.516343	0.469675	0.81358	0.950821	0.940584	1.14018	0.802943	0.589758	0.459922	0.383156	0.873922
Hs.306307	R76530,R76275,T57805,AA488998	ROCK1 MGC43611|P160ROCK Rho-associated, coiled-coil containing protein kinase 1	0.0645383	0.182908	0.109477	0.118192	0.276791	0.066812	0.333193	0.236986	0.0645383	-0.70548	-0.500676	-0.332908	-0.350934	-0.468892	-0.742855	NA	-0.527929
Hs.520627	N35393,AA668958	IQCE 1700028P05Rik|KIAA1023|MGC41907 IQ motif containing E	0.636212	0.621341	0.570988	0.319189	0.427003	0.392523	0.23317	0.383593	0.636212	0.803543	0.423571	0.327953	NA	0.443573	0.289613	0.208592	0.291538
Hs.480097	R26462	none	-0.114424	-0.367737	0.0442219	-0.185766	-0.0718876	-0.108638	-0.140247	0.0315911	-0.114424	0.136616	0.154136	0.173112	0.130125	0.121591	0.299763	0.0794033	0.0658919
Hs.90280	AA777379,AA926862	ATIC AICAR|AICARFT|IMPCHASE|PURH 5-aminoimidazole-4-carboxamide ribonucleotide formyltransferase/IMP cyclohydrolase	-0.0960462	0.0724222	-0.140083	-0.137516	0.0668474	0.0436973	-0.0388283	-0.0551011	-0.0960462	-0.354921	-0.0911599	-0.213066	-0.417629	-0.21653	-0.165222	-0.103544	-0.315438
Hs.2233	AI074784	CSF3 G-CSF|GCSF|MGC45931 colony stimulating factor 3 (granulocyte)	0.434886	0.483814	NA	0.0104232	-0.201313	-0.0227294	-0.288126	-0.179417	0.434886	0.82416	0.428681	0.543417	0.509877	0.919365	NA	0.636953	NA
Hs.162397	AA447959	RC74 FLJ10871|RC-74 integrator complex subunit 9	-0.0906585	0.0050746	0.0794097	1.00054	-0.419971	-0.0543201	-0.179042	-0.568063	-0.0906585	-0.288182	-0.111915	-0.297942	0.237289	-0.130649	-0.499129	-0.39872	-0.652373
H90573	H90573	none	0.396956	0.550438	0.663796	0.874946	0.205486	0.239302	0.344741	0.47832	0.396956	0.427028	0.43591	0.672757	NA	NA	0.472402	0.234415	0.565005
T98785	T98785	none	0.0565456	-0.461702	-0.0589363	0.0764573	-0.595389	-0.555124	-0.616167	-0.631261	0.0565456	0.16617	0.150899	0.192522	0.0888486	0.361029	0.0163882	-0.396297	0.302502
Hs.567365	AA916543,AA718910	MAD1L1 HsMAD1|MAD1|PIG9|TP53I9|TXBP181 MAD1 mitotic arrest deficient-like 1 (yeast)	0.382805	0.545338	0.363997	0.361992	0.278782	0.448705	0.256519	0.419349	0.382805	NA	0.376295	0.107196	0.657707	0.404287	0.57651	0.693478	0.485132
Hs.370360	AA670391	HCCA2 MOB2 HCCA2 protein	-0.476383	-0.163866	-0.368572	-0.474527	0.1937	0.263605	-0.0292275	-0.134716	-0.476383	-0.279102	-0.0636551	-0.58402	0.000345328	-0.318422	-0.355884	-0.0895866	-0.425517
Hs.500572	H26176,AA457121	FER1L3 MYOF fer-1-like 3, myoferlin (C. elegans)	-0.612491	-0.948713	-0.421221	-0.760246	-0.714862	-0.98885	-0.411444	-0.652399	-0.612491	-0.330519	-0.40059	-0.274486	-0.322439	-0.372458	-0.231384	-0.27005	-0.355923
N30557	N30557	none	-0.283284	0.0129794	0.390861	0.262182	-0.0383339	0.0411633	0.163887	0.291343	-0.283284	0.950323	0.00222357	NA	NA	NA	0.748912	-0.00622197	-0.243482
Hs.279413	AA465158,AA429661	POLD1 POLD polymerase (DNA directed), delta 1, catalytic subunit 125kDa	-0.120137	-0.164188	-0.00801155	-0.0960356	-0.143075	-0.0694712	-0.0856542	-3.20925e-05	-0.120137	0.535051	0.572731	NA	NA	0.137611	0.405051	0.775853	NA
Hs.551518	AI341254,AI002714,AA479888,R01262,R54554	RABEP1 RAB5EP|RABPT5 rabaptin, RAB GTPase binding effector protein 1	-0.0198751	-0.00938256	0.328197	-0.171605	0.223492	0.212736	0.312729	0.0768492	-0.0198751	-0.0918733	0.04478	-0.129533	-0.0194998	0.199588	0.0421255	0.108172	0.100489
Hs.34492	R26172,AA865262	C10orf32 AS3MT|CYT19|DKFZp686B2219|FLJ40752|MGC27171 chromosome 10 open reading frame 32	0.517445	0.598864	0.936126	0.481197	0.605113	0.567946	0.695033	0.66599	0.517445	0.635927	0.751265	0.740594	0.720924	0.96948	0.978188	0.916152	0.93268
Hs.503251	T95185,AA609009	PPME1 PME-1 protein phosphatase methylesterase 1	-0.161891	-0.0891926	-0.126165	0.0033599	-0.213863	-0.281359	-0.194134	-0.292302	-0.161891	-0.0035592	-0.118517	-0.195845	-0.247982	-0.107212	-0.140518	-0.177659	-0.237439
Hs.8379	T41071	none	2.45744	2.58331	2.28568	1.9371	1.93518	2.04499	1.79846	1.79974	2.45744	2.60705	1.83911	2.13693	2.06834	1.87223	2.57853	1.81473	1.68924
Hs.31498	AA406313	none	-0.0432757	0.386039	0.16451	-0.00116794	0.437657	0.151675	0.377105	-0.0342612	-0.0432757	-0.11125	-0.146046	0.0344849	NA	NA	0.396298	-0.0716041	NA
Hs.278573	H60549,AA044276,N72855	CD59 MGC2354|MIC11|MIN1|MIN2|MIN3|MSK21|PROTECTIN CD59 antigen p18-20 (antigen identified by monoclonal antibodies 16.3A5, EJ16, EJ30, EL32 and G344)	0.0598189	0.212802	0.312196	0.11853	-0.137333	-0.0750479	0.197084	-0.0971485	0.0598189	-0.246378	-0.0537826	0.0445321	-0.0786301	-0.276307	-0.0905627	-0.117437	NA
Hs.459590	AA775880	CCL27 ALP|CTACK|CTAK|ESKINE|ILC|PESKY|SCYA27 chemokine (C-C motif) ligand 27	0.524543	0.632638	0.589699	0.628635	0.580657	0.598303	0.294484	0.394435	0.524543	0.351614	0.250761	-0.11906	0.196164	-0.0478472	0.00342089	0.260339	-0.061313
Hs.7720	H97017,W80389	DYNC1H1 DHC1|DHC1a|DNCH1|DNCL|DNECL|DYHC|Dnchc1|HL-3|KIAA0325|p22 dynein, cytoplasmic 1, heavy chain 1	-0.647939	-0.881063	-0.708677	-0.673858	-0.833213	-0.705665	-0.995357	-0.678145	-0.647939	-0.439545	-0.370546	-0.237951	-0.8283	-0.836792	-0.773956	-0.572295	-0.628579
Hs.175043	W81123,AA458941,W19827	CNNM4 ACDP4|KIAA1592 cyclin M4	0.0994006	0.179076	-0.154679	0.00257768	-0.03478	-0.0704794	-0.283175	-0.00609035	0.0994006	NA	NA	0.116677	NA	0.130335	0.167282	0.105865	-0.205205
Hs.188879	H50677	RBM6 3G2|DEF-3|DEF3|NY-LU-12|g16 RNA binding motif protein 6	-0.74905	-0.797412	-0.786283	-0.776474	-0.540652	-0.46912	-0.549402	-0.626971	-0.74905	0.169468	0.0018292	0.225246	-0.136989	-0.125652	-0.014607	0.178171	0.266806
Hs.25647	AA485377	FOS c-fos v-fos FBJ murine osteosarcoma viral oncogene homolog	-0.303306	-0.0623331	0.44065	-0.347758	0.0123088	0.12342	-0.14223	0.0863894	-0.303306	-0.088265	-0.231807	-0.556005	-0.265105	-0.524407	-0.406089	-0.126853	-0.553971
Hs.557051	R44214	none	0.419472	0.445109	0.575223	0.58355	0.332193	0.345602	0.29646	0.395441	0.419472	0.587234	0.485709	0.139566	0.482212	0.321707	0.215675	0.425945	-0.078521
Hs.410406	AA976814,R59694	SMARCAD1 DKFZp762K2015|ETL1|KIAA1122 SWI/SNF-related, matrix-associated actin-dependent regulator of chromatin, subfamily a, containing DEAD/H box 1	-0.426712	-0.39457	-0.0742445	-0.221166	0.00641534	-0.111751	-0.0323363	0.0465577	-0.426712	-0.800934	-0.424642	-0.613054	-0.466255	-0.556947	-0.647904	-0.432835	-0.548224
Hs.511952	H23426,H17334	CBX6 - chromobox homolog 6	-0.541143	-0.299202	-0.325646	-0.215584	-0.201608	-0.106568	-0.312817	-0.37449	-0.541143	-0.71328	-0.760529	-0.844502	-0.877941	-0.91978	-0.722631	-0.769361	-0.685436
Hs.194694	AI204398	MAP3K6 ASK2|MAPKKK6|MGC125653|MGC20114 mitogen-activated protein kinase kinase kinase 6	-0.668443	-0.949996	-1.35802	-1.26909	-0.977604	-0.827848	-1.00562	-1.00559	-0.668443	NA	-0.175511	-0.218417	0.103512	NA	-0.228347	-0.156808	-0.116488
Hs.105633	T99853,AA704230,AI283152	LINS1 FLJ10583|WINS1 lines homolog 1 (Drosophila)	0.212053	0.246758	0.10292	0.128698	0.128418	0.0241266	0.204073	-0.0869547	0.212053	0.00731965	-0.119004	-0.336499	-0.181685	0.0186141	-0.198437	-0.215097	0.00508648
Hs.153934	T64896,AA496887	CBFA2T2 DKFZp313F2116|EHT|MTGR1|ZMYND3 core-binding factor, runt domain, alpha subunit 2; translocated to, 2	0.319682	0.354907	0.586926	0.53696	0.285609	0.411375	0.247707	0.32798	0.319682	0.35099	-0.0296503	0.195082	-0.0492638	0.234953	0.170069	0.117839	-0.00371686
Hs.556841	H08120	none	-0.726072	-1.01302	-0.974519	-0.337862	-0.247649	-0.457595	-0.609874	-0.491151	-0.726072	-1.38863	-1.10067	-1.21251	-1.12149	-0.878856	-1.16205	-1.00791	-1.39261
Hs.12109	N29860,N26062	WDR39 CIAO1 WD repeat domain 39	0.195278	0.284885	0.124816	0.125936	0.103805	0.119591	-0.131512	0.204561	0.195278	-0.15449	-0.262094	-0.227202	-0.353244	-0.271142	-0.239681	-0.302931	-0.078593
Hs.284207	R44999,AA282983	C6orf129 HSPC265|MGC131656 chromosome 6 open reading frame 129	-0.50531	-0.590238	-0.528736	-0.541887	-0.406579	-0.571791	-0.575142	-0.45699	-0.50531	0.189474	0.308463	0.205411	0.220217	0.186438	0.0586434	0.0478343	0.264594
Hs.353013	R43650,R23586	C20orf11 TWA1 chromosome 20 open reading frame 11	0.303299	0.34839	0.65711	0.402295	0.551758	0.55169	0.54794	0.495672	0.303299	0.286746	0.405856	0.366533	0.356827	0.238246	0.300346	0.21248	0.397431
Hs.473635	AA677268,AA452804,AA404995,AA449779	C21orf66 BM-020|FLJ90561|GCFC chromosome 21 open reading frame 66	-0.505907	-0.513188	-0.503865	-0.494375	-0.412649	-0.557723	-0.385302	-0.45192	-0.505907	-0.573816	-0.316637	-0.469181	-0.601359	-0.383913	-0.583544	-0.538142	-0.539845
Hs.440961	AA490894,AA158584,AA099609,AA416952,AA404665,T47601,H01915	CAST BS-17|MGC9402 calpastatin	0.0766078	-0.0524737	0.11463	0.0231462	-0.0203875	-0.136966	0.0202875	0.144344	0.0766078	0.0678236	0.39603	0.266987	0.171494	0.497752	0.1363	0.234693	0.244047
Hs.225129	AA428738	NDST2 HSST2|MGC129697|MGC129705|NCST2|NST2 N-deacetylase/N-sulfotransferase (heparan glucosaminyl) 2	-0.284866	-0.0726965	-0.198464	-0.186238	-0.0163972	-0.0686896	-0.0366139	-0.0402072	-0.284866	0.0811084	0.0872986	0.088978	-0.141756	-0.187262	-0.21986	0.0245136	0.0208103
R08772	R08772	none	0.740743	1.01301	1.45766	NA	1.34594	1.365	0.988125	1.43018	0.740743	0.332671	0.0360914	-0.833809	-0.187237	-0.303679	NA	NA	-0.513708
N30706	N30706	none	-0.0894818	0.117321	0.467777	0.366876	0.497861	0.334821	0.334506	0.34951	-0.0894818	0.137582	-0.114159	-0.303065	-0.191136	0.139031	-0.0276227	-0.148345	-0.161681
Hs.143805	R43896,N32155	none	0.317744	0.304042	0.384589	0.511217	0.122352	0.0220169	0.242511	0.296492	0.317744	0.645615	0.436415	1.00133	0.3236	0.428536	0.650504	0.56257	0.748402
Hs.154163	AA778346,AI363907,N52195,AA973768,T58615	CRISP2 CRISP-2|GAPDL5|MGC111136|TPX1|TSP1 cysteine-rich secretory protein 2	-0.282215	-0.395867	-0.42202	-0.378785	-0.324608	-0.341359	-0.346676	-0.427862	-0.282215	0.312089	0.285287	NA	0.522516	0.388867	0.579634	0.254626	NA
Hs.9302	AA909409,AI149393,H55854	PDCL DKFZp564M1863|PhLP phosducin-like	0.0567289	0.120173	0.109526	0.104469	0.00422548	-0.0648707	-0.0655011	-0.0202173	0.0567289	-0.405636	-0.331096	-0.0840451	-0.00413868	0.0117524	0.0888271	-0.128001	0.049009
Hs.288164	AA013477,AI278105,N91677	FLJ10707 DKFZp686J18276|KIAA1757 hypothetical protein FLJ10707	-0.511997	-0.4879	-0.36205	-0.455781	-0.431587	-0.301041	-0.170598	-0.644489	-0.511997	-0.126912	-0.162008	-0.120001	-0.149088	-0.388046	-0.189189	-0.17719	-0.122375
Hs.524214	AA480835	MLF2 - myeloid leukemia factor 2	-0.0763944	-0.0678685	0.353554	0.0175509	-0.161486	0.0874522	0.086935	0.0639979	-0.0763944	-0.151145	-0.333513	-0.646439	-0.23914	-0.436253	-0.551127	-0.359986	-0.568768
Hs.145061	T96708,AA948393	UBXD5 DKFZp686F04228|PP2243|SOC UBX domain containing 5	0.118268	0.163489	-0.0405369	0.0341012	-0.191226	-0.0386953	-0.306044	-0.104323	0.118268	0.0253954	NA	0.109597	-0.170249	-0.0824534	0.024201	NA	NA
Hs.414809	W23581,R71120	KIAA0831 MGC126291|MGC126292 KIAA0831	-0.052029	-0.303956	-0.106753	0.113239	0.0149136	-0.106398	-0.03718	-0.224753	-0.052029	-0.196127	-0.574014	-0.16055	-0.0837224	-0.265399	-0.125662	NA	-0.173516
Hs.421150	H79319,N73634,N54916	MORC3 NXP2|ZCW5|ZCWCC3 MORC family CW-type zinc finger 3	-0.271273	-0.333495	-0.413048	-0.0981804	-0.286619	-0.362937	-0.203959	-0.267843	-0.271273	0.0834465	0.0840971	0.0163055	0.0532327	-0.0921371	-0.00825019	-0.0656335	-0.105751
Hs.178715	H16812,AA157112	PRDM11 PFM8 PR domain containing 11	0.0789479	-0.0361299	-0.204344	-0.120717	-0.270438	-0.156646	-0.385678	-0.162731	0.0789479	0.335551	0.233467	0.560055	0.194857	0.449157	0.340698	0.205999	0.297331
Hs.374509	AA424564	UBQLN4P C3orf12 ubiquilin 4 pseudogene	-0.0751475	0.026466	0.595861	0.172814	0.427162	0.41014	0.259836	0.0608878	-0.0751475	-0.367202	-0.74209	-0.787191	-0.830949	-0.764872	-0.794108	-0.755729	NA
Hs.22857	N63366,AA912458,N30747,AA773461	CHORDC1 CHP1 cysteine and histidine-rich domain (CHORD)-containing 1	0.37835	0.095231	0.0357566	0.118229	-0.0366096	-0.0720803	0.364367	-0.16704	0.37835	-0.00215506	-0.10732	0.435394	0.110563	0.426387	0.287089	0.177999	0.421912
Hs.21811	AA676962	FLJ10374 - hypothetical protein FLJ10374	-0.22022	-0.272596	-0.495253	-0.437496	-0.620515	-0.317901	-0.603976	-0.524928	-0.22022	-0.0104857	-0.0632787	-0.0922648	-0.00478789	-0.192231	-0.162537	-0.0578299	-0.0656961
Hs.485871	N63097,N48004	SNX14 MGC13217|RGS-PX2 sorting nexin 14	0.15696	0.242283	0.497961	0.13154	0.517127	0.31261	0.529031	0.272768	0.15696	-0.0403454	NA	NA	0.620686	1.18249	0.440867	1.0485	0.905431
AA827369	AA827369	none	1.60712	1.17961	1.34704	1.55436	1.32114	1.44856	1.57713	1.45405	1.60712	1.78318	1.04515	1.5448	1.20383	1.21475	1.54223	0.957089	1.52574
Hs.479814	N74956,N63783,AA704965	POLR2B POL2RB|RPB2|hRPB140|hsRPB2 polymerase (RNA) II (DNA directed) polypeptide B, 140kDa	-0.74086	-0.630235	-0.868679	-0.63775	-0.774248	-0.730071	-0.690736	-0.726232	-0.74086	-2.03614	NA	-1.84801	-1.9097	-2.10687	-1.85474	-1.75093	-1.89663
Hs.446374	W88772,N74677	HKE2 H2-KE2|KE-2|MGC70744 HLA class II region expressed gene KE2	-0.208623	-0.263188	-0.391661	-0.218118	-0.132715	0.0617522	-0.0756975	-0.289848	-0.208623	-0.0708136	-0.442788	-0.608837	-0.367767	-0.272783	-0.551228	-0.381329	-0.435405
Hs.189585	AI160607,AA872222	DIP2A C21orf106|DIP2 DIP2 disco-interacting protein 2 homolog A (Drosophila)	-0.52745	-0.552459	-0.517282	-0.386756	-0.643974	-0.530568	-0.593932	-0.361925	-0.52745	-0.640276	-0.542007	0.0877184	-0.424366	-0.640892	-0.54515	-0.581016	-0.638702
Hs.372360	T58298	PTHB1 B1|C18|D1|MGC118917 parathyroid hormone-responsive B1	-0.27166	-0.404885	-0.486041	-0.359262	-0.408428	-0.546535	-0.581667	-0.583239	-0.27166	0.129896	0.0528444	0.382592	0.204285	0.456794	0.236556	0.0277574	0.485709
Hs.433439	AA120816	MRPL35 - mitochondrial ribosomal protein L35	-0.224745	-0.0511809	-0.442301	-0.345772	-0.321648	-0.479077	-0.0969736	-0.37411	-0.224745	-0.424389	-0.0220268	-0.757813	NA	NA	-0.282829	-0.285274	-0.24605
Hs.560509	T49610	none	0.386288	0.455127	0.604654	0.344315	0.465123	0.34092	0.304745	0.341846	0.386288	-0.121939	0.177397	0.0421309	-0.0422969	-0.00222539	0.0161663	0.0492982	-0.140011
Hs.8705	AI269592,H27959	SH3PX3 MGC32065 SH3 and PX domain containing 3	0.0359466	0.285223	-0.218534	0.127395	-0.302685	-0.0711733	-0.385933	-0.295256	0.0359466	-0.35589	-0.0471773	-0.0521457	-0.358446	-0.486301	-0.225492	-0.249755	-0.161876
Hs.42151	AA935821,N25338,H53274	HNMT HMT|HNMT-S1|HNMT-S2 histamine N-methyltransferase	0.311348	-0.00673282	-0.507628	-0.234616	0.269293	-0.0304366	-0.345686	-0.134463	0.311348	-0.0782281	0.0453674	-0.128023	-0.405807	-0.245206	0.218014	-0.0655514	NA
Hs.569266	AI204439,R37711	none	-0.341438	0.0350749	-0.244484	-0.209495	-0.102575	-0.0780658	-0.194788	-0.0179557	-0.341438	-0.276756	-0.144637	0.0152657	NA	0.404205	-0.0585585	-0.100753	NA
R17746	R17746	none	0.0284133	0.0220284	0.237629	0.162309	0.00962215	-0.0301447	0.104474	0.100978	0.0284133	0.687026	0.4239	0.530394	0.782551	0.217804	0.64616	0.298646	0.568832
Hs.558512	H64601,AA007529	IL17RB CRL4|EVI27|IL17BR|IL17RH1|MGC5245 interleukin 17 receptor B	0.125587	0.155781	-0.466697	0.0258462	-0.132271	0.237116	-0.092586	-0.0650348	0.125587	-0.223356	NA	-0.500529	NA	-0.20205	-0.497415	-0.300444	-0.814978
Hs.559385	H09172	none	-1.28489	-1.12069	-1.5551	-1.07617	-0.902482	-1.12222	-1.23732	-1.24579	-1.28489	NA	NA	-0.600168	0.0227173	NA	-0.766961	-0.420156	-0.531992
Hs.101773	H23270	none	0.00842626	-0.0303041	0.218981	0.11388	-0.365303	-0.298241	-0.529835	0.0135222	0.00842626	0.340052	0.13334	0.162678	-0.00491334	0.0849534	0.199338	0.18265	0.1939
Hs.292804	AI024622,AA504507	RNF34 FLJ21786|RFI|RIFF ring finger protein 34	-0.453636	-0.285461	-0.119557	-0.203853	-0.284429	-0.313417	-0.277456	-0.100173	-0.453636	-0.463763	-0.305608	-0.455013	-0.541648	-0.383463	-0.388905	-0.583335	-0.279566
R54844	R54844	none	0.0388744	0.114	-0.0404396	-0.0973764	-0.106537	0.0732021	-0.259885	-0.12147	0.0388744	0.293448	0.0833838	-0.0977915	-0.0779375	-0.246256	-0.0260994	-0.0503473	0.00366043
Hs.516075	AA427663,AA962013,AA865559,AA775259	TIA1 - TIA1 cytotoxic granule-associated RNA binding protein	-0.477528	-0.508162	-0.618478	-0.666001	-0.277105	-0.219163	-0.39279	-0.288365	-0.477528	-0.634202	-0.51404	-0.436987	-0.364337	-0.274976	-0.217883	-0.307664	-0.463306
Hs.293185	H77772,N62096	FLJ39822 - hypothetical protein FLJ39822	0.91138	1.11964	0.945099	0.846894	1.00143	0.94149	0.62743	0.958356	0.91138	-0.264461	NA	0.407207	-0.0761272	-0.0661104	0.0228734	NA	NA
Hs.66185	AA496916	none	-0.515054	-0.29627	-0.216265	-0.194778	-0.250867	-0.238327	0.0552359	-0.29864	-0.515054	-0.511559	-0.440216	-0.366769	-0.293294	-0.390195	-0.516659	-0.266225	-0.112904
[truncated: 8,688 more rows]

## Sheet: samresults.tab
GB#	UniGene	Score(d)	Numerator(r)	Denominator(s+s0)	Fold Change	q-value(%)
[truncated: 10,326 more rows]
