# Supplementary material for: A Factor Graph Nested Effects Model To Identify Networks from Genetic Perturbations
Source: PLoS Comput Biol. 2009 Jan 30;5(1):e1000274. doi: 10.1371/journal.pcbi.1000274 (PMC2613752; doi:10.1371/journal.pcbi.1000274)
Supplement: Table S1 — Yeast Knockout Compendium Pathway AUC. AUC and AUC-ratios for expansion of Yeast pathways. (0.03 MB XLS) [file pcbi.1000274.s006.xls]

## Sheet: AUC Data
	Raw AUC						AUC Ratio
Pathway	sFG-NEM	FG-NEM	uFG-NEM	Template	Random		sFG-NEM	FG-NEM	uFG-NEM	Template
ribosome biogenesis	0.131081	0.131081	0.0892494	0.193951	0.0531669		2.46546	2.46546	1.67867	3.64798
sexual reproduction	0.113068	0.122976	0.0847651	0.0285468	0.0150653		7.50518	8.16283	5.62651	1.89487
nitrogen compound metabolism	0.127118	0.12372	0.129533	0.0476584	0.0365875		3.47436	3.3815	3.54036	1.30259
ion homeostasis	0.10236	0.10236	0.027237	0.0634928	0.01886		5.42735	5.42735	1.44417	3.36653
translation	0.0867954	0.0874955	0.0878503	0.0835152	0.0633419		1.37027	1.38132	1.38692	1.31848
cell wall organization and biogenesis	0.0923952	0.0923952	0.0399941	0.0623958	0.0391363		2.36086	2.36086	1.02192	1.59432
chromosome organization and biogenesis (sensu Eukaryota)	0.0685991	0.0687889	0.0813213	0.0752429	0.0846832		0.810068	0.812309	0.960301	0.888522
nucleotide metabolism	0.0564898	0.0564898	0.0330551	0.0288823	0.0151187		3.73642	3.73642	2.18637	1.91037
vesicle-mediated transport	0.0468432	0.0468432	0.055142	0.0590338	0.0512166		0.914609	0.914609	1.07664	1.15263
lipid metabolism	0.0545911	0.0545911	0.0521133	0.0507598	0.0339052		1.61011	1.61011	1.53703	1.49711
carbohydrate metabolism	0.0489622	0.0489622	0.0384915	0.0371821	0.0329182		1.48739	1.48739	1.16931	1.12953
establishment of protein localization	0.0716193	0.0715932	0.0773562	0.0493	0.0461688		1.55125	1.55068	1.67551	1.06782
phosphorus metabolism	0.0462072	0.0459484	0.035093	0.032657	0.0347699		1.32894	1.3215	1.00929	0.93923
proteolysis	0.0533249	0.0533249	0.0400492	0.0394249	0.0280663		1.89997	1.89997	1.42695	1.40471
cytoskeleton organization and biogenesis	0.0340482	0.0340271	0.0396361	0.0432117	0.0362145		0.940183	0.939601	1.09448	1.19322
cellular respiration	0.0166897	0.0166897	0.0131023	0.0164369	0.0171835		0.971265	0.971265	0.762496	0.956553
response to osmotic stress	0.0152003	0.0151249	0.0118368	0.0136351	0.01121		1.35596	1.34923	1.05591	1.21634
protein complex assembly	0.0178755	0.0178755	0.0200936	0.0181263	0.0181839		0.983041	0.983041	1.10502	0.996834
filamentous growth	0.0152592	0.0152444	0.0150163	0.0154856	0.0118939		1.28294	1.2817	1.26252	1.30198
positive regulation of transcription	0.0168359	0.0166035	0.0184548	0.0157477	0.014487		1.16213	1.1461	1.27389	1.08702
interphase	0.0187483	0.0184597	0.0203683	0.0175743	0.0138074		1.35784	1.33694	1.47517	1.27281
glycoprotein metabolism	0.0135791	0.0132553	0.014411	0.0140531	0.010788		1.25872	1.22871	1.33584	1.30267
protein folding	0.0144346	0.0144346	0.01525	0.0133042	0.0124364		1.16067	1.16067	1.22624	1.06978
regulation of enzyme activity	0.0144556	0.0139652	0.0164912	0.0101588	0.00602081		2.40094	2.31949	2.73903	1.68728
response to temperature stimulus	0.00567657	0.00567657	0.00704936	0.00499351	0.0043953		1.29151	1.29151	1.60384	1.1361
