# Supplementary material for: A Factor Graph Nested Effects Model To Identify Networks from Genetic Perturbations
Source: PLoS Comput Biol. 2009 Jan 30;5(1):e1000274. doi: 10.1371/journal.pcbi.1000274 (PMC2613752; doi:10.1371/journal.pcbi.1000274)
Supplement: Table S3 — Invasiveness E-gene LAR Scores. Connection point, connection strength, and connection significance of E-genes in colon cancer network. (0.10 MB XLS) [file pcbi.1000274.s008.xls]

## Sheet: InvasiveFrontier
GB#	UniGene - Annotation	empiricalP	connection	sign	LAR	LARRank	pos	posRank	ll	neg_DHX32	neg_GLS	neg_KRT20	neg_RPL32	neg_TFDP1	unattached	pos_DHX32	pos_GLS	pos_KRT20	pos_RPL32	pos_TFDP1
AI018242	Hs.278815 - OTUB2 C14orf137|FLJ21916|MGC3102|OTB2|OTU2 OTU domain, ubiquitin aldehyde binding 2	0	GLS	-1	19.6134	1	-1.01377e-05	1	-5.44554	-9.67816	-1.01383e-05	-8.82548	-8.82548	-4.63188	-19.6134	-50.829	-76.4675	-46.3616	-46.3616	-61.1954
AA460530	Hs.172176 - LGR5 FEX|GPR49|GPR67|GRP49|HG38|MGC117008 leucine-rich repeat-containing G protein-coupled receptor 5	0.021	GLS	-1	15.3902	2	-0.0118562	50	-7.04072	-7.6512	-0.0118562	-8.07272	-8.07272	-1.56975	-15.402	-44.4333	-68.033	-38.6917	-38.6917	-55.8348
AA677287	Hs.491143 - FGL1 HFREP1|HP-041|LFIRE1|MGC12455 fibrinogen-like 1	0	TFDP1	-1	9.28583	3	-0.00192908	15	-5.52992	-4.88094	-2.37398	-3.7187	-3.7187	-0.00201209	-9.28784	-34.9752	-53.4425	-30.8173	-30.8173	-45.1742
N63366	Hs.22857 - CHORDC1 CHP1 cysteine and histidine-rich domain (CHORD)-containing 1	0	GLS	1	8.16175	4	-0.0329859	86	-7.01082	-31.9044	-53.5972	-26.8006	-26.8006	-41.8541	-8.19474	-5.76547	-0.0329871	-5.5492	-5.5492	-1.13587
AA022684	Hs.124673 - C18orf4 - chromosome 18 open reading frame 4	0	TFDP1	-1	6.98493	5	-0.124243	140	-6.57057	-3.80922	-0.615708	-2.29186	-2.29186	-0.126467	-7.11139	-31.694	-50.8478	-27.8912	-27.8912	-40.6969
H16761	Hs.470608 - SLC25A12 ARALAR|ARALAR1 solute carrier family 25 (mitochondrial carrier, Aralar), member 12	0	TFDP1	-1	6.47352	6	-0.0443471	90	-6.34213	-3.14926	-1.85273	-1.1247	-1.1247	-0.0782252	-6.55175	-31.2347	-48.4915	-27.9391	-27.9391	-39.6258
AA490777	Hs.133892 - TPM1 HTM-alpha|TMSA|TPM1-alpha|TPM1-kappa tropomyosin 1 (alpha)	0	KRT20	-1	5.62968	7	-0.0264859	81	-5.17568	-1.52192	-10.281	-0.314475	-0.314475	-3.37981	-5.94416	-31.6468	-38.848	-27.5342	-27.5342	-35.109
R26163	Hs.550874 - none	0.294	TFDP1	-1	5.05243	8	-0.000917233	7	-6.72457	-3.49505	-3.66435	-2.8041	-2.8041	-0.00160345	-5.05403	-27.8935	-43.6845	-23.2643	-23.2643	-36.707
AA412403	Hs.490715 - RNF32 FKSG33|HSD15 ring finger protein 32	0	GLS	1	4.93048	9	-0.117482	136	-7.55595	-27.1135	-47.2194	-22.7565	-22.7565	-36.0704	-5.04819	-4.26333	-0.117704	-3.30015	-3.30015	-0.626471
R82317	Hs.167700 - SMAD5 DKFZp781C1895|DKFZp781O1323|Dwfc|JV5-1|MADH5 SMAD, mothers against DPP homolog 5 (Drosophila)	0	TFDP1	-1	4.85031	10	-0.023317	76	-6.88459	-3.23842	-1.43642	-1.84351	-1.84351	-0.0295948	-4.8799	-27.8018	-45.5641	-23.8766	-23.8766	-36.3307
AA953747	Hs.496622 - PLS3 T-PLASTIN plastin 3 (T isoform)	0	TFDP1	-1	4.78864	11	-0.0454407	92	-7.0274	-2.32635	-1.43465	-1.2787	-1.2787	-0.0689312	-4.85758	-28.6692	-45.5213	-24.3968	-24.3968	-36.2468
AA719156	Hs.120365 - TSP50 - testes-specific protease 50	0	TFDP1	1	4.74754	12	-0.1384	145	-6.51755	-28.3002	-45.0043	-25.255	-25.255	-36.3357	-4.9876	-2.95543	-2.21168	-0.680501	-0.680501	-0.240059
AA863470	Hs.85603 - DRCTNNB1A - down-regulated by Ctnnb1, a	0	KRT20	-1	4.36711	13	-0.0202636	70	-6.24097	-2.09527	-10.8539	-0.311289	-0.311289	-1.81547	-4.6784	-28.5419	-35.7436	-25.0058	-25.0058	-34.1419
H77826	H77826 - none	0	KRT20	1	4.35274	14	-0.0890417	128	-5.68964	-29.674	-40.1101	-25.0136	-25.0136	-33.5904	-4.70058	-1.00756	-6.53182	-0.347837	-0.347837	-2.41127
R38133	R38133 - none	0	KRT20	-1	4.20734	15	-0.00919904	45	-5.47316	-3.19985	-7.10335	-0.305667	-0.305667	-2.00179	-4.51301	-27.1066	-39.1634	-24.6807	-24.6807	-33.6248
N62638	Hs.292925 - KIAA1212 APE|DKFZp686D0630|GIV|GRDN|HkRP1 KIAA1212	0	TFDP1	-1	4.07457	16	-0.0447149	91	-6.67555	-4.40059	-8.40891	-1.05024	-1.05024	-0.0852655	-4.15984	-25.1995	-37.1515	-23.2298	-23.2298	-34.8349
R00276	Hs.479214 - CD38 T10 CD38 antigen (p45)	0	TFDP1	-1	3.61805	17	-0.00331215	21	-6.62115	-4.78738	-6.86806	-2.12366	-2.12366	-0.00669515	-3.62475	-23.7425	-37.6222	-21.0862	-21.0862	-33.8433
AA775270	Hs.515687 - none	0	KRT20	-1	3.48516	18	-0.151637	148	-6.41021	-2.12426	-4.35582	-0.383492	-0.383492	-0.781866	-3.86865	-26.8935	-40.6222	-23.3141	-23.3141	-33.556
AI002036	Hs.385913 - ANP32E LANP-L|LANPL|MGC5350 acidic (leucine-rich) nuclear phosphoprotein 32 family, member E	0	TFDP1	-1	3.48268	19	-0.153377	149	-7.93554	-1.51569	-0.767234	-1.13056	-1.13056	-0.186883	-3.66956	-27.1039	-43.8126	-22.1689	-22.1689	-33.7528
N26026	Hs.533862 - SIP1 GEMIN2|ZEB2 survival of motor neuron protein interacting protein 1	0	TFDP1	-1	3.31505	20	-0.242302	175	-6.9611	-1.97508	-2.5053	-0.537813	-0.537813	-0.391078	-3.70612	-26.7176	-42.1477	-22.8348	-22.8348	-33.6217
AA488676	Hs.201641 - BASP1 CAP-23|CAP23|MGC8555|NAP-22|NAP22 brain abundant, membrane attached signal protein 1	0	TFDP1	-1	3.30214	21	-0.181188	158	-6.4783	-2.20119	-4.54917	-0.6028	-0.6028	-0.306023	-3.60816	-26.2956	-39.9079	-22.5738	-22.5738	-33.5108
AA425947	Hs.292156 - DKK3 REIC dickkopf homolog 3 (Xenopus laevis)	0.274	TFDP1	-1	3.19352	22	-0.00323461	20	-7.37609	-6.56263	-3.76719	-2.14321	-2.14321	-0.00664493	-3.20017	-21.1181	-39.8739	-20.2175	-20.2175	-32.9942
AA099748	AA099748 - none	0	TFDP1	1	2.97641	23	-0.0834449	126	-7.70145	-24.8403	-42.4025	-20.9501	-20.9501	-32.6662	-3.0893	-2.61868	-1.0168	-1.18884	-1.18884	-0.11289
T71648	T71648 - none	0	KRT20	1	2.93419	24	-0.131104	141	-6.74403	-25.6349	-40.682	-22.2004	-22.2004	-32.3693	-3.30592	-2.25734	-3.17054	-0.371726	-0.371726	-0.843072
AA127093	Hs.3352 - HDAC2 RPD3|YAF1 histone deacetylase 2	0	TFDP1	-1	2.86433	25	-0.287112	183	-7.20619	-1.94339	-2.04756	-0.505651	-0.505651	-0.449918	-3.31424	-25.9655	-41.8217	-22.0832	-22.0832	-32.7791
AA046430	Hs.468675 - PDPN GP36|GP40|Gp38|HT1A-1|OTS8|PA2.26|T1A|T1A-2 podoplanin	0	TFDP1	-1	2.77537	26	-0.161049	155	-7.28566	-1.62442	-2.27195	-0.66934	-0.66934	-0.266196	-3.04156	-25.7391	-41.0519	-21.3741	-21.3741	-32.4175
AA702706	Hs.150276 - CYP3A5P2 cytochrome P450, subfamily IIIA, polypeptide 5 pseudogene 2|cytochrome P450, subfamily IIIA, pseudogene 2 cytochrome P450, family 3, subfamily A, polypeptide 5 pseudogene 2	0	KRT20	1	2.75553	27	-0.234089	174	-6.71517	-25.74	-39.6961	-21.9053	-21.9053	-32.3789	-3.18947	-1.91935	-3.92364	-0.43394	-0.43394	-0.600613
H15396	Hs.107510 - PPAPDC2 FLJ46512|FLJ90191|MGC15483|bA6J24.6 phosphatidic acid phosphatase type 2 domain containing 2	0.636	KRT20	1	2.60304	28	-0.000603627	6	-5.77176	-23.2526	-35.5719	-21.4683	-21.4683	-29.1497	-2.90492	-3.83762	-7.47871	-0.301873	-0.301873	-3.26065
R06862	R06862 - none	0	TFDP1	1	2.59231	29	-0.195982	162	-7.65872	-26.0954	-40.7337	-20.9521	-20.9521	-32.0659	-2.87308	-0.931231	-2.25319	-0.754428	-0.754428	-0.280774
N45221	Hs.397465 - HIPK2 PRO0593 homeodomain interacting protein kinase 2	0	TFDP1	-1	2.51117	30	-0.142709	147	-7.25892	-2.08545	-2.35159	-0.680863	-0.680863	-0.245229	-2.7564	-24.7078	-40.402	-20.7923	-20.7923	-31.8681
AA885851	Hs.556090 - RP11-327P2.4 FLJ37307|OTTHUMP00000040882 hypothetical protein FLJ37307	0.095	GLS	-1	2.50442	31	-0.111149	133	-8.50609	-2.31689	-0.123392	-1.59446	-1.59446	-0.72293	-2.62781	-24.2192	-42.373	-19.6215	-19.6215	-31.1332
R38613	Hs.197962 - none	0	TFDP1	-1	2.4617	32	-0.274435	181	-7.25719	-2.67022	-1.93822	-0.509637	-0.509637	-0.435934	-2.89763	-24.4055	-41.0978	-21.246	-21.246	-31.9599
AA707686	Hs.570072 - none	0	KRT20	1	2.28167	33	-0.011832	49	-6.88656	-22.8157	-38.9191	-20.8318	-20.8318	-29.8955	-2.58978	-3.64433	-3.50119	-0.308105	-0.308105	-1.88459
W23757	Hs.463032 - KRT13 CK13|K13|MGC3781 keratin 13	0	TFDP1	1	2.13686	34	-0.134326	142	-6.93393	-22.4973	-36.9878	-20.0312	-20.0312	-31.1127	-2.37534	-3.53386	-5.0036	-0.679833	-0.679833	-0.238475
AA114872	Hs.567229 - ACO1 IREB1|IREBP|IRP1 aconitase 1, soluble	0	KRT20	-1	2.08713	35	-0.0164351	64	-6.37305	-2.09052	-5.18706	-0.311065	-0.311065	-1.96986	-2.3982	-23.9863	-36.8501	-20.4457	-20.4457	-29.4271
R63543	Hs.448588 - NGFRAP1 BEX3|Bex|DXS6984E|HGR74|NADE nerve growth factor receptor (TNFRSF16) associated protein 1	0	KRT20	-1	2.04532	36	-0.00145502	11	-5.97783	-3.09796	-9.8662	-0.303707	-0.303707	-3.06069	-2.34903	-22.8805	-32.0726	-20.3547	-20.3547	-28.2379
R17758	R17758 - none	0	KRT20	-1	1.98411	37	-0.0752551	124	-6.85623	-2.52232	-3.5513	-0.342338	-0.342338	-1.08233	-2.32645	-23.411	-38.3423	-20.2709	-20.2709	-30.1711
AA702768	Hs.528327 - CAPN12 MGC20576 calpain 12	0	KRT20	1	1.85774	38	-0.0184453	69	-6.3769	-22.8263	-35.5066	-19.9891	-19.9891	-29.2324	-2.17103	-2.79614	-6.07623	-0.31329	-0.31329	-1.71019
N47333	Hs.91662 - KIAA0888 - KIAA0888 protein	0	TFDP1	-1	1.85511	39	-0.122694	139	-7.19054	-4.8487	-4.2652	-0.708198	-0.708198	-0.221874	-2.07698	-20.5857	-37.1295	-19.4061	-19.4061	-30.5326
N77365	N77365 - none	0.706	DHX32	1	1.75402	40	-0.299136	184	-9.60422	-25.107	-40.7646	-18.6521	-18.6521	-30.0502	-2.07254	-0.318529	-0.62123	-1.45335	-1.45335	-0.695377
AA041396	Hs.54673 - TNFSF12-TNFSF13 TWE-PRIL tumor necrosis factor (ligand) superfamily, member 12-member 13	0.184	TFDP1	1	1.73378	41	-0.121044	137	-7.87065	-23.1694	-39.2876	-19.0877	-19.0877	-30.2781	-1.94374	-1.9985	-1.84065	-0.760087	-0.760087	-0.209955
AA621192	Hs.112949 - C1orf34 DEME-6|KIAA0452 chromosome 1 open reading frame 34	0	KRT20	1	1.681	42	-0.0398969	89	-6.56452	-22.7858	-35.734	-19.6481	-19.6481	-29.2408	-2.00674	-2.5081	-5.52026	-0.325734	-0.325734	-1.37323
T97493	Hs.111903 - FCGRT FCRN Fc fragment of IgG, receptor, transporter, alpha	0	KRT20	-1	1.67257	43	-0.0455355	93	-7.18325	-1.95184	-3.06383	-0.328746	-0.328746	-1.39992	-2.00132	-23.3312	-38.1796	-19.6342	-19.6342	-29.2033
W73473	Hs.473163 - BMP7 OP-1 bone morphogenetic protein 7 (osteogenic protein 1)	0	DHX32	-1	1.64044	44	-0.0726667	122	-6.94036	-0.141839	-7.76887	-0.883626	-0.883626	-3.18222	-1.78228	-24.7031	-33.0364	-18.6413	-18.6413	-26.9829
AA968436	Hs.127861 - none	0.093	KRT20	1	1.55614	45	-0.0532821	103	-7.85144	-22.677	-39.6295	-19.4067	-19.4067	-28.5789	-1.89026	-2.38396	-1.39174	-0.334115	-0.334115	-1.80212
AA427528	Hs.407694 - ZNF350 ZBRK1|ZFQR zinc finger protein 350	0	KRT20	1	1.53815	46	-0.00670528	35	-7.13774	-22.6466	-37.4976	-19.3472	-19.3472	-27.7104	-1.84875	-2.33129	-3.44069	-0.310592	-0.310592	-2.58767
AI005275	Hs.2442 - ADAM9 KIAA0021|MCMP|MDC9|Mltng ADAM metallopeptidase domain 9 (meltrin gamma)	0	TFDP1	1	1.53124	47	-0.198067	164	-8.02546	-22.8307	-39.6877	-18.9831	-18.9831	-29.9752	-1.84343	-2.13664	-1.2399	-0.664057	-0.664057	-0.312188
H02848	Hs.89640 - TEK CD202B|TIE-2|TIE2|VMCM|VMCM1 TEK tyrosine kinase, endothelial (venous malformations, multiple cutaneous and mucosal)	0.083	KRT20	-1	1.44165	48	-0.161004	154	-8.20795	-0.906623	-1.52956	-0.395319	-0.395319	-1.56748	-1.83697	-24.0478	-39.3851	-19.2389	-19.2389	-28.707
H02328	H02328 - none	0	KRT20	1	1.19512	49	-0.00170025	13	-6.25109	-20.6808	-33.1481	-18.6661	-18.6661	-26.8412	-1.51061	-3.62089	-7.11391	-0.315494	-0.315494	-2.78052
H51549	Hs.21899 - SLC35A2 UGALT|UGAT|UGT|UGT1|UGT2|UGTL solute carrier family 35 (UDP-galactose transporter), member A2	0	KRT20	-1	1.18996	50	-0.113296	135	-7.7301	-2.41734	-1.99201	-0.373397	-0.373397	-0.950216	-1.56335	-21.9898	-38.3755	-18.7136	-18.7136	-28.777
H96654	Hs.533287 - WBP5 - WW domain binding protein 5	0	KRT20	-1	1.17225	51	-0.218354	171	-7.49399	-2.41398	-2.5784	-0.43466	-0.43466	-0.631448	-1.60691	-22.0803	-37.8762	-18.7395	-18.7395	-29.1829
AA418546	Hs.399891 - CD109 CPAMD7|DKFZp762L1111|FLJ38569|RP11-525G3.1 CD109 antigen (Gov platelet alloantigens)	0.564	KRT20	-1	1.14645	52	-0.00533511	29	-6.39914	-2.23287	-11.7704	-0.318843	-0.318843	-4.08528	-1.46529	-21.9781	-28.4009	-18.5721	-18.5721	-25.4458
H87940	Hs.567623 - C6orf168 MGC2817|dJ273F20 chromosome 6 open reading frame 168	0.532	KRT20	1	1.04378	53	-0.0334819	87	-7.2097	-22.0301	-36.2046	-18.3845	-18.3845	-27.7928	-1.38035	-2.011	-3.79688	-0.336571	-0.336571	-1.56841
AI016360	Hs.479226 - TCTEX1D1 FLJ40873|MGC125768|RP11-266I14.2 Tctex1 domain containing 1	0	TFDP1	1	1.03483	54	-0.203132	165	-8.51519	-22.9138	-38.2109	-17.9268	-17.9268	-28.9861	-1.35074	-1.06811	-1.73131	-0.734958	-0.734958	-0.315902
N74679	Hs.534468 - APOM G3a|HSPC336|MGC22400|NG20 apolipoprotein M	0.518	KRT20	-1	1.01947	55	-0.00973188	46	-6.36155	-2.00946	-9.72598	-0.325983	-0.325983	-3.03923	-1.34545	-21.9619	-30.2057	-18.3252	-18.3252	-26.2522
AA425401	Hs.508514 - STK24 MST-3|MST3|MST3B|STK3 serine/threonine kinase 24 (STE20 homolog, yeast)	0	KRT20	1	0.970133	56	-0.0706538	119	-7.01398	-21.0352	-35.5126	-18.2592	-18.2592	-28.1393	-1.32879	-2.90285	-4.38569	-0.358656	-0.358656	-1.11881
AA187933	Hs.477921 - WWTR1 DKFZP586I1419|TAZ WW domain containing transcription regulator 1	0.968	GLS	1	0.915403	57	-0.000228596	2	-10.3034	-17.305	-39.1216	-12.8242	-12.8242	-25.1936	-0.965412	-5.90621	-0.0500091	-5.0669	-5.0669	-3.33779
AA126958	Hs.190622 - DDX58 DKFZp686N19181|FLJ13599|RIG-I DEAD (Asp-Glu-Ala-Asp) box polypeptide 58	0	KRT20	1	0.890069	58	-0.0870366	127	-7.35574	-22.7763	-34.7838	-18.1117	-18.1117	-25.6519	-1.26127	-1.02664	-4.97954	-0.371199	-0.371199	-3.47114
AA069414	Hs.514227 - GFAP FLJ45472 glial fibrillary acidic protein	0	KRT20	1	0.871025	59	-0.185986	160	-7.56925	-22.0308	-36.8959	-18.1287	-18.1287	-28.4621	-1.2974	-1.84438	-2.93961	-0.426372	-0.426372	-0.733256
R26396	Hs.390616 - TSPAN31 SAS tetraspanin 31	0.586	TFDP1	1	0.847684	60	-0.271597	180	-7.59287	-21.546	-37.0579	-18.0425	-18.0425	-28.7526	-1.3044	-2.34321	-2.79163	-0.526613	-0.526613	-0.456713
AA456585	Hs.235069 - RECQL RECQL1|RecQ1 RecQ protein-like (DNA helicase Q1-like)	0.167	TFDP1	1	0.834981	61	-0.14208	146	-8.00772	-21.7645	-36.897	-17.4451	-17.4451	-28.5448	-1.10924	-1.73439	-2.56226	-0.733682	-0.733682	-0.274258
AA406566	Hs.468688 - C10orf137 EDRF1|MGC125705|RP11-383C5.6 chromosome 10 open reading frame 137	0.537	KRT20	-1	0.796891	62	-0.0262765	80	-7.24281	-1.59089	-4.3498	-0.346744	-0.346744	-2.62449	-1.14364	-21.9768	-35.1782	-17.9008	-17.9008	-26.2633
AA700128	Hs.168677 - none	0	KRT20	-1	0.79459	63	-0.00598374	33	-6.51922	-2.63801	-6.91131	-0.337329	-0.337329	-2.38945	-1.13192	-20.9063	-32.5933	-17.8868	-17.8868	-26.4749
AA608923	AA608923 - none	0.227	KRT20	-1	0.786487	64	-0.343044	185	-8.624	-1.74875	-0.612192	-0.527198	-0.527198	-1.02089	-1.31369	-22.159	-39.2559	-18.0605	-18.0605	-28.207
W51760	Hs.284244 - FGF2 BFGF|FGFB|HBGH-2 fibroblast growth factor 2 (basic)	0.533	KRT20	-1	0.778331	65	-0.0948299	130	-7.7575	-2.14261	-2.60605	-0.38213	-0.38213	-1.03833	-1.16046	-21.4587	-36.9556	-17.8991	-17.8991	-27.8831
N71709	Hs.42785 - ACN9 DC11 ACN9 homolog (S. cerevisiae)	0.542	KRT20	-1	0.750304	66	-0.00250176	19	-6.43813	-2.83427	-7.68832	-0.339149	-0.339149	-2.92769	-1.08945	-20.6251	-31.7313	-17.8001	-17.8001	-25.8518
R25818	Hs.2533 - ALDH9A1 ALDH4|ALDH7|ALDH9|E3|TMABADH aldehyde dehydrogenase 9 family, member A1	0	TFDP1	-1	0.748528	67	-0.210472	167	-7.66971	-2.0851	-3.18716	-0.601206	-0.601206	-0.38098	-1.12951	-21.4543	-36.3126	-17.6181	-17.6181	-28.4786
AA776749	Hs.567557 - C1orf114 FLJ25846|RP1-206D15.2 chromosome 1 open reading frame 114	0.505	KRT20	1	0.695725	68	-0.0156068	62	-7.38306	-20.408	-35.8197	-17.7016	-17.7016	-26.8665	-1.0456	-2.96363	-3.51222	-0.349877	-0.349877	-1.82525
H00670	Hs.547947 - none	0	KRT20	-1	0.649701	69	-0.230009	173	-8.4521	-1.84622	-0.973715	-0.465726	-0.465726	-0.92643	-1.11543	-21.6651	-38.4979	-17.7254	-17.7254	-27.905
N75967	Hs.498187 - LOC149448 - hypothetical protein LOC149448	0.148	TFDP1	-1	0.49354	70	-0.216859	169	-7.61091	-2.51965	-3.67588	-0.610638	-0.610638	-0.416273	-0.909813	-20.5804	-35.3845	-17.1693	-17.1693	-28.0039
AI362226	Hs.370267 - TNKS PARP-5a|PARP5A|PARPL|TIN1|TINF1|TNKS1 tankyrase, TRF1-interacting ankyrin-related ADP-ribose polymerase	0.506	KRT20	-1	0.492622	71	-0.0296433	83	-7.18273	-1.69654	-4.73917	-0.378813	-0.378813	-2.02699	-0.871435	-21.3268	-34.2445	-17.3244	-17.3244	-26.3164
AA682834	Hs.190622 - DDX58 DKFZp686N19181|FLJ13599|RIG-I DEAD (Asp-Glu-Ala-Asp) box polypeptide 58	0.474	KRT20	1	0.464379	72	-0.00978022	47	-6.9065	-20.608	-33.4906	-17.2631	-17.2631	-25.9889	-0.838399	-2.34922	-5.42693	-0.374021	-0.374021	-2.28842
AA973492	Hs.430742 - PFTK1 KIAA0834|PFTAIRE1 PFTAIRE protein kinase 1	0.841	TFDP1	-1	0.452302	73	-0.0155477	61	-8.33738	-3.43303	-2.95457	-1.6176	-1.6176	-0.153427	-0.605729	-19.0589	-35.4976	-15.5542	-15.5542	-27.6586
N54401	Hs.485938 - RRAGD DKFZP761H171|RAGD|bA11D8.2.1 Ras-related GTP binding D	0	KRT20	-1	0.429302	74	-0.196375	163	-7.28516	-2.54368	-4.66444	-0.468916	-0.468916	-0.718224	-0.898218	-20.5332	-34.3727	-17.2878	-17.2878	-27.6787
AA456007	Hs.439480 - RBM5 G15|H37|LUCA15|RMB5 RNA binding motif protein 5	0.493	KRT20	-1	0.365777	75	-0.00736849	38	-7.55089	-2.7159	-3.36318	-0.388786	-0.388786	-2.33409	-0.754564	-20.0737	-35.3867	-17.0807	-17.0807	-25.7756
AA776810	Hs.357663 - ZNF610 DKFZp547A1010|FLJ36040|MGC102679 zinc finger protein 610	0.521	KRT20	1	0.338969	76	-0.0303666	85	-7.42013	-19.8709	-34.9306	-17.0415	-17.0415	-26.5192	-0.742192	-2.89395	-3.79457	-0.403223	-0.403223	-1.56571
AA427472	Hs.463074 - ATP6V0A1 ATP6N1|ATP6N1A|DKFZp781J1951|Stv1|VPP1|Vph1|a1 ATPase, H+ transporting, lysosomal V0 subunit A1	0.484	KRT20	1	0.287065	77	-0.0067417	36	-6.87909	-19.7017	-33.0566	-16.9379	-16.9379	-25.6874	-0.690526	-2.95976	-5.56519	-0.403461	-0.403461	-2.29423
AA878193	AA878193 - none	0.533	KRT20	-1	0.248348	78	-0.250282	177	-8.15866	-2.67514	-1.85511	-0.524256	-0.524256	-0.663506	-0.772604	-20.1505	-36.9308	-16.9813	-16.9813	-27.4822
W93717	Hs.77695 - DLG7 DLG1|HURP|KIAA0008 discs, large homolog 7 (Drosophila)	0.839	DHX32	-1	0.223675	79	-0.00196085	17	-8.10892	-0.205889	-11.0883	-2.55025	-2.55025	-7.48431	-0.429565	-21.9337	-27.0116	-14.2692	-14.2692	-19.9754
AA707084	Hs.307962 - LOC123688 - similar to RIKEN cDNA C630028N24 gene	0.457	KRT20	1	0.21495	80	-0.0616155	108	-7.48927	-19.4197	-34.9832	-16.8315	-16.8315	-26.6473	-0.65618	-3.17306	-3.56996	-0.44123	-0.44123	-1.26562
AA663730	Hs.368986 - LOC400047 - hypothetical LOC400047	0	KRT20	-1	0.206201	81	-0.0508897	100	-7.08084	-2.95483	-5.20349	-0.438753	-0.438753	-1.35505	-0.644954	-19.6155	-33.3272	-16.8115	-16.8115	-26.5354
T52652	Hs.182314 - none	0.151	TFDP1	-1	0.184006	82	-0.244368	176	-8.09942	-2.37851	-2.15424	-0.638059	-0.638059	-0.495589	-0.679595	-20.2611	-36.4457	-16.6815	-16.6815	-27.4641
R53455	Hs.233389 - CPVL HVLP|MGC10029 carboxypeptidase, vitellogenic-like	0.629	KRT20	-1	0.150826	83	-0.167451	157	-7.5719	-0.874203	-6.69335	-0.502024	-0.502024	-1.83921	-0.65285	-21.7119	-31.8531	-16.764	-16.764	-26.067
H75599	Hs.510078 - SGK SGK1 serum/glucocorticoid regulated kinase	0.76	TFDP1	1	0.130796	84	-0.137282	143	-8.12445	-19.0591	-36.1511	-16.1606	-16.1606	-27.2538	-0.522453	-3.26622	-2.13456	-0.844666	-0.844666	-0.391656
AA055968	Hs.349470 - SNCG BCSG1|SR synuclein, gamma (breast cancer-specific protein 1)	0.814	TFDP1	1	0.11362	85	-0.016287	63	-8.38198	-17.6742	-34.8756	-15.0188	-15.0188	-27.0937	-0.379562	-4.36535	-3.12425	-1.7007	-1.7007	-0.265941
AA707217	Hs.555985 - NARG1 Ga19|NAT1|NATH|TBDN100 NMDA receptor regulated 1	0.486	KRT20	1	0.10384	86	-0.0227601	73	-7.28034	-20.202	-33.944	-16.6215	-16.6215	-25.8117	-0.557333	-2.19306	-4.41138	-0.453493	-0.453493	-1.90352
AA885311	Hs.420483 - BCHE CHE1|E1 butyrylcholinesterase	0.504	KRT20	-1	0.0538656	87	-0.00598133	32	-6.42449	-2.31999	-13.666	-0.461982	-0.461982	-6.78027	-0.515847	-19.9921	-24.6065	-16.53	-16.53	-20.852
H81938	Hs.9997 - KIAA0256 - KIAA0256 gene product	0.471	KRT20	-1	-0.00925785	88	-0.0130756	53	-7.16281	-3.20159	-4.94371	-0.4846	-0.4846	-2.02805	-0.475343	-19.0295	-33.2477	-16.4264	-16.4264	-25.5232
AA676636	Hs.26837 - TRIM33 PTC7|RFG7|TF1G|TIF1G|TIF1GAMMA|TIFGAMMA tripartite motif-containing 33	0.509	KRT20	-1	-0.0383409	89	-0.00512046	28	-6.83966	-2.63373	-6.16839	-0.491944	-0.491944	-2.82512	-0.453603	-19.5539	-31.9796	-16.3756	-16.3756	-24.6826
AA625789	Hs.410092 - KIAA0652 - KIAA0652	0.496	KRT20	1	-0.0678308	90	-0.0176377	66	-7.1321	-18.3569	-32.7111	-16.3312	-16.3312	-25.5835	-0.438741	-3.80102	-5.40713	-0.506572	-0.506572	-1.89455
AA137072	Hs.408456 - PTPRS PTPSIGMA protein tyrosine phosphatase, receptor type, S	0.491	KRT20	-1	-0.0764706	91	-0.000535875	5	-6.57153	-3.44791	-11.4687	-0.504303	-0.504303	-4.52205	-0.427833	-18.6882	-26.6277	-16.3117	-16.3117	-22.9342
H17055	Hs.407643 - PCDH9 - protocadherin 9	0.767	KRT20	-1	-0.183539	92	-0.286567	182	-8.28736	-0.69762	-3.1606	-0.649378	-0.649378	-2.08654	-0.465838	-21.5145	-35.0118	-16.2426	-16.2426	-25.4457
N52938	Hs.59486 - HSDL2 C9orf99|MGC10940 hydroxysteroid dehydrogenase like 2	0.479	KRT20	-1	-0.192477	93	-0.0289204	82	-7.2795	-3.07726	-4.96586	-0.559492	-0.559492	-1.74137	-0.367015	-18.9372	-33.0089	-16.1349	-16.1349	-25.5932
T97992	T97992 - none	0.462	KRT20	1	-0.215994	94	-0.0685157	116	-8.05857	-20.5819	-34.8927	-16.1099	-16.1099	-25.1621	-0.365528	-1.42958	-3.07914	-0.581522	-0.581522	-2.16954
AA705657	Hs.159971 - DERL3 C22orf14|IZP6|MGC71803 Der1-like domain family, member 3	0.453	KRT20	-1	-0.269248	95	-0.00433844	25	-6.65912	-2.80466	-7.24526	-0.587588	-0.587588	-2.98845	-0.31834	-19.1124	-30.6322	-16.0094	-16.0094	-24.2488
AA181207	Hs.525389 - RHOJ ARHJ|FLJ14445|MGC34777|RASL7B|TC10B|TCL ras homolog gene family, member J	0.755	KRT20	-1	-0.282957	96	-0.0592853	106	-8.03504	-1.65867	-2.91448	-0.609033	-0.609033	-1.89205	-0.326076	-20.2739	-34.9784	-16.0034	-16.0034	-25.3606
AA932955	Hs.37617 - MYO1G HA-2 myosin IG	0.678	TFDP1	1	-0.324087	97	-0.0485135	97	-8.19538	-18.5707	-34.6863	-14.8845	-14.8845	-26.476	-0.199543	-3.10879	-2.9535	-1.47492	-1.47492	-0.52363
T65992	T65992 - none	0.473	KRT20	-1	-0.340956	98	-0.0391516	88	-7.87052	-2.41558	-3.08094	-0.632145	-0.632145	-1.76107	-0.29119	-19.4472	-34.7422	-15.9106	-15.9106	-25.4218
R92811	Hs.498589 - none	0.891	KRT20	-1	-0.403732	99	-0.255466	178	-8.98637	-1.30091	-1.19969	-0.727083	-0.727083	-1.43219	-0.323351	-20.6262	-36.6878	-15.8799	-15.8799	-25.815
H10779	Hs.435974 - MTHFD1 MTHFC|MTHFD methylenetetrahydrofolate dehydrogenase (NADP+ dependent) 1, methenyltetrahydrofolate cyclohydrolase, formyltetrahydrofolate synthetase	0.771	KRT20	-1	-0.495115	100	-0.0223423	71	-7.25517	-2.49798	-5.03086	-0.714304	-0.714304	-2.15455	-0.21919	-19.2208	-32.6483	-15.6844	-15.6844	-24.8844
AA677461	Hs.469690 - TMEM87B FLJ14681 transmembrane protein 87B	0.781	KRT20	1	-0.508299	101	-0.0073	37	-6.59842	-19.1929	-29.7509	-15.6631	-15.6631	-23.1741	-0.211052	-2.50962	-7.91196	-0.719351	-0.719351	-3.84858
N70072	N70072 - none	0.752	KRT20	-1	-0.516472	102	-0.0660693	112	-7.32349	-2.85956	-5.18291	-0.736303	-0.736303	-1.5411	-0.219831	-18.8605	-32.4975	-15.6637	-15.6637	-25.4991
T96083	Hs.99528 - RAB31 Rab22B RAB31, member RAS oncogene family	0.566	KRT20	-1	-0.543875	103	-0.00211212	18	-6.84777	-3.05353	-14.1052	-0.740625	-0.740625	-5.73683	-0.19675	-18.6204	-23.529	-15.6132	-15.6132	-21.2572
AA504120	Hs.99743 - none	0.794	DHX32	1	-0.640845	104	-0.227332	172	-8.18096	-20.8271	-33.4375	-15.3355	-15.3355	-24.2815	-0.18751	-0.828355	-4.17831	-0.999842	-0.999842	-2.69409
H92235	Hs.470679 - SCRN3 FLJ23142|SES3 secernin 3	0.748	KRT20	1	-0.688594	105	-0.0132151	54	-7.58429	-19.0613	-33.4341	-15.4228	-15.4228	-24.0427	-0.151063	-2.52127	-4.10878	-0.839658	-0.839658	-2.85997
T82819	T82819 - none	0.549	KRT20	1	-0.701771	106	-0.0685133	115	-7.41807	-17.7941	-33.0011	-15.4143	-15.4143	-25.2838	-0.155756	-3.79784	-4.55117	-0.857528	-0.857528	-1.62827
N81025	Hs.433075 - AASS LKR/SDH|LKRSDH|LORSDH aminoadipate-semialdehyde synthase	0.768	KRT20	-1	-0.775515	107	-0.00099843	9	-6.21374	-3.54167	-11.8686	-0.90124	-0.90124	-5.78735	-0.125725	-17.9902	-25.6236	-15.3105	-15.3105	-21.0646
R89290	Hs.446678 - NCOA2 GRIP1|NCoA-2|TIF2 nuclear receptor coactivator 2	0.919	KRT20	-1	-0.781107	108	-0.165871	156	-7.99879	-1.59435	-3.74765	-0.92973	-0.92973	-1.5368	-0.148623	-19.9833	-33.7903	-15.3278	-15.3278	-25.361
R68765	R68765 - none	0.777	KRT20	-1	-0.824517	109	-0.0463015	94	-7.68401	-2.96426	-3.7334	-0.943916	-0.943916	-1.93815	-0.119398	-18.555	-33.7462	-15.2552	-15.2552	-24.9012
AA054504	Hs.201390 - WDR45L WIPI-3|WIPI3 WDR45-like	0.944	KRT20	-1	-0.848089	110	-0.157261	151	-8.66995	-3.27902	-1.51568	-0.977025	-0.977025	-1.82453	-0.128936	-18.2593	-35.9829	-15.2412	-15.2412	-25.0339
AI016234	Hs.203514 - TBC1D20 C20orf140|FLJ45119 TBC1 domain family, member 20	0.981	KRT20	-1	-0.848507	111	-0.213572	168	-8.40184	-1.44499	-2.8981	-0.98634	-0.98634	-1.5468	-0.137833	-20.1111	-34.6183	-15.2496	-15.2496	-25.3294
AA171606	Hs.289347 - DHRS3 Rsdr1|SDR1|retSDR1 dehydrogenase/reductase (SDR family) member 3	0.498	KRT20	1	-0.917694	112	-0.0181237	68	-6.85952	-18.9814	-29.8623	-15.1385	-15.1385	-23.7466	-0.095826	-2.49073	-7.57015	-1.01352	-1.01352	-3.04563
AA705431	Hs.119897 - LRRC27 - leucine rich repeat containing 27	0.905	KRT20	-1	-0.933944	113	-0.205431	166	-7.86134	-2.44821	-3.6422	-1.04898	-1.04898	-1.29893	-0.115036	-19.0623	-33.8286	-15.1414	-15.1414	-25.5317
AA872296	Hs.151787 - EFTUD2 KIAA0031|Snrp116|U5-116KD elongation factor Tu GTP binding domain containing 2	0.784	TFDP1	1	-0.971017	114	-0.00761201	39	-8.13189	-16.4125	-33.0627	-13.2655	-13.2655	-25.6751	-0.0455615	-4.959	-4.26917	-2.78591	-2.78591	-1.01658
AA703480	Hs.118166 - MGC24039 DKFZp686P1174|FLJ43333 hypothetical protein MGC24039	0.771	KRT20	1	-0.989565	115	-0.070544	118	-7.92652	-19.3855	-33.9429	-15.0582	-15.0582	-24.5476	-0.0874015	-2.0697	-3.47269	-1.07697	-1.07697	-2.22778
H53841	H53841 - none	0.762	KRT20	-1	-1.03339	116	-0.15379	150	-7.68825	-3.01141	-4.18315	-1.12136	-1.12136	-1.50734	-0.0879762	-18.445	-33.2336	-15.0149	-15.0149	-25.2691
H69004	Hs.369557 - RAB36 - RAB36, member RAS oncogene family	0.914	KRT20	-1	-1.07096	117	-0.0469683	96	-8.09322	-2.63305	-2.7845	-1.14268	-1.14268	-2.37132	-0.0717162	-18.7908	-34.5997	-14.9611	-14.9611	-24.3726
N27280	Hs.523763 - C11orf4 - chromosome 11 hypothetical protein ORF4	0.921	KRT20	1	-1.12045	118	-0.0465969	95	-7.48459	-19.1719	-32.5592	-14.9044	-14.9044	-23.9324	-0.0645107	-2.23751	-4.81059	-1.18496	-1.18496	-2.79721
AA678021	Hs.334612 - SNRPE SME small nuclear ribonucleoprotein polypeptide E	0.941	DHX32	1	-1.16858	119	-0.138249	144	-8.47739	-20.1591	-33.1157	-14.3447	-14.3447	-24.207	-0.04727	-1.21585	-4.21956	-1.71015	-1.71015	-2.48805
AA917550	Hs.126605 - none	0.977	KRT20	1	-1.24552	120	-0.159768	152	-7.46859	-19.3892	-30.905	-14.7713	-14.7713	-24.8027	-0.0564859	-2.00419	-6.44871	-1.302	-1.302	-1.91082
N21553	Hs.483104 - MCC FLJ46755 mutated in colorectal cancers	0.77	KRT20	-1	-1.25747	121	-0.0142314	57	-6.75859	-3.26726	-7.15451	-1.30373	-1.30373	-2.95281	-0.0462577	-18.1057	-30.1788	-14.7491	-14.7491	-23.7402
R43544	Hs.488171 - NUDCD3 KIAA1068 NudC domain containing 3	0.771	KRT20	1	-1.26884	122	-0.00396934	23	-6.33546	-17.9483	-28.4737	-14.7361	-14.7361	-22.5165	-0.0446137	-3.42133	-8.85629	-1.31345	-1.31345	-4.17322
AI017471	Hs.519783 - KIAA1191 FLJ21022 KIAA1191 protein	0.748	KRT20	-1	-1.30493	123	-0.0132913	55	-6.66782	-2.87346	-7.24712	-1.34658	-1.34658	-4.21593	-0.0416475	-18.4903	-30.0769	-14.697	-14.697	-22.4679
N63892	Hs.459691 - PDPK1 MGC20087|MGC35290|PDK1|PRO0461|PkB-like|PkB-like 1 3-phosphoinositide dependent protein kinase-1	0.761	KRT20	1	-1.316	124	-0.0255017	79	-6.89196	-18.5816	-28.9957	-14.6855	-14.6855	-23.6839	-0.0412081	-2.78127	-8.32749	-1.35721	-1.35721	-2.99903
W44340	Hs.474982 - ACO2 MGC20605|MGC33908|aconitase aconitase 2, mitochondrial	0.76	KRT20	1	-1.35442	125	-0.0179601	67	-7.31738	-18.1636	-32.6631	-14.6435	-14.6435	-23.6956	-0.037546	-3.19188	-4.65277	-1.39196	-1.39196	-2.97999
H11063	Hs.529023 - ZNF532 FLJ10697 zinc finger protein 532	0.982	KRT20	1	-1.37487	126	-0.18843	161	-8.72982	-19.3249	-35.1356	-14.6297	-14.6297	-24.4097	-0.0442575	-2.04401	-2.19364	-1.41912	-1.41912	-2.27936
H19227	Hs.148716 - ST3GAL6 SIAT10|ST3GALVI ST3 beta-galactoside alpha-2,3-sialyltransferase 6	0.981	KRT20	-1	-1.41232	127	-0.0520732	102	-7.50467	-2.54105	-4.8138	-1.44667	-1.44667	-2.77931	-0.0343575	-18.8081	-32.4957	-14.5824	-14.5824	-23.8899
T74566	Hs.189409 - FNBP1 FBP17|KIAA0554|MGC126804 formin binding protein 1	0.772	KRT20	1	-1.4314	128	-0.00835123	42	-6.74635	-18.1444	-30.6291	-14.5602	-14.5602	-22.2184	-0.0313225	-3.19868	-6.67432	-1.46272	-1.46272	-4.44478
H63575	Hs.546250 - DYNC1I2 DNCI2|IC2|MGC104199|MGC111094|MGC9324 dynein, cytoplasmic 1, intermediate chain 2	0.92	KRT20	-1	-1.43919	129	-0.024404	77	-7.27698	-3.86841	-4.90645	-1.47054	-1.47054	-2.74272	-0.0313495	-17.4747	-32.397	-14.5525	-14.5525	-23.9205
H71410	Hs.500067 - PPP3CB CALNA2|CALNB protein phosphatase 3 (formerly 2B), catalytic subunit, beta isoform (calcineurin A beta)	0.466	KRT20	-1	-1.48466	130	-0.00365021	22	-6.92698	-4.2334	-5.9884	-1.51233	-1.51233	-3.69901	-0.0276741	-17.1024	-31.3077	-14.5033	-14.5033	-22.9569
H94236	H94236 - none	0.769	KRT20	1	-1.53071	131	-0.0110341	48	-6.56027	-18.1562	-29.5508	-14.4548	-14.4548	-22.3176	-0.0251774	-3.17455	-7.74028	-1.55588	-1.55588	-4.33326
AA461166	Hs.507948 - COG3 SEC34 component of oligomeric golgi complex 3	0.885	TFDP1	-1	-1.61439	132	-0.21779	170	-7.51678	-3.53344	-5.59808	-1.83286	-1.83286	-1.63791	-0.0235137	-17.794	-31.6897	-14.1745	-14.1745	-25.0097
T98684	Hs.421509 - CCT4 Cctd|MGC126164|MGC126165|SRB chaperonin containing TCP1, subunit 4 (delta)	0.928	KRT20	1	-1.627	133	-0.0659841	111	-7.01699	-17.0177	-31.4831	-14.355	-14.355	-24.2042	-0.0216367	-4.30605	-5.80089	-1.64864	-1.64864	-2.43963
R09769	Hs.205572 - KIAA0922 DKFZp586H1322 KIAA0922 protein	1	KRT20	-1	-1.63028	134	-0.0663163	113	-7.71837	-2.72643	-4.08501	-1.65177	-1.65177	-2.76481	-0.0214867	-18.597	-33.1987	-14.3515	-14.3515	-23.8787
AA776474	Hs.567598 - LBH DKFZP566J091|MGC104312 hypothetical protein DKFZp566J091	0.55	KRT20	-1	-1.6477	135	-0.0121747	52	-6.85024	-3.8067	-6.92209	-1.66709	-1.66709	-3.34129	-0.0193871	-17.5125	-30.3574	-14.332	-14.332	-23.298
AA449832	Hs.121592 - AP1S2 DC22|MGC:1902|SIGMA1B adaptor-related protein complex 1, sigma 2 subunit	0.925	KRT20	-1	-1.65997	136	-0.0230096	74	-6.84396	-4.53763	-6.16568	-1.67906	-1.67906	-2.95485	-0.019095	-16.781	-31.1133	-14.3194	-14.3194	-23.6839
H60423	Hs.19710 - SLC17A2 NPT3 solute carrier family 17 (sodium phosphate), member 2	0.926	KRT20	-1	-1.76209	137	-0.014777	58	-6.64149	-5.2583	-8.00794	-1.77711	-1.77711	-3.24206	-0.0150193	-16.0522	-29.2628	-14.2133	-14.2133	-23.3885
AA487896	AA487896 - none	0.986	KRT20	-1	-1.79557	138	-0.0226183	72	-7.23838	-3.12037	-5.55109	-1.80962	-1.80962	-4.16751	-0.0140495	-18.1882	-31.7178	-14.1788	-14.1788	-22.4611
AA911661	Hs.514289 - HOXB2 HOX2|HOX2H|Hox-2.8|K8 homeobox B2	0.918	KRT20	-1	-1.81099	139	-0.0300745	84	-6.79455	-4.64648	-6.45597	-1.82467	-1.82467	-2.97851	-0.0136855	-16.6613	-30.8122	-14.163	-14.163	-23.6494
H56903	Hs.143736 - C20orf108 5A3|DKFZP434A1114|dJ1167H4.1 chromosome 20 open reading frame 108	0.982	TFDP1	-1	-1.83666	140	-0.0505338	99	-7.81585	-3.71787	-5.52348	-2.80376	-2.80376	-1.84439	-0.007732	-17.578	-31.7327	-13.172	-13.172	-24.7716
H97875	Hs.118166 - MGC24039 DKFZp686P1174|FLJ43333 hypothetical protein MGC24039	0.762	KRT20	1	-1.85855	141	-0.00498496	27	-6.61659	-17.1849	-30.4599	-14.1137	-14.1137	-22.5244	-0.011934	-4.11938	-6.80476	-1.87048	-1.87048	-4.09999
AA450353	Hs.495779 - ELMOD1 DKFZp547C176 ELMO domain containing 1	0.907	KRT20	-1	-1.87844	142	-0.0534542	104	-7.01831	-5.68576	-6.80654	-1.89051	-1.89051	-2.77389	-0.0120746	-15.6188	-30.4584	-14.094	-14.094	-23.8508
AA256507	Hs.434961 - ATXN1 ATX1|D6S504E|SCA1 ataxin 1	0.928	KRT20	1	-1.88289	143	-0.0514199	101	-6.85873	-18.4813	-30.338	-14.0894	-14.0894	-22.6162	-0.0119238	-2.823	-6.92656	-1.89482	-1.89482	-4.00822
H71474	Hs.173859 - FZD7 FzE3 frizzled homolog 7 (Drosophila)	1	KRT20	-1	-1.90155	144	-0.0709038	120	-7.6765	-3.38717	-3.88474	-1.91325	-1.91325	-2.78912	-0.0117029	-17.9167	-33.3794	-14.0705	-14.0705	-23.8348
R20648	Hs.21377 - none	0.978	KRT20	1	-1.90739	145	-0.0622575	110	-7.27736	-18.0821	-32.213	-14.0644	-14.0644	-23.7198	-0.0114274	-3.22122	-5.05062	-1.91881	-1.91881	-2.90363
W96273	Hs.258209 - RAB3IP FLJ14660|FLJ22548|MGC71495|RABIN3 RAB3A interacting protein (rabin3)	0.928	TFDP1	1	-1.91225	146	-0.160007	153	-7.50724	-16.173	-28.3073	-13.7062	-13.7062	-24.6982	-0.00993325	-5.12733	-8.95334	-2.27398	-2.27398	-1.92218
N63988	Hs.437609 - IFIT2 G10P2|GARG-39|IFI-54|IFI54|ISG-54K|cig42 interferon-induced protein with tetratricopeptide repeats 2	0.916	KRT20	1	-1.96339	147	-0.0120475	51	-6.4555	-17.7757	-24.9954	-14.0064	-14.0064	-17.7513	-0.00947855	-3.52372	-12.2643	-1.97287	-1.97287	-8.86818
AI005114	Hs.435044 - TBC1D22A C22orf4|HSC79E021 TBC1 domain family, member 22A	0.77	KRT20	1	-1.99969	148	-0.00779894	40	-6.55026	-17.2506	-30.2741	-13.9693	-13.9693	-22.562	-0.00868354	-4.04718	-6.98397	-2.00837	-2.00837	-4.05586
AA461108	Hs.149239 - none	0.979	KRT20	1	-2.00707	149	-0.0742884	123	-7.07998	-18.4546	-29.5251	-13.9625	-13.9625	-23.1822	-0.00924377	-2.84435	-7.73411	-2.01631	-2.01631	-3.43682
AA404276	AA404276 - none	0.927	TFDP1	1	-2.03928	150	-0.0495446	98	-7.60057	-15.5249	-32.3467	-13.0025	-13.0025	-24.5661	-0.00489235	-5.76533	-4.90379	-2.96764	-2.96764	-2.04417
T72877	Hs.81134 - IL1RN ICIL-1RA|IL-1ra3|IL1F3|IL1RA|IRAP|MGC10430 interleukin 1 receptor antagonist	0.92	KRT20	1	-2.04192	151	-0.072085	121	-6.97659	-18.5036	-21.9299	-13.9269	-13.9269	-16.0826	-0.00851462	-2.79383	-15.3278	-2.05044	-2.05044	-10.535
N32847	Hs.538173 - none	1	KRT20	-1	-2.04739	152	-0.0135064	56	-7.10225	-3.76221	-5.45801	-2.05523	-2.05523	-3.99234	-0.00783979	-17.5339	-31.7984	-13.9208	-13.9208	-22.6239
R19886	Hs.443430 - KIAA1652 - KIAA1652 protein	0.91	KRT20	1	-2.08395	153	-0.0151968	59	-6.65807	-16.865	-30.5899	-13.8836	-13.8836	-23.0152	-0.00722616	-4.42987	-6.66531	-2.09118	-2.09118	-3.59982
AA521110	Hs.294603 - CNIH CNIH1|CNIL|MGC117156|TGAM77 cornichon homolog (Drosophila)	0.93	KRT20	-1	-2.33833	154	-0.000360308	3	-5.99511	-6.08678	-9.78929	-2.3423	-2.3423	-5.52949	-0.00396896	-15.2016	-27.4594	-13.626	-13.626	-21.079
H81083	H81083 - none	1	KRT20	-1	-2.33834	155	-0.0168905	65	-7.07884	-3.95848	-5.44182	-2.34239	-2.34239	-4.17633	-0.00404555	-17.33	-31.807	-13.626	-13.626	-22.4323
H49589	Hs.465558 - NME6 IPIA-ALPHA|NM23-H6 non-metastatic cells 6, protein expressed in (nucleoside-diphosphate kinase)	0.986	KRT20	-1	-2.37888	156	-0.0928681	129	-7.63468	-3.01801	-4.96418	-2.38292	-2.38292	-4.76947	-0.0040441	-18.2705	-32.2847	-13.5855	-13.5855	-21.8392
H18853	Hs.434053 - FAM3C GS3786 family with sequence similarity 3, member C	1	KRT20	-1	-2.49721	157	-0.181632	159	-7.74086	-5.44387	-3.91617	-2.50068	-2.50068	-2.8197	-0.00346827	-15.8435	-33.3315	-13.4666	-13.4666	-23.7878
R91426	Hs.513977 - NT5M dNT-2|dNT2|mdN 5',3'-nucleotidase, mitochondrial	1	KRT20	-1	-2.5693	158	-0.0232958	75	-7.30931	-3.9127	-5.15237	-2.5717	-2.5717	-4.73437	-0.0023995	-17.3725	-32.0932	-13.3934	-13.3934	-21.871
R83224	R83224 - none	0.758	KRT20	1	-2.61404	159	-0.000454966	4	-5.86693	-15.5936	-26.4726	-13.3484	-13.3484	-20.3036	-0.00210837	-5.69104	-10.7723	-2.61615	-2.61615	-6.30116
AA863383	Hs.496096 - PIM2 - pim-2 oncogene	1	KRT20	-1	-2.9285	160	-0.0602541	107	-7.67395	-4.12401	-4.39897	-2.9296	-2.9296	-4.22222	-0.00109883	-17.1586	-32.844	-13.0329	-13.0329	-22.3805
R08816	Hs.1211 - ACP5 MGC117378|TRAP acid phosphatase 5, tartrate resistant	0.978	KRT20	1	-2.99458	161	-0.104848	132	-6.66137	-16.6863	-28.684	-12.9667	-12.9667	-23.0013	-0.000998431	-4.5961	-8.55873	-2.99558	-2.99558	-3.60118
AA490256	Hs.73799 - GNAI3 87U6 guanine nucleotide binding protein (G protein), alpha inhibiting activity polypeptide 3	1	KRT20	1	-3.08978	162	-0.111926	134	-7.50147	-16.5664	-32.6758	-12.8714	-12.8714	-22.886	-0.000809454	-4.71568	-4.56661	-3.09059	-3.09059	-3.71611
N52189	Hs.31595 - FLJ37228 - hypothetical protein FLJ37228	1	KRT20	-1	-3.28102	163	-0.000944529	8	-6.00013	-6.10377	-8.79937	-3.28147	-3.28147	-6.45631	-0.000455032	-15.1776	-28.4423	-12.6798	-12.6798	-20.1451
N75735	Hs.484965 - none	1	KRT20	1	-3.53771	164	-0.0616737	109	-6.85769	-15.9094	-30.7994	-12.4229	-12.4229	-22.1988	-0.000270959	-5.37156	-6.44185	-3.53798	-3.53798	-4.4023
W69460	Hs.420559 - PISD DJ858B16|DKFZP566G2246|PSSC|dJ858B16.2 phosphatidylserine decarboxylase	1	KRT20	1	-3.6197	165	-0.0677196	114	-6.99217	-16.2485	-31.1308	-12.3408	-12.3408	-22.0843	-0.000226037	-5.03242	-6.11037	-3.61993	-3.61993	-4.5167
H15842	Hs.522555 - APOD - apolipoprotein D	1	KRT20	1	-3.68987	166	-0.00871941	44	-6.13956	-15.5315	-28.8207	-12.2706	-12.2706	-20.9729	-0.000179156	-5.74928	-8.42037	-3.69005	-3.69005	-5.62799
AI016190	Hs.131431 - EIF2AK2 EIF2AK1|MGC126524|PKR|PRKR eukaryotic translation initiation factor 2-alpha kinase 2	0.912	KRT20	1	-3.93474	167	-0.00868643	43	-5.35266	-15.6511	-23.233	-12.0257	-12.0257	-17.1261	-0.000101951	-5.62949	-14.0079	-3.93484	-3.93484	-9.47462
R45939	Hs.369448 - FRAS1 DKFZp686I05113|FLJ14927|FLJ22031|KIAA1500 Fraser syndrome 1	1	KRT20	1	-4.35059	168	-0.00404303	24	-5.82651	-14.894	-27.2594	-11.6098	-11.6098	-18.4041	-3.89256e-05	-6.38646	-9.98148	-4.35062	-4.35062	-8.19656
N76019	Hs.282795 - none	1	KRT20	1	-4.38837	169	-0.00789347	41	-6.17434	-15.1458	-28.4244	-11.572	-11.572	-18.778	-3.58418e-05	-6.13468	-8.81645	-4.38841	-4.38841	-7.82265
N63609	Hs.524477 - BMPR1A ACVRLK3|ALK3 bone morphogenetic protein receptor, type IA	1	KRT20	-1	-4.74819	170	-0.0782352	125	-6.57166	-5.45537	-8.48569	-4.74821	-4.74821	-7.77477	-1.70408e-05	-15.8251	-28.7551	-11.2121	-11.2121	-18.8258
AA419251	Hs.458414 - IFITM1 9-27|CD225|IFI17|LEU13 interferon induced transmembrane protein 1 (9-27)	1	TFDP1	-1	-4.95476	171	-0.0701274	117	-7.14532	-8.60431	-11.387	-5.7117	-5.7117	-4.95477	-6.50785e-06	-12.6761	-25.8538	-10.2486	-10.2486	-21.6458
AA086475	Hs.440320 - CUL5 VACM-1|VACM1 cullin 5	1	KRT20	1	-5.26834	172	-0.00142393	10	-5.04963	-13.528	-19.0468	-10.692	-10.692	-14.5671	-4.6901e-06	-7.75245	-18.194	-5.26835	-5.26835	-12.0335
AA464417	Hs.374650 - IFITM3 1-8U interferon induced transmembrane protein 3 (1-8U)	1	KRT20	1	-5.40317	173	-0.00489174	26	-5.79078	-13.9311	-19.9309	-10.5572	-10.5572	-12.625	-3.45219e-06	-7.34932	-17.3099	-5.40318	-5.40318	-13.9755
AA421603	Hs.472630 - SAMHD1 DCIP|HDDC1|MOP-5|SBBI88 SAM domain and HD domain 1	1	KRT20	1	-5.49339	174	-0.0571597	105	-5.51532	-14.9352	-21.3156	-10.4669	-10.4669	-14.5633	-2.98497e-06	-6.34523	-15.9251	-5.4934	-5.4934	-12.0373
W92257	Hs.435080 - FAM43A FLJ90022 family with sequence similarity 43, member A	1	KRT20	1	-5.55857	175	-0.00183452	14	-4.91373	-13.3445	-21.9332	-10.4018	-10.4018	-16.425	-2.40527e-06	-7.93589	-15.3076	-5.55857	-5.55857	-10.1755
AA953973	Hs.440414 - SPG20 KIAA0610|SPARTIN|TAHCCP1 spastic paraplegia 20, spartin (Troyer syndrome)	1	KRT20	1	-5.74641	176	-0.015331	60	-5.14129	-14.0881	-23.298	-10.2139	-10.2139	-16.7443	-1.58541e-06	-7.19229	-13.9427	-5.74641	-5.74641	-9.85627
R97710	Hs.93194 - APOA1 MGC117399 apolipoprotein A-I	1	KRT20	1	-5.75024	177	-0.256808	179	-8.24132	-15.0801	-31.1371	-10.2101	-10.2101	-18.7744	-2.16618e-06	-6.20035	-6.10362	-5.75024	-5.75024	-7.82619
W95805	Hs.59736 - KRT25D - keratin 25D	1	KRT20	-1	-5.77389	178	-0.00538603	30	-7.06718	-8.85793	-7.74119	-5.77389	-5.77389	-8.85282	-1.47106e-06	-12.4225	-29.4996	-10.1864	-10.1864	-17.7477
R12473	Hs.500118 - ADK AK adenosine kinase	1	KRT20	1	-5.89696	179	-0.00663672	34	-5.9494	-13.0042	-27.4912	-10.0634	-10.0634	-18.7455	-1.10968e-06	-8.27618	-9.7496	-5.89696	-5.89696	-7.85501
AA286908	Hs.926 - MX2 MXB myxovirus (influenza virus) resistance 2 (mouse)	1	KRT20	-1	-6.11096	180	-0.0019292	16	-5.38552	-9.52668	-14.2208	-6.11096	-6.11096	-8.52177	-6.74312e-07	-11.7537	-23.0199	-9.84936	-9.84936	-18.0788
W72090	Hs.116448 - GLS DKFZp686O15119|GLS1|KIAA0838 glutaminase	1	KRT20	1	-6.18919	181	-0.00148231	12	-4.93387	-12.5902	-22.0844	-9.77114	-9.77114	-14.7145	-5.62894e-07	-8.69023	-15.1564	-6.18919	-6.18919	-11.886
AI025517	Hs.567512 - RHOF ARHF|FLJ20247|RIF ras homolog gene family, member F (in filopodia)	1	KRT20	-1	-6.87192	182	-0.0994517	131	-7.45727	-7.50389	-8.65214	-6.87192	-6.87192	-9.75297	-1.32017e-07	-13.7765	-28.5886	-9.08841	-9.08841	-16.8476
N53421	Hs.464422 - COLEC12 CLP1|NSR2|SCARA4|SRCL collectin sub-family member 12	1	KRT20	-1	-7.00946	183	-0.00549546	31	-9.07785	-11.0501	-27.0033	-7.00946	-7.00946	-12.2754	-8.60144e-08	-10.2303	-10.2374	-8.95086	-8.95086	-14.3251
AA292074	Hs.425777 - UBE2L6 MGC40331|RIG-B|UBCH8 ubiquitin-conjugating enzyme E2L 6	1	KRT20	1	-7.347	184	-0.0250179	78	-4.84736	-11.6392	-18.6462	-8.61332	-8.61332	-12.5044	-4.12835e-08	-9.64123	-18.5945	-7.347	-7.347	-14.0962
AA449107	Hs.189641 - SEC24D KIAA0755 SEC24 related gene family, member D (S. cerevisiae)	1	KRT20	1	-7.73408	185	-0.122392	138	-5.28071	-10.9966	-16.5754	-8.22624	-8.22624	-11.4609	-2.12102e-08	-10.2838	-20.6653	-7.73408	-7.73408	-15.1397

## Sheet: ColumnLegends
Column Descriptions
GB#	EST used in microarray design
UniGene - Annotation	Mapping to a UniGene accession, and a short description of the gene
empiricalP	p-value of E-gene attachment (see Methods)
connection	Maximum likelihood attachment point
sign	sign of E-gene attachment
LAR	Log 10 of likelihood attachment ratio
LLRRank	Rank of LAR
pos	log 10 of posterior probability of connection
posRank	rank of probability of connection
ll	total log10 liklihood of E-gene's data
neg_*	log 10 likelihood of negative attachment to S-gene
pos_*	log 10 likolihood of positive attachment to S-gene
